# Supplementary material for: An Auto-RS Signature for Prognostic Stratification and Drug Sensitivity Prediction in Osteosarcoma
Source: Genes (Basel). 2026 Jun 26;17(7):737. doi: 10.3390/genes17070737 (PMC13408425; doi:10.3390/genes17070737)
Supplement: Supplementary file 1 [file genes-17-00737-s001.zip › Table S10.xlsx]

## Sheet: Sheet1
Table S10: CAFs gsva_c5 go biological process result.
Pathway	myCAF	vCAF	apCAF	iCAF
10_FORMYLTETRAHYDROFOLATE_METABOLIC_PROCESS	0.744494	-0.623264	-1.07302	0.951789
2FE_2S_CLUSTER_ASSEMBLY	1.40199	0.0319252	-0.66533	-0.768589
2_OXOGLUTARATE_METABOLIC_PROCESS	1.16998	-0.522417	0.434035	-1.0816
3_UTR_MEDIATED_MRNA_DESTABILIZATION	-1.47472	0.240333	0.669953	0.564438
3_UTR_MEDIATED_MRNA_STABILIZATION	-1.35009	0.852462	-0.155375	0.653006
4FE_4S_CLUSTER_ASSEMBLY	0.952799	-0.523082	0.714182	-1.1439
4_HYDROXYPROLINE_METABOLIC_PROCESS	1.21775	0.00132258	0.012568	-1.23164
5S_CLASS_RRNA_TRANSCRIPTION_BY_RNA_POLYMERASE_III	0.302745	0.918873	-1.42255	0.200931
5_PHOSPHORIBOSE_1_DIPHOSPHATE_METABOLIC_PROCESS	0.563431	0.204258	-1.46693	0.699241
7_METHYLGUANOSINE_CAP_HYPERMETHYLATION	1.25423	0.136601	-1.16501	-0.225819
7_METHYLGUANOSINE_RNA_CAPPING	-0.977808	0.396656	1.21731	-0.636162
ACETATE_ESTER_METABOLIC_PROCESS	-1.37922	0.160158	0.203911	1.01515
ACETATE_ESTER_TRANSPORT	-0.414517	-1.09624	0.262814	1.24794
ACETYLCHOLINE_SECRETION	-1.08593	0.0352878	1.32143	-0.270783
ACETYL_COA_BIOSYNTHETIC_PROCESS	1.29184	-0.63646	0.268674	-0.924055
ACETYL_COA_METABOLIC_PROCESS	1.40752	-0.108291	-0.363993	-0.935236
ACIDIC_AMINO_ACID_TRANSPORT	-0.0147313	-1.03752	1.35369	-0.301435
ACID_SECRETION	-0.933107	-0.669692	1.24656	0.356235
ACINAR_CELL_DIFFERENTIATION	-0.790988	1.30295	0.266329	-0.778289
ACROSOMAL_VESICLE_EXOCYTOSIS	0.657805	-0.093942	0.813399	-1.37726
ACROSOME_ASSEMBLY	1.10391	0.291122	-1.29901	-0.0960197
ACROSOME_REACTION	0.98739	0.108094	0.292892	-1.38838
ACTIN_CROSSLINK_FORMATION	0.912139	-1.34675	-0.143129	0.57774
ACTIN_FILAMENT_BASED_MOVEMENT	-1.3659	-0.101977	0.886549	0.581329
ACTIN_FILAMENT_BASED_PROCESS	-0.32636	-0.861481	1.44417	-0.256331
ACTIN_FILAMENT_BASED_TRANSPORT	-0.576621	0.370114	1.22334	-1.01684
ACTIN_FILAMENT_BUNDLE_ORGANIZATION	0.0754582	-0.974931	1.35508	-0.455605
ACTIN_FILAMENT_DEPOLYMERIZATION	-0.643549	-0.767051	1.41332	-0.00271913
ACTIN_FILAMENT_NETWORK_FORMATION	-0.497333	0.00835594	1.39189	-0.902909
ACTIN_FILAMENT_ORGANIZATION	0.0671744	-0.852329	1.38273	-0.597571
ACTIN_FILAMENT_POLYMERIZATION	0.0322314	-1.42205	0.620993	0.768828
ACTIN_FILAMENT_SEVERING	-0.307124	-0.891144	1.43388	-0.235616
ACTIN_MEDIATED_CELL_CONTRACTION	-1.22641	0.131443	-0.115532	1.2105
ACTIN_MYOSIN_FILAMENT_SLIDING	1.03121	0.648033	-0.608633	-1.07061
ACTIN_NUCLEATION	1.39254	-0.401973	-0.0432597	-0.947305
ACTIN_POLYMERIZATION_DEPENDENT_CELL_MOTILITY	0.541401	-1.48116	0.65893	0.280828
ACTIN_POLYMERIZATION_OR_DEPOLYMERIZATION	-0.12181	-1.34139	0.971754	0.491449
ACTION_POTENTIAL	-1.33496	0.72341	-0.197987	0.809539
ACTION_POTENTIAL_PROPAGATION	-1.41356	0.290701	0.182646	0.940209
ACTIVATED_T_CELL_PROLIFERATION	-0.919395	-0.80029	0.99324	0.726445
ACTIVATION_INDUCED_CELL_DEATH_OF_T_CELLS	0.0792351	-1.4189	0.873644	0.466025
ACTIVATION_OF_ADENYLATE_CYCLASE_ACTIVITY	-0.242264	0.804466	0.752365	-1.31457
ACTIVATION_OF_GTPASE_ACTIVITY	-0.338314	-0.962032	1.39669	-0.096349
ACTIVATION_OF_IMMUNE_RESPONSE	-0.60757	-0.956225	1.27877	0.285025
ACTIVATION_OF_INNATE_IMMUNE_RESPONSE	-0.425963	-1.07209	1.27204	0.226015
ACTIVATION_OF_MEIOSIS	-0.278035	-1.29518	0.724503	0.848709
ACTIVATION_OF_NF_KAPPAB_INDUCING_KINASE_ACTIVITY	-0.0972693	-1.30539	0.312246	1.09041
ACTIVATION_OF_PROTEIN_KINASE_ACTIVITY	0.504539	-1.24602	-0.306753	1.04823
ACTIVATION_OF_PROTEIN_KINASE_B_ACTIVITY	0.929082	-1.03699	-0.672554	0.780464
ACTIVATION_OF_STORE_OPERATED_CALCIUM_CHANNEL_ACTIVITY	-1.11929	1.18646	-0.444224	0.377048
ACTIVIN_RECEPTOR_SIGNALING_PATHWAY	-0.592362	-1.09966	0.910806	0.781213
ACTOMYOSIN_CONTRACTILE_RING_ORGANIZATION	1.01548	-0.97797	0.69247	-0.729977
ACTOMYOSIN_STRUCTURE_ORGANIZATION	-0.369944	-0.887204	1.43038	-0.173237
ACUTE_INFLAMMATORY_RESPONSE	-0.645344	-1.05675	0.946594	0.755498
ACUTE_INFLAMMATORY_RESPONSE_TO_ANTIGENIC_STIMULUS	-0.783981	-0.79586	1.29193	0.28791
ACUTE_PHASE_RESPONSE	-0.74305	-0.978332	0.792988	0.928393
ACYLGLYCEROL_HOMEOSTASIS	-1.20919	0.507823	-0.368343	1.06971
ACYLGLYCEROL_TRANSPORT	-1.18545	-0.326464	1.1714	0.340518
ACYL_COA_METABOLIC_PROCESS	1.04377	0.0298497	0.279684	-1.3533
ADAPTIVE_IMMUNE_MEMORY_RESPONSE	1.47081	-0.267053	-0.744883	-0.458869
ADAPTIVE_IMMUNE_RESPONSE	-0.539668	-1.00326	1.27738	0.265552
ADAPTIVE_IMMUNE_RESPONSE_BASED_ON_SOMATIC_RECOMBINATION_OF_IMMUNE_RECEPTORS_BUILT_FROM_IMMUNOGLOBULIN_SUPERFAMILY_DOMAINS	-0.42567	-1.15352	1.13693	0.442262
ADAPTIVE_THERMOGENESIS	-0.744793	-0.832389	0.28428	1.2929
ADENINE_TRANSPORT	-0.0876133	0.087211	-1.22142	1.22182
ADENOHYPOPHYSIS_DEVELOPMENT	0.237421	-0.0622445	-1.29681	1.12163
ADENOSINE_METABOLIC_PROCESS	0.124858	-1.03247	-0.414104	1.32172
ADENOSINE_TO_INOSINE_EDITING	-0.174008	1.03033	0.449756	-1.30608
ADENOSINE_TRANSPORT	-1.44225	0.669596	0.0921548	0.680495
ADENYLATE_CYCLASE_ACTIVATING_ADRENERGIC_RECEPTOR_SIGNALING_PATHWAY	-0.275287	1.45428	-0.828542	-0.350448
ADENYLATE_CYCLASE_ACTIVATING_DOPAMINE_RECEPTOR_SIGNALING_PATHWAY	0.233608	0.723727	0.51214	-1.46948
ADENYLATE_CYCLASE_ACTIVATING_G_PROTEIN_COUPLED_RECEPTOR_SIGNALING_PATHWAY	-1.31934	0.588068	-0.202752	0.934026
ADENYLATE_CYCLASE_ACTIVATING_SEROTONIN_RECEPTOR_SIGNALING_PATHWAY	1.32481	-0.324712	0.0653531	-1.06545
ADENYLATE_CYCLASE_INHIBITING_DOPAMINE_RECEPTOR_SIGNALING_PATHWAY	1.04844	0.298272	-0.000670952	-1.34604
ADENYLATE_CYCLASE_INHIBITING_G_PROTEIN_COUPLED_ACETYLCHOLINE_RECEPTOR_SIGNALING_PATHWAY	-0.922585	1.40263	-0.422026	-0.0580173
ADENYLATE_CYCLASE_INHIBITING_G_PROTEIN_COUPLED_GLUTAMATE_RECEPTOR_SIGNALING_PATHWAY	-0.513645	1.39508	0.00730791	-0.888743
ADENYLATE_CYCLASE_INHIBITING_G_PROTEIN_COUPLED_RECEPTOR_SIGNALING_PATHWAY	-0.878207	1.21086	0.428331	-0.760986
ADENYLATE_CYCLASE_INHIBITING_SEROTONIN_RECEPTOR_SIGNALING_PATHWAY	0.220847	1.24561	-0.330479	-1.13598
ADENYLATE_CYCLASE_MODULATING_G_PROTEIN_COUPLED_RECEPTOR_SIGNALING_PATHWAY	-1.34663	1.00505	-0.0722497	0.413824
ADHERENS_JUNCTION_ASSEMBLY	-1.20574	-0.237788	1.19492	0.248609
ADHERENS_JUNCTION_MAINTENANCE	1.28056	-0.407124	-1.07428	0.200844
ADHERENS_JUNCTION_ORGANIZATION	-1.44891	0.165256	0.799068	0.484591
ADHESION_OF_SYMBIONT_TO_HOST	0.204677	-1.11756	-0.347449	1.26033
ADHESION_OF_SYMBIONT_TO_HOST_CELL	0.304284	-1.20669	-0.271348	1.17375
ADIPONECTIN_ACTIVATED_SIGNALING_PATHWAY	-0.246232	-1.23536	0.3435	1.13809
ADIPOSE_TISSUE_DEVELOPMENT	-0.779606	-0.78398	0.25492	1.30867
ADP_BIOSYNTHETIC_PROCESS	1.43934	-0.666131	-0.691268	-0.0819429
ADP_TRANSPORT	0.419215	1.15104	-1.15017	-0.420081
ADRENAL_GLAND_DEVELOPMENT	-0.434293	-1.02491	0.139546	1.31965
ADRENERGIC_RECEPTOR_SIGNALING_PATHWAY	-1.33678	1.01078	-0.0998723	0.425877
ADRENOMEDULLIN_RECEPTOR_SIGNALING_PATHWAY	-0.0824255	-1.13073	-0.0929941	1.30615
ADULT_BEHAVIOR	-0.817513	-0.900734	0.710524	1.00772
ADULT_FEEDING_BEHAVIOR	-1.30483	1.02217	-0.184733	0.467392
ADULT_HEART_DEVELOPMENT	-1.44787	0.322258	0.851177	0.274437
ADULT_LOCOMOTORY_BEHAVIOR	-0.70947	-0.992184	1.03028	0.671371
AEROBIC_RESPIRATION	1.20368	0.41773	-0.987001	-0.634412
AGGREPHAGY	0.271843	0.102533	-1.37998	1.0056
AGGRESOME_ASSEMBLY	1.28374	-0.722173	0.299207	-0.860779
AGGRESSIVE_BEHAVIOR	0.916101	-0.634123	-1.06805	0.786073
AIM2_INFLAMMASOME_COMPLEX_ASSEMBLY	-0.73482	-0.985045	0.786592	0.933273
ALANINE_METABOLIC_PROCESS	1.34713	-0.720165	0.171309	-0.798278
ALANINE_TRANSPORT	0.569568	0.114144	0.76015	-1.44386
ALCOHOL_BIOSYNTHETIC_PROCESS	1.14354	-1.20805	-0.307491	0.371994
ALCOHOL_CATABOLIC_PROCESS	-0.459035	-0.659177	-0.370833	1.48905
ALCOHOL_METABOLIC_PROCESS	0.30895	-1.4028	0.135553	0.958295
ALDEHYDE_BIOSYNTHETIC_PROCESS	0.983308	-0.42059	-1.20274	0.640021
ALDEHYDE_CATABOLIC_PROCESS	0.788004	-0.673113	-1.03708	0.922189
ALDEHYDE_METABOLIC_PROCESS	0.406208	-0.469146	-1.11153	1.17447
ALDITOL_BIOSYNTHETIC_PROCESS	1.27897	0.310837	-0.838969	-0.750836
ALDITOL_CATABOLIC_PROCESS	1.49223	-0.579149	-0.558919	-0.354166
ALDITOL_METABOLIC_PROCESS	1.49708	-0.575177	-0.422424	-0.499479
ALDITOL_PHOSPHATE_METABOLIC_PROCESS	0.302486	-0.615308	1.27018	-0.957359
ALDOSTERONE_SECRETION	-0.977501	0.128394	-0.48855	1.33766
ALKALOID_METABOLIC_PROCESS	-0.264096	-1.07	-0.00207357	1.33617
ALKANESULFONATE_METABOLIC_PROCESS	-0.979174	-0.715693	0.632129	1.06274
ALKANESULFONATE_TRANSMEMBRANE_TRANSPORT	1.34104	-1.0788	-0.0897702	-0.172467
ALLANTOIN_METABOLIC_PROCESS	0.107639	0.458939	-1.42725	0.86067
ALPHA_AMINO_ACID_BIOSYNTHETIC_PROCESS	1.41231	-0.0228013	-0.83529	-0.554217
ALPHA_AMINO_ACID_METABOLIC_PROCESS	1.26744	-0.370454	-1.10197	0.204984
ALPHA_BETA_T_CELL_ACTIVATION	-0.604984	-1.08825	0.936597	0.756636
ALPHA_BETA_T_CELL_DIFFERENTIATION	-0.628966	-1.07182	0.782341	0.918446
ALPHA_BETA_T_CELL_PROLIFERATION	-0.660187	-0.975059	1.18937	0.445873
ALPHA_KETOGLUTARATE_TRANSPORT	1.48209	-0.483931	-0.687558	-0.310604
ALPHA_LINOLENIC_ACID_METABOLIC_PROCESS	1.49493	-0.382434	-0.562875	-0.549625
ALTERNATIVE_MRNA_SPLICING_VIA_SPLICEOSOME	-0.465979	1.31737	-1.01092	0.159535
AMACRINE_CELL_DIFFERENTIATION	-1.18645	0.667446	-0.451889	0.970896
AMEBOIDAL_TYPE_CELL_MIGRATION	-1.20359	-0.323704	1.13799	0.389302
AMELOBLAST_DIFFERENTIATION	0.0343734	-1.40454	0.476043	0.894126
AMELOGENESIS	-1.30781	0.304037	-0.0869294	1.0907
AMIDE_BIOSYNTHETIC_PROCESS	1.20586	-0.0198223	-1.24193	0.0558842
AMIDE_CATABOLIC_PROCESS	0.142865	1.34708	-0.910776	-0.579173
AMIDE_METABOLIC_PROCESS	0.708093	-1.40987	-0.0128487	0.714629
AMIDE_TRANSPORT	0.741183	-1.42389	0.0330136	0.649692
AMINE_BIOSYNTHETIC_PROCESS	0.867877	-0.997516	-0.723643	0.853283
AMINE_CATABOLIC_PROCESS	-0.818822	-0.416683	1.45222	-0.216713
AMINE_METABOLIC_PROCESS	-0.87705	0.0173713	1.39445	-0.534774
AMINE_TRANSPORT	-0.530366	0.324979	1.24112	-1.03573
AMINOACYL_TRNA_METABOLISM_INVOLVED_IN_TRANSLATIONAL_FIDELITY	1.02841	-1.22828	-0.35488	0.554748
AMINOGLYCAN_BIOSYNTHETIC_PROCESS	1.07763	-1.34279	0.117451	0.147713
AMINOGLYCAN_CATABOLIC_PROCESS	0.132529	-1.05413	-0.389659	1.31126
AMINOGLYCAN_METABOLIC_PROCESS	0.917915	-1.40424	0.0597233	0.426597
AMINOGLYCOSIDE_ANTIBIOTIC_METABOLIC_PROCESS	0.385794	-0.578682	-1.02107	1.21396
AMINOPHOSPHOLIPID_TRANSLOCATION	-1.18669	-0.419842	1.05328	0.553257
AMINOPHOSPHOLIPID_TRANSPORT	-0.951424	-0.743618	1.07691	0.618129
AMINO_ACID_ACTIVATION	0.961277	0.742322	-1.04387	-0.65973
AMINO_ACID_BETAINE_BIOSYNTHETIC_PROCESS	-1.4952	0.41216	0.60485	0.478189
AMINO_ACID_BETAINE_METABOLIC_PROCESS	-0.618216	-0.233082	-0.623429	1.47473
AMINO_ACID_BETAINE_TRANSPORT	-0.517131	-1.14649	0.700783	0.962833
AMINO_ACID_BIOSYNTHETIC_PROCESS	1.37237	-0.166596	-1.02827	-0.177507
AMINO_ACID_CATABOLIC_PROCESS	1.10006	0.465222	-1.20001	-0.365271
AMINO_ACID_IMPORT_ACROSS_PLASMA_MEMBRANE	0.888543	-1.43208	0.194616	0.348926
AMINO_ACID_METABOLIC_PROCESS	1.29307	-0.188804	-1.13635	0.0320841
AMINO_ACID_NEUROTRANSMITTER_REUPTAKE	0.847667	-1.4493	0.29719	0.304438
AMINO_ACID_SALVAGE	0.705415	0.889269	-1.26643	-0.328257
AMINO_ACID_TRANSMEMBRANE_TRANSPORT	1.11451	-1.31599	0.0471064	0.154377
AMINO_ACID_TRANSPORT	0.33059	-1.48333	0.69049	0.462248
AMINO_SUGAR_BIOSYNTHETIC_PROCESS	0.845453	-0.925334	-0.804387	0.884267
AMINO_SUGAR_CATABOLIC_PROCESS	-0.118463	-0.947646	-0.338623	1.40473
AMINO_SUGAR_METABOLIC_PROCESS	0.537918	-1.16729	-0.443613	1.07298
AMMONIUM_HOMEOSTASIS	-0.308951	1.43284	-0.23032	-0.89357
AMMONIUM_ION_METABOLIC_PROCESS	-1.39512	0.189519	0.984234	0.221368
AMMONIUM_TRANSMEMBRANE_TRANSPORT	0.448798	1.15838	-1.09101	-0.516169
AMPA_GLUTAMATE_RECEPTOR_CLUSTERING	-1.18066	-0.147762	0.0718259	1.2566
AMPA_SELECTIVE_GLUTAMATE_RECEPTOR_SIGNALING_PATHWAY	-1.44029	0.207532	0.368734	0.864022
AMP_BIOSYNTHETIC_PROCESS	1.37932	0.0249579	-0.937581	-0.466693
AMP_CATABOLIC_PROCESS	0.507524	-0.819751	-0.849293	1.16152
AMP_METABOLIC_PROCESS	1.36645	-0.43434	-0.970906	0.0387966
AMP_SALVAGE	1.32853	-0.123037	-1.09937	-0.106115
AMYLIN_RECEPTOR_SIGNALING_PATHWAY	0.22971	-0.813221	-0.736754	1.32026
AMYLOID_BETA_CLEARANCE	-0.879504	-0.825155	1.06757	0.637086
AMYLOID_BETA_CLEARANCE_BY_CELLULAR_CATABOLIC_PROCESS	-0.692136	-1.02165	0.92271	0.791072
AMYLOID_BETA_CLEARANCE_BY_TRANSCYTOSIS	1.39809	-0.903247	-0.0160579	-0.478784
AMYLOID_BETA_FORMATION	-0.761286	-0.963175	0.808134	0.916328
AMYLOID_BETA_METABOLIC_PROCESS	-0.460411	-1.19173	0.787136	0.865001
AMYLOID_FIBRIL_FORMATION	1.09008	0.238114	-0.00342073	-1.32477
AMYLOID_PRECURSOR_PROTEIN_BIOSYNTHETIC_PROCESS	-0.652851	-1.05389	0.795918	0.910827
AMYLOID_PRECURSOR_PROTEIN_CATABOLIC_PROCESS	-0.859624	-0.750698	1.25289	0.357428
AMYLOID_PRECURSOR_PROTEIN_METABOLIC_PROCESS	-0.79294	-0.862805	1.18569	0.470055
ANAGEN	0.691752	-1.30006	0.872621	-0.264315
ANAPHASE_PROMOTING_COMPLEX_DEPENDENT_CATABOLIC_PROCESS	1.35567	0.00847349	-0.341735	-1.02241
ANATOMICAL_STRUCTURE_ARRANGEMENT	0.430752	-1.18243	-0.377095	1.12877
ANATOMICAL_STRUCTURE_FORMATION_INVOLVED_IN_MORPHOGENESIS	-0.560726	-1.02426	0.356381	1.22861
ANATOMICAL_STRUCTURE_MATURATION	0.0908751	-1.43509	0.552104	0.792111
ANATOMICAL_STRUCTURE_REGRESSION	-1.40268	0.278735	0.159994	0.96395
ANDROGEN_BIOSYNTHETIC_PROCESS	0.880482	0.60408	-0.126701	-1.35786
ANDROGEN_CATABOLIC_PROCESS	0.268756	1.20046	-1.18593	-0.283284
ANDROGEN_METABOLIC_PROCESS	0.15469	1.33355	-0.531673	-0.956571
ANDROGEN_RECEPTOR_SIGNALING_PATHWAY	-0.969146	-0.55687	0.221579	1.30444
ANGIOGENESIS_INVOLVED_IN_WOUND_HEALING	-0.5385	-0.983143	0.219642	1.302
ANGIOTENSIN_ACTIVATED_SIGNALING_PATHWAY	1.49306	-0.361999	-0.55961	-0.571453
ANIMAL_ORGAN_FORMATION	-1.11254	-0.499306	0.478879	1.13297
ANIMAL_ORGAN_MATURATION	0.627949	-1.32669	0.897752	-0.199008
ANIMAL_ORGAN_MORPHOGENESIS	-0.886511	-0.803774	0.581026	1.10926
ANIMAL_ORGAN_REGENERATION	-0.0779292	-1.16149	-0.0424009	1.28182
ANOIKIS	0.230452	1.189	-1.22245	-0.197001
ANTERIOR_COMMISSURE_MORPHOGENESIS	-0.167818	-1.24603	1.16505	0.248803
ANTERIOR_HEAD_DEVELOPMENT	0.930796	-1.39237	0.441017	0.0205586
ANTERIOR_POSTERIOR_AXIS_SPECIFICATION	-0.713537	-0.580826	-0.163934	1.4583
ANTERIOR_POSTERIOR_AXON_GUIDANCE	0.858117	-0.660375	0.851915	-1.04966
ANTERIOR_POSTERIOR_PATTERN_SPECIFICATION	-1.16916	-0.415539	0.472382	1.11232
ANTEROGRADE_AXONAL_TRANSPORT	0.857486	-0.809562	-0.920672	0.872748
ANTEROGRADE_DENDRITIC_TRANSPORT	0.439136	0.797047	-1.45708	0.220897
ANTEROGRADE_DENDRITIC_TRANSPORT_OF_NEUROTRANSMITTER_RECEPTOR_COMPLEX	1.27493	-0.434747	-1.0653	0.225123
ANTEROGRADE_NEURONAL_DENSE_CORE_VESICLE_TRANSPORT	0.582291	-0.677811	-1.00032	1.09584
ANTIBACTERIAL_HUMORAL_RESPONSE	-0.583471	-1.09603	0.68498	0.994524
ANTIBACTERIAL_INNATE_IMMUNE_RESPONSE	0.116944	-1.29408	0.0322953	1.14484
ANTIBACTERIAL_PEPTIDE_PRODUCTION	-0.0584765	-1.14383	1.29594	-0.0936276
ANTIBODY_DEPENDENT_CELLULAR_CYTOTOXICITY	-1.11309	-0.395617	1.23727	0.271444
ANTIFUNGAL_HUMORAL_RESPONSE	-0.0670856	-0.575344	-0.787415	1.42984
ANTIFUNGAL_INNATE_IMMUNE_RESPONSE	-0.694192	-0.859008	1.31232	0.240881
ANTIGEN_PROCESSING_AND_PRESENTATION	-0.381504	-0.958308	1.39051	-0.0507022
ANTIGEN_PROCESSING_AND_PRESENTATION_ENDOGENOUS_LIPID_ANTIGEN_VIA_MHC_CLASS_IB	0.242515	0.949	0.219941	-1.41146
ANTIGEN_PROCESSING_AND_PRESENTATION_OF_ENDOGENOUS_ANTIGEN	-0.883195	-0.184919	1.43276	-0.364647
ANTIGEN_PROCESSING_AND_PRESENTATION_OF_ENDOGENOUS_PEPTIDE_ANTIGEN	-0.646908	-0.428762	1.49155	-0.415879
ANTIGEN_PROCESSING_AND_PRESENTATION_OF_EXOGENOUS_ANTIGEN	-0.884444	-0.397117	1.42782	-0.146259
ANTIGEN_PROCESSING_AND_PRESENTATION_OF_EXOGENOUS_PEPTIDE_ANTIGEN	-0.881984	-0.463118	1.41517	-0.0700715
ANTIGEN_PROCESSING_AND_PRESENTATION_OF_EXOGENOUS_PEPTIDE_ANTIGEN_VIA_MHC_CLASS_I	-1.38059	0.330515	0.99055	0.0595253
ANTIGEN_PROCESSING_AND_PRESENTATION_OF_EXOGENOUS_PEPTIDE_ANTIGEN_VIA_MHC_CLASS_II	-0.74972	-0.693368	1.39827	0.0448205
ANTIGEN_PROCESSING_AND_PRESENTATION_OF_LIPID_ANTIGEN_VIA_MHC_CLASS_IB	1.39616	-0.0617886	-0.387319	-0.947052
ANTIGEN_PROCESSING_AND_PRESENTATION_OF_PEPTIDE_ANTIGEN	-0.603976	-0.625902	1.47725	-0.247372
ANTIGEN_PROCESSING_AND_PRESENTATION_OF_PEPTIDE_ANTIGEN_VIA_MHC_CLASS_I	-0.496221	-0.552566	1.49868	-0.449891
ANTIGEN_PROCESSING_AND_PRESENTATION_OF_PEPTIDE_ANTIGEN_VIA_MHC_CLASS_IB	0.246827	0.268542	0.911537	-1.42691
ANTIGEN_PROCESSING_AND_PRESENTATION_OF_PEPTIDE_OR_POLYSACCHARIDE_ANTIGEN_VIA_MHC_CLASS_II	-0.736238	-0.660706	1.42155	-0.0246097
ANTIGEN_PROCESSING_AND_PRESENTATION_VIA_MHC_CLASS_IB	0.718771	0.145759	0.5896	-1.45413
ANTIGEN_RECEPTOR_MEDIATED_SIGNALING_PATHWAY	-0.730996	-0.777831	1.35539	0.153437
ANTIMICROBIAL_HUMORAL_IMMUNE_RESPONSE_MEDIATED_BY_ANTIMICROBIAL_PEPTIDE	-0.599666	-1.05982	0.564954	1.09453
ANTIMICROBIAL_HUMORAL_RESPONSE	-0.638627	-1.06017	0.737085	0.961715
ANTIMICROBIAL_PEPTIDE_PRODUCTION	-0.0584765	-1.14383	1.29594	-0.0936276
ANTIVIRAL_INNATE_IMMUNE_RESPONSE	-1.44458	0.299159	0.283153	0.86227
ANTRAL_OVARIAN_FOLLICLE_GROWTH	-0.5571	-0.910545	0.1079	1.35974
AORTA_DEVELOPMENT	-1.02764	-0.46344	1.3012	0.189875
AORTA_MORPHOGENESIS	-1.3439	-0.0616771	1.02082	0.384756
AORTA_SMOOTH_MUSCLE_TISSUE_MORPHOGENESIS	0.870709	-1.34494	0.637468	-0.163241
AORTIC_VALVE_MORPHOGENESIS	0.583505	-0.546535	1.06782	-1.10479
APICAL_CONSTRICTION	-1.43	0.231562	0.902009	0.296426
APICAL_JUNCTION_ASSEMBLY	-0.804899	-0.11373	1.43841	-0.519783
APICAL_PROTEIN_LOCALIZATION	-0.176427	-0.862601	1.43739	-0.398365
APOLIPOPROTEIN_A_I_MEDIATED_SIGNALING_PATHWAY	-0.759523	0.603017	1.09	-0.93349
APOPTOTIC_CELL_CLEARANCE	-0.758029	-0.966802	0.902197	0.822634
APOPTOTIC_CHROMOSOME_CONDENSATION	0.109797	0.773384	0.558364	-1.44154
APOPTOTIC_DNA_FRAGMENTATION	-1.08928	-0.565208	1.07759	0.576899
APOPTOTIC_MITOCHONDRIAL_CHANGES	1.29789	-0.742018	-0.830378	0.274502
APOPTOTIC_PROCESS	0.691463	-1.39596	-0.0508799	0.755375
APOPTOTIC_PROCESS_INVOLVED_IN_BLOOD_VESSEL_MORPHOGENESIS	-0.736587	-0.65681	1.42308	-0.0296828
APOPTOTIC_PROCESS_INVOLVED_IN_DEVELOPMENT	-0.377908	-1.11452	1.24689	0.245532
APOPTOTIC_PROCESS_INVOLVED_IN_HEART_MORPHOGENESIS	-0.51314	-0.54054	1.49879	-0.445112
APOPTOTIC_PROCESS_INVOLVED_IN_MORPHOGENESIS	-0.847171	-0.78764	1.2209	0.413907
APOPTOTIC_PROCESS_IN_BONE_MARROW_CELL	-1.46494	0.190368	0.689378	0.585198
APOPTOTIC_SIGNALING_PATHWAY	1.1852	-1.22139	-0.208672	0.244866
APPENDAGE_DEVELOPMENT	-0.834198	-0.887014	0.99483	0.726383
APPENDAGE_MORPHOGENESIS	-1.04507	-0.664274	0.907756	0.80159
ARACHIDONATE_METABOLIC_PROCESS	-0.0913525	-1.33769	1.01548	0.413567
ARACHIDONATE_SECRETION	1.26923	-1.01761	-0.526971	0.27535
ARF_PROTEIN_SIGNAL_TRANSDUCTION	1.02627	0.0400265	0.296505	-1.36281
ARGININE_CATABOLIC_PROCESS	0.943751	-1.37822	0.457504	-0.0230332
ARGININE_METABOLIC_PROCESS	0.937112	-1.00966	-0.705268	0.777818
AROMATIC_AMINO_ACID_FAMILY_CATABOLIC_PROCESS	-0.270951	0.269643	1.1952	-1.19389
AROMATIC_AMINO_ACID_METABOLIC_PROCESS	0.882502	-0.668112	0.82871	-1.0431
AROMATIC_AMINO_ACID_TRANSPORT	1.27154	0.0521908	-1.16402	-0.159711
ARP2_3_COMPLEX_MEDIATED_ACTIN_NUCLEATION	1.37223	-0.00889378	-0.375439	-0.9879
ARTERIAL_ENDOTHELIAL_CELL_DIFFERENTIATION	-0.954244	1.10533	-0.729857	0.578777
ARTERY_DEVELOPMENT	-1.23747	-0.220605	1.15154	0.30654
ARTERY_MORPHOGENESIS	-1.40509	0.0879596	0.932932	0.384203
ARTERY_SMOOTH_MUSCLE_CONTRACTION	-1.25791	-0.339231	0.682028	0.915111
ARTICULAR_CARTILAGE_DEVELOPMENT	-1.02055	-0.157311	1.37635	-0.198483
ASCENDING_AORTA_DEVELOPMENT	-0.473386	-1.01597	0.181371	1.30798
ASPARAGINE_METABOLIC_PROCESS	0.562932	0.7764	-1.43889	0.0995567
ASPARTATE_FAMILY_AMINO_ACID_BIOSYNTHETIC_PROCESS	0.804793	0.798408	-1.26513	-0.338068
ASPARTATE_FAMILY_AMINO_ACID_CATABOLIC_PROCESS	1.14808	0.514487	-0.698676	-0.963886
ASPARTATE_FAMILY_AMINO_ACID_METABOLIC_PROCESS	0.963529	0.0614419	-1.39071	0.365739
ASPARTATE_METABOLIC_PROCESS	0.706297	-1.23595	-0.380662	0.910313
ASPARTATE_TRANSMEMBRANE_TRANSPORT	1.35723	-0.436261	-0.981782	0.0608105
ASSOCIATIVE_LEARNING	0.199596	-0.896132	-0.630131	1.32667
ASTRAL_MICROTUBULE_ORGANIZATION	0.915172	-0.929194	0.812915	-0.798893
ASTROCYTE_ACTIVATION	-0.749597	-0.907714	1.17566	0.481654
ASTROCYTE_CELL_MIGRATION	-0.720799	-0.842899	1.30501	0.258688
ASTROCYTE_DEVELOPMENT	-0.762657	-0.918976	1.12356	0.558071
ASTROCYTE_DIFFERENTIATION	-0.74327	-0.968617	0.707532	1.00436
ASYMMETRIC_CELL_DIVISION	1.49022	-0.339263	-0.545427	-0.605527
ASYMMETRIC_NEUROBLAST_DIVISION	-0.634215	1.48791	-0.3281	-0.525594
ATF6_MEDIATED_UNFOLDED_PROTEIN_RESPONSE	1.35908	-0.474412	0.0755974	-0.960268
ATP_BIOSYNTHETIC_PROCESS	1.12277	0.55874	-0.922756	-0.758757
ATP_EXPORT	0.946211	-1.34849	0.521559	-0.119277
ATP_METABOLIC_PROCESS	1.43044	-0.0511982	-0.684558	-0.694687
ATP_SYNTHESIS_COUPLED_ELECTRON_TRANSPORT	1.11586	0.552074	-1.00581	-0.662131
ATP_TRANSPORT	1.03903	-0.530929	-1.1228	0.614702
ATRIAL_CARDIAC_MUSCLE_CELL_MEMBRANE_REPOLARIZATION	-0.341695	1.39107	-0.0788298	-0.970544
ATRIAL_CARDIAC_MUSCLE_CELL_TO_AV_NODE_CELL_COMMUNICATION	-0.181604	1.38281	-0.192304	-1.0089
ATRIAL_CARDIAC_MUSCLE_TISSUE_DEVELOPMENT	1.35787	-0.831755	-0.666779	0.140666
ATRIAL_CARDIAC_MUSCLE_TISSUE_MORPHOGENESIS	0.707707	0.492443	0.276414	-1.47657
ATRIAL_SEPTUM_DEVELOPMENT	-0.658148	-1.00385	1.12934	0.532654
ATRIAL_SEPTUM_MORPHOGENESIS	-1.1067	-0.51197	1.12798	0.49069
ATRIAL_SEPTUM_PRIMUM_MORPHOGENESIS	0.774976	-1.4598	0.472625	0.212198
ATRIOVENTRICULAR_CANAL_DEVELOPMENT	1.01506	0.701376	-0.809926	-0.906506
ATRIOVENTRICULAR_NODE_DEVELOPMENT	-0.911547	-0.681059	0.328839	1.26377
ATRIOVENTRICULAR_VALVE_DEVELOPMENT	-1.39355	0.166777	0.986027	0.240744
ATRIOVENTRICULAR_VALVE_FORMATION	0.60046	0.743547	0.097219	-1.44123
ATTACHMENT_OF_GPI_ANCHOR_TO_PROTEIN	1.13153	-0.540381	0.495915	-1.08706
ATTACHMENT_OF_MITOTIC_SPINDLE_MICROTUBULES_TO_KINETOCHORE	1.47919	-0.725158	-0.407382	-0.346655
ATTACHMENT_OF_SPINDLE_MICROTUBULES_TO_KINETOCHORE	1.49072	-0.652817	-0.402436	-0.435466
AUDITORY_RECEPTOR_CELL_DEVELOPMENT	0.407112	-1.24489	1.10211	-0.264337
AUDITORY_RECEPTOR_CELL_MORPHOGENESIS	-0.0643804	-1.06917	1.34467	-0.211119
AUDITORY_RECEPTOR_CELL_STEREOCILIUM_ORGANIZATION	-0.0503665	-1.14686	1.29341	-0.0961857
AUTOCRINE_SIGNALING	0.141538	-1.06431	1.30443	-0.381655
AUTONOMIC_NERVOUS_SYSTEM_DEVELOPMENT	-1.37698	0.532737	0.903647	-0.0594005
AUTOPHAGIC_CELL_DEATH	-1.00891	-0.690873	1.02334	0.676445
AUTOPHAGOSOME_LYSOSOME_FUSION	-0.311545	0.00864119	1.34665	-1.04374
AUTOPHAGOSOME_MATURATION	1.34336	-0.854234	-0.660519	0.171389
AUTOPHAGOSOME_MEMBRANE_DOCKING	0.0775785	1.33565	-0.381502	-1.03173
AUTOPHAGOSOME_ORGANIZATION	-0.497685	-1.11998	0.500992	1.11667
AUTOPHAGY_OF_MITOCHONDRION	1.15574	-0.89454	-0.774784	0.513581
AUTOPHAGY_OF_PEROXISOME	-0.85421	-0.141249	-0.438995	1.43445
AUTOSOME_GENOMIC_IMPRINTING	-0.10642	1.4182	-0.897768	-0.41401
AV_NODE_CELL_TO_BUNDLE_OF_HIS_CELL_COMMUNICATION	-0.347063	0.800427	-1.26015	0.806782
AV_NODE_CELL_TO_BUNDLE_OF_HIS_CELL_SIGNALING	-0.491084	0.654795	-1.15812	0.994407
AXIAL_MESODERM_DEVELOPMENT	-0.449361	-1.19371	0.713655	0.929419
AXIS_ELONGATION	-0.727316	-0.765584	0.125758	1.36714
AXIS_ELONGATION_INVOLVED_IN_SOMITOGENESIS	-1.00819	-0.633665	0.47875	1.16311
AXIS_SPECIFICATION	-0.771238	-0.443577	-0.250073	1.46489
AXONAL_FASCICULATION	-1.12773	-0.446884	0.407307	1.16731
AXONAL_TRANSPORT	1.0618	-0.819474	-0.886567	0.644246
AXONAL_TRANSPORT_OF_MITOCHONDRION	1.20251	-0.831247	-0.815744	0.444482
AXONEMAL_CENTRAL_APPARATUS_ASSEMBLY	-0.977195	-0.638757	1.21506	0.400897
AXONEMAL_DYNEIN_COMPLEX_ASSEMBLY	1.12475	-1.03571	-0.618233	0.529195
AXONEME_ASSEMBLY	-0.958754	-0.665244	0.412274	1.21172
AXONOGENESIS_INVOLVED_IN_INNERVATION	-0.953498	1.0048	-0.760466	0.709167
AXON_CHOICE_POINT_RECOGNITION	0.648804	-1.12805	1.01154	-0.532297
AXON_DEVELOPMENT	-0.686943	-0.972073	1.15123	0.507782
AXON_ENSHEATHMENT_IN_CENTRAL_NERVOUS_SYSTEM	-0.604906	-0.750431	1.43677	-0.0814335
AXON_EXTENSION	-0.91417	-0.619459	1.31661	0.217018
AXON_MIDLINE_CHOICE_POINT_RECOGNITION	0.0983115	-0.871663	1.3694	-0.596051
AXO_DENDRITIC_PROTEIN_TRANSPORT	-0.12107	-1.26606	0.235095	1.15203
AXO_DENDRITIC_TRANSPORT	1.06571	-0.679924	-1.00762	0.621831
AZOLE_TRANSMEMBRANE_TRANSPORT	0.888452	-1.02049	-0.695738	0.827772
BARBED_END_ACTIN_FILAMENT_CAPPING	-0.166816	-1.08052	1.34016	-0.0928332
BASEMENT_MEMBRANE_ORGANIZATION	0.145382	-1.10186	-0.330262	1.28674
BASE_CONVERSION_OR_SUBSTITUTION_EDITING	0.358651	-0.282089	1.14258	-1.21914
BASE_EXCISION_REPAIR	0.900698	0.827977	-0.931571	-0.797103
BASE_EXCISION_REPAIR_AP_SITE_FORMATION	0.394644	1.19847	-1.06011	-0.533001
BASE_EXCISION_REPAIR_GAP_FILLING	0.700246	0.374264	0.409396	-1.48391
BASIC_AMINO_ACID_TRANSPORT	-0.399907	1.48474	-0.38881	-0.696023
BASOLATERAL_PROTEIN_SECRETION	1.05998	-0.265344	0.465903	-1.26054
BEHAVIOR	-0.918786	-0.691535	0.368674	1.24165
BEHAVIORAL_RESPONSE_TO_COCAINE	-0.0576475	-0.899021	-0.451943	1.40861
BEHAVIORAL_RESPONSE_TO_ETHANOL	1.31877	-0.761655	-0.791172	0.234062
BEHAVIORAL_RESPONSE_TO_NICOTINE	1.18563	0.293432	-0.284366	-1.1947
BEHAVIORAL_RESPONSE_TO_PAIN	-1.08298	-0.183172	-0.0712046	1.33736
BENZENE_CONTAINING_COMPOUND_METABOLIC_PROCESS	-0.00155162	-0.493534	1.39512	-0.900035
BERGMANN_GLIAL_CELL_DIFFERENTIATION	1.14347	-0.939868	-0.729652	0.526049
BICARBONATE_TRANSPORT	0.408979	-1.10575	-0.478447	1.17522
BILE_ACID_AND_BILE_SALT_TRANSPORT	0.394798	0.821843	0.236843	-1.45348
BILE_ACID_BIOSYNTHETIC_PROCESS	-0.0968235	-0.638143	-0.707996	1.44296
BILE_ACID_METABOLIC_PROCESS	-0.150332	-0.764044	-0.536692	1.45107
BILE_ACID_SECRETION	-0.906973	-0.246637	1.42862	-0.275005
BINDING_OF_SPERM_TO_ZONA_PELLUCIDA	1.13772	0.346453	-1.23411	-0.250069
BIOLOGICAL_PHASE	0.634427	-1.30562	-0.242161	0.913354
BIOLOGICAL_PROCESS_INVOLVED_IN_INTERACTION_WITH_HOST	0.417131	-1.33842	1.01302	-0.0917277
BIOLOGICAL_PROCESS_INVOLVED_IN_INTERACTION_WITH_SYMBIONT	-0.263505	-1.25851	0.454049	1.06797
BIOLOGICAL_PROCESS_INVOLVED_IN_INTERSPECIES_INTERACTION_BETWEEN_ORGANISMS	-0.473463	-1.13931	1.10413	0.50864
BIOLOGICAL_PROCESS_INVOLVED_IN_INTRASPECIES_INTERACTION_BETWEEN_ORGANISMS	-1.00486	-0.709222	0.761602	0.952481
BIOLOGICAL_PROCESS_INVOLVED_IN_SYMBIOTIC_INTERACTION	0.194159	-1.35587	1.05474	0.106975
BIOMINERAL_TISSUE_DEVELOPMENT	-0.461116	-1.18568	0.936465	0.710331
BLASTOCYST_DEVELOPMENT	0.013489	0.948099	-1.38595	0.424357
BLASTOCYST_FORMATION	-1.36447	0.86292	-0.115149	0.616703
BLASTOCYST_GROWTH	1.1204	0.440033	-1.18863	-0.371804
BLASTODERM_SEGMENTATION	-0.357016	-0.862546	-0.222351	1.44191
BLEB_ASSEMBLY	1.32372	-1.07034	0.0604341	-0.313814
BLOOD_COAGULATION_FIBRIN_CLOT_FORMATION	-0.542965	-0.549059	1.49666	-0.404636
BLOOD_COAGULATION_INTRINSIC_PATHWAY	0.407984	0.494151	0.593548	-1.49568
BLOOD_VESSEL_ENDOTHELIAL_CELL_DIFFERENTIATION	-0.65471	1.14414	-1.00053	0.511102
BLOOD_VESSEL_ENDOTHELIAL_CELL_MIGRATION	0.0359966	-0.934049	-0.479146	1.3772
BLOOD_VESSEL_ENDOTHELIAL_CELL_PROLIFERATION_INVOLVED_IN_SPROUTING_ANGIOGENESIS	-0.902569	-0.571593	0.115763	1.3584
BLOOD_VESSEL_MATURATION	-1.00965	-0.657577	0.552218	1.11501
BLOOD_VESSEL_MORPHOGENESIS	-0.636698	-0.969374	0.375722	1.23035
BLOOD_VESSEL_REMODELING	-0.344064	-1.24058	0.58371	1.00093
BODY_FLUID_SECRETION	0.138685	-1.07908	-0.358716	1.29911
BODY_MORPHOGENESIS	-0.319813	-0.859335	-0.266016	1.44516
BONE_CELL_DEVELOPMENT	-0.311397	-1.15101	0.226785	1.23563
BONE_DEVELOPMENT	-0.254433	-1.30772	0.830949	0.731203
BONE_GROWTH	-0.254435	-1.27104	0.483303	1.04218
BONE_MARROW_DEVELOPMENT	-0.85918	-0.743351	1.26234	0.340187
BONE_MATURATION	0.562916	-1.22486	1.02515	-0.363199
BONE_MINERALIZATION	-0.408347	-1.22402	0.852987	0.779382
BONE_MINERALIZATION_INVOLVED_IN_BONE_MATURATION	0.75586	-1.25907	0.850275	-0.347067
BONE_MORPHOGENESIS	-0.571869	-1.11384	0.918736	0.766973
BONE_REMODELING	-0.648187	-1.05829	0.809478	0.897003
BONE_RESORPTION	-0.523582	-1.13318	0.642199	1.01456
BONE_TRABECULA_FORMATION	0.834492	-1.29614	-0.277655	0.739299
BONE_TRABECULA_MORPHOGENESIS	1.11875	-1.23214	-0.277823	0.391217
BOX_C_D_SNORNP_ASSEMBLY	1.11272	-0.158163	-1.27767	0.323117
BRADYKININ_CATABOLIC_PROCESS	-0.327923	-1.1703	0.301592	1.19663
BRAINSTEM_DEVELOPMENT	0.225279	-1.39397	0.182368	0.986324
BRAIN_DERIVED_NEUROTROPHIC_FACTOR_RECEPTOR_SIGNALING_PATHWAY	-0.822142	1.45626	-0.282902	-0.351217
BRAIN_MORPHOGENESIS	-0.829817	-0.708796	0.210136	1.32848
BRANCHED_CHAIN_AMINO_ACID_METABOLIC_PROCESS	-0.40263	1.15797	-1.15604	0.400697
BRANCHED_CHAIN_AMINO_ACID_TRANSPORT	-1.29899	0.90164	-0.259972	0.657325
BRANCHING_INVOLVED_IN_BLOOD_VESSEL_MORPHOGENESIS	-1.37216	1.02868	0.173671	0.169804
BRANCHING_INVOLVED_IN_LABYRINTHINE_LAYER_MORPHOGENESIS	-0.0428691	-1.02001	1.36597	-0.30309
BRANCHING_INVOLVED_IN_MAMMARY_GLAND_DUCT_MORPHOGENESIS	-0.86606	-0.797059	0.491227	1.17189
BRANCHING_INVOLVED_IN_PROSTATE_GLAND_MORPHOGENESIS	-1.12992	-0.548476	0.922736	0.755658
BRANCHING_INVOLVED_IN_SALIVARY_GLAND_MORPHOGENESIS	-0.963188	-0.36442	-0.0635866	1.39119
BRANCHING_MORPHOGENESIS_OF_AN_EPITHELIAL_TUBE	-0.730414	-0.84948	0.291527	1.28837
BRANCHING_MORPHOGENESIS_OF_A_NERVE	-1.25399	-0.352682	0.724515	0.882157
BRANCHIOMOTOR_NEURON_AXON_GUIDANCE	-0.078086	-0.500277	1.42416	-0.845801
BRANCH_ELONGATION_INVOLVED_IN_MAMMARY_GLAND_DUCT_BRANCHING	1.45217	-0.731725	-0.140855	-0.579594
BRANCH_ELONGATION_OF_AN_EPITHELIUM	-0.667429	-0.873853	0.221485	1.3198
BRONCHIOLE_DEVELOPMENT	0.409976	0.00277971	-1.37828	0.965529
BRONCHUS_DEVELOPMENT	-1.04409	-0.282249	-0.0262592	1.3526
BROWN_FAT_CELL_DIFFERENTIATION	-0.396438	-1.21983	0.652118	0.964152
BRUSH_BORDER_ASSEMBLY	-0.410257	-1.06803	1.2861	0.192187
BUD_ELONGATION_INVOLVED_IN_LUNG_BRANCHING	-1.15655	0.209494	-0.291334	1.23839
BUNDLE_OF_HIS_CELL_TO_PURKINJE_MYOCYTE_COMMUNICATION	-0.438175	1.03085	-1.18226	0.589585
BUNDLE_OF_HIS_CELL_TO_PURKINJE_MYOCYTE_SIGNALING	-0.807958	1.12093	-0.878201	0.56523
B_1_B_CELL_DIFFERENTIATION	1.30616	-0.22166	0.030797	-1.11529
B_CELL_ACTIVATION	-0.697507	-0.810846	1.35353	0.154824
B_CELL_ACTIVATION_INVOLVED_IN_IMMUNE_RESPONSE	-0.82877	-0.74009	1.30151	0.267347
B_CELL_APOPTOTIC_PROCESS	0.775638	-1.46716	0.287762	0.40376
B_CELL_CHEMOTAXIS	-0.501504	-1.16209	0.747309	0.916283
B_CELL_DIFFERENTIATION	-0.797543	-0.862983	1.17704	0.483485
B_CELL_HOMEOSTASIS	-0.0890585	-1.3762	0.843681	0.621575
B_CELL_LINEAGE_COMMITMENT	0.800837	-0.575519	0.887854	-1.11317
B_CELL_MEDIATED_IMMUNITY	-0.771738	-0.894255	1.16236	0.503634
B_CELL_PROLIFERATION	-0.241745	-0.996954	1.38761	-0.148913
B_CELL_PROLIFERATION_INVOLVED_IN_IMMUNE_RESPONSE	0.242659	-1.2675	1.14859	-0.123753
B_CELL_RECEPTOR_SIGNALING_PATHWAY	-0.777887	-0.684018	1.3861	0.0758082
C21_STEROID_HORMONE_BIOSYNTHETIC_PROCESS	0.290444	-1.19259	-0.285959	1.18811
C21_STEROID_HORMONE_METABOLIC_PROCESS	-0.393914	-0.805286	-0.25985	1.45905
C4_DICARBOXYLATE_TRANSPORT	1.31297	-0.426229	-1.03552	0.148779
CADMIUM_ION_TRANSMEMBRANE_TRANSPORT	0.614621	-1.45691	0.151971	0.690322
CALCINEURIN_MEDIATED_SIGNALING	0.301054	-1.14716	1.209	-0.362896
CALCITONIN_FAMILY_RECEPTOR_SIGNALING_PATHWAY	0.482125	-1.05063	-0.582388	1.15089
CALCITONIN_GENE_RELATED_PEPTIDE_RECEPTOR_SIGNALING_PATHWAY	0.463271	-0.967377	-0.675982	1.18009
CALCITRIOL_BIOSYNTHETIC_PROCESS_FROM_CALCIOL	0.720913	-1.45551	0.581712	0.152889
CALCIUM_ACTIVATED_PHOSPHATIDYLCHOLINE_SCRAMBLING	-1.23271	-0.382955	0.927355	0.688314
CALCIUM_ACTIVATED_PHOSPHOLIPID_SCRAMBLING	-0.872295	-0.727708	0.336569	1.26343
CALCIUM_DEPENDENT_CELL_CELL_ADHESION_VIA_PLASMA_MEMBRANE_CELL_ADHESION_MOLECULES	-1.48095	0.544841	0.278624	0.65749
CALCIUM_IMPORT_INTO_THE_MITOCHONDRION	-0.452223	-0.868481	-0.104208	1.42491
CALCIUM_INDEPENDENT_CELL_CELL_ADHESION_VIA_PLASMA_MEMBRANE_CELL_ADHESION_MOLECULES	1.27284	0.29503	-0.962457	-0.605409
CALCIUM_ION_EXPORT_ACROSS_PLASMA_MEMBRANE	0.522503	0.63288	0.333076	-1.48846
CALCIUM_ION_HOMEOSTASIS	-1.38241	0.239743	1.00643	0.136245
CALCIUM_ION_IMPORT	-1.15587	1.15313	-0.407445	0.410187
CALCIUM_ION_IMPORT_ACROSS_PLASMA_MEMBRANE	-0.957587	0.551747	1.12386	-0.718016
CALCIUM_ION_IMPORT_INTO_SARCOPLASMIC_RETICULUM	0.518406	0.573372	0.404509	-1.49629
CALCIUM_ION_REGULATED_EXOCYTOSIS	-0.887948	-0.095617	1.4188	-0.43523
CALCIUM_ION_REGULATED_EXOCYTOSIS_OF_NEUROTRANSMITTER	1.20398	-0.703135	0.431703	-0.932553
CALCIUM_ION_TRANSMEMBRANE_IMPORT_INTO_CYTOSOL	-1.26761	0.750114	0.848914	-0.331417
CALCIUM_ION_TRANSMEMBRANE_TRANSPORT	-1.27675	0.580704	0.976691	-0.280642
CALCIUM_ION_TRANSMEMBRANE_TRANSPORT_VIA_HIGH_VOLTAGE_GATED_CALCIUM_CHANNEL	-0.978034	-0.430419	0.0460785	1.36237
CALCIUM_ION_TRANSPORT	-1.1123	0.547276	1.08987	-0.524845
CALCIUM_ION_TRANSPORT_INTO_CYTOSOL	-0.447304	1.28951	-1.04657	0.20436
CALCIUM_MEDIATED_SIGNALING	-1.15827	-0.417428	1.13624	0.439464
CAMERA_TYPE_EYE_MORPHOGENESIS	-0.684145	-0.91109	0.334219	1.26102
CAMERA_TYPE_EYE_PHOTORECEPTOR_CELL_DIFFERENTIATION	-1.10999	-0.435885	0.335282	1.21059
CAMKK_AMPK_SIGNALING_CASCADE	-0.906211	-0.759739	0.505954	1.16
CAMP_BIOSYNTHETIC_PROCESS	-1.20076	-0.222086	1.20973	0.213115
CAMP_CATABOLIC_PROCESS	-1.25088	-0.358756	0.730218	0.879418
CAMP_MEDIATED_SIGNALING	-1.49887	0.529078	0.444783	0.525009
CAMP_METABOLIC_PROCESS	-1.01769	-0.695682	0.935822	0.777546
CAMP_PKA_SIGNAL_TRANSDUCTION	-1.3836	0.182363	0.193872	1.00737
CANNABINOID_SIGNALING_PATHWAY	-0.861493	0.302673	1.28193	-0.723106
CANONICAL_NF_KAPPAB_SIGNAL_TRANSDUCTION	-0.449095	-1.16453	1.07165	0.541978
CANONICAL_WNT_SIGNALING_PATHWAY	-0.982169	-0.735985	0.952995	0.765159
CAP_DEPENDENT_TRANSLATIONAL_INITIATION	1.25641	0.312683	-0.999756	-0.569339
CARBOHYDRATE_BIOSYNTHETIC_PROCESS	0.999433	-1.38735	0.218063	0.169851
CARBOHYDRATE_CATABOLIC_PROCESS	1.01846	-1.36912	0.291024	0.059638
CARBOHYDRATE_DERIVATIVE_BIOSYNTHETIC_PROCESS	1.43718	-0.726539	-0.632946	-0.0776938
CARBOHYDRATE_DERIVATIVE_CATABOLIC_PROCESS	0.757793	-1.47266	0.384835	0.330033
CARBOHYDRATE_DERIVATIVE_METABOLIC_PROCESS	1.36952	-0.993797	-0.369781	-0.00594485
CARBOHYDRATE_DERIVATIVE_TRANSPORT	1.01705	-0.576507	-1.09669	0.65614
CARBOHYDRATE_HOMEOSTASIS	-0.220486	-1.24426	0.325901	1.13885
CARBOHYDRATE_IMPORT_ACROSS_PLASMA_MEMBRANE	0.414549	-1.48785	0.397956	0.675343
CARBOHYDRATE_MEDIATED_SIGNALING	-0.542213	1.46665	-0.20958	-0.714857
CARBOHYDRATE_METABOLIC_PROCESS	1.03871	-1.36548	0.12364	0.203123
CARBOHYDRATE_PHOSPHORYLATION	1.33329	-1.05762	0.0435183	-0.319193
CARBOHYDRATE_TRANSPORT	-1.16677	-0.455779	1.05062	0.571927
CARBON_CATABOLITE_REGULATION_OF_TRANSCRIPTION	-0.995684	0.252808	1.28488	-0.542009
CARBON_DIOXIDE_TRANSMEMBRANE_TRANSPORT	1.48131	-0.430965	-0.340273	-0.710073
CARBON_DIOXIDE_TRANSPORT	-0.745773	1.41683	-0.0105324	-0.660528
CARDIAC_ATRIUM_DEVELOPMENT	-0.745525	-0.75487	1.36207	0.138326
CARDIAC_ATRIUM_MORPHOGENESIS	-0.971837	0.288407	1.27414	-0.590706
CARDIAC_CELL_DEVELOPMENT	-0.653593	-0.290056	-0.538979	1.48263
CARDIAC_CELL_FATE_COMMITMENT	-0.767794	-0.951988	0.747225	0.972557
CARDIAC_CHAMBER_DEVELOPMENT	-0.82106	-0.784004	1.26247	0.342596
CARDIAC_CHAMBER_FORMATION	-0.538744	1.41112	-0.0251145	-0.847264
CARDIAC_CHAMBER_MORPHOGENESIS	-0.984903	-0.711842	1.05303	0.643711
CARDIAC_CONDUCTION	-0.546449	1.33163	-0.949317	0.164131
CARDIAC_CONDUCTION_SYSTEM_DEVELOPMENT	-1.39794	-0.0386164	0.639514	0.797047
CARDIAC_EPITHELIAL_TO_MESENCHYMAL_TRANSITION	-1.18255	-0.47313	0.768263	0.887413
CARDIAC_FIBROBLAST_CELL_DIFFERENTIATION	-0.276154	-1.07011	0.0126814	1.33358
CARDIAC_LEFT_VENTRICLE_MORPHOGENESIS	-1.42078	0.774168	0.617409	0.0292027
CARDIAC_MUSCLE_CELL_ACTION_POTENTIAL	-1.18923	0.447174	-0.374111	1.11616
CARDIAC_MUSCLE_CELL_ACTION_POTENTIAL_INVOLVED_IN_CONTRACTION	-0.483172	0.306347	-1.06421	1.24103
CARDIAC_MUSCLE_CELL_CARDIAC_MUSCLE_CELL_ADHESION	0.446933	0.830081	-1.44344	0.166426
CARDIAC_MUSCLE_CELL_CONTRACTION	-0.939789	0.138765	-0.542016	1.34304
CARDIAC_MUSCLE_CELL_DIFFERENTIATION	-0.267314	-0.0646971	-1.03175	1.36376
CARDIAC_MUSCLE_CELL_FATE_COMMITMENT	-0.676304	-0.68702	-0.0737485	1.43707
CARDIAC_MUSCLE_CELL_MEMBRANE_REPOLARIZATION	-1.306	0.976807	-0.213582	0.542772
CARDIAC_MUSCLE_CELL_MYOBLAST_DIFFERENTIATION	-1.38718	0.654563	-0.068963	0.801578
CARDIAC_MUSCLE_CELL_PROLIFERATION	-0.713371	-0.925825	0.438501	1.20069
CARDIAC_MUSCLE_CONTRACTION	-0.801531	0.455715	-0.849363	1.19518
CARDIAC_MUSCLE_MYOBLAST_PROLIFERATION	-1.10121	-0.590983	0.902316	0.789876
CARDIAC_MUSCLE_TISSUE_DEVELOPMENT	-1.1278	-0.316074	0.180748	1.26313
CARDIAC_MUSCLE_TISSUE_MORPHOGENESIS	0.199724	-0.130563	1.17799	-1.24715
CARDIAC_MUSCLE_TISSUE_REGENERATION	-0.537961	0.167935	-0.958214	1.32824
CARDIAC_MYOFIBRIL_ASSEMBLY	-1.27816	-0.307448	0.707012	0.878593
CARDIAC_NEURAL_CREST_CELL_DEVELOPMENT_INVOLVED_IN_OUTFLOW_TRACT_MORPHOGENESIS	-1.48622	0.605465	0.304942	0.575816
CARDIAC_NEURAL_CREST_CELL_DIFFERENTIATION_INVOLVED_IN_HEART_DEVELOPMENT	-1.40941	0.80934	0.00129973	0.598771
CARDIAC_NEURAL_CREST_CELL_MIGRATION_INVOLVED_IN_OUTFLOW_TRACT_MORPHOGENESIS	-1.48204	0.45899	0.325005	0.698043
CARDIAC_PACEMAKER_CELL_DEVELOPMENT	-0.592344	-0.792139	-0.0368842	1.42137
CARDIAC_PACEMAKER_CELL_DIFFERENTIATION	-1.03793	0.219362	-0.468087	1.28665
CARDIAC_RIGHT_VENTRICLE_MORPHOGENESIS	-0.969558	-0.567771	1.29588	0.241454
CARDIAC_SEPTUM_CELL_DIFFERENTIATION	-1.19173	-0.0139997	-0.0500961	1.25582
CARDIAC_SEPTUM_DEVELOPMENT	-1.02036	-0.579471	1.21425	0.385588
CARDIAC_SEPTUM_MORPHOGENESIS	-1.13128	-0.551512	0.849518	0.833278
CARDIAC_VASCULAR_SMOOTH_MUSCLE_CELL_DIFFERENTIATION	-0.913373	1.29576	0.26358	-0.645969
CARDIAC_VENTRICLE_DEVELOPMENT	-0.718608	-0.286105	1.47627	-0.471559
CARDIAC_VENTRICLE_FORMATION	-1.13009	1.2621	0.180263	-0.312274
CARDIAC_VENTRICLE_MORPHOGENESIS	-0.876661	-0.208309	1.43677	-0.3518
CARDIOBLAST_DIFFERENTIATION	-1.08157	-0.591546	0.635806	1.03731
CARDIOBLAST_PROLIFERATION	-1.13267	0.617383	-0.517967	1.03325
CARDIOCYTE_DIFFERENTIATION	-0.949785	-0.166817	-0.292193	1.4088
CARDIOLIPIN_ACYL_CHAIN_REMODELING	0.118079	0.40791	-1.42087	0.894877
CARDIOLIPIN_METABOLIC_PROCESS	1.00914	0.677155	-1.06821	-0.618084
CARNITINE_BIOSYNTHETIC_PROCESS	-1.06945	0.675026	-0.616062	1.01049
CARNITINE_METABOLIC_PROCESS	-0.339306	-0.456656	-0.688196	1.48416
CARNITINE_TRANSPORT	-0.633229	-1.06886	0.787736	0.914351
CARTILAGE_CONDENSATION	0.547999	-1.49847	0.439219	0.51125
CARTILAGE_DEVELOPMENT	0.0158988	-1.38133	0.400346	0.965087
CARTILAGE_DEVELOPMENT_INVOLVED_IN_ENDOCHONDRAL_BONE_MORPHOGENESIS	-0.16424	-1.35093	0.765903	0.749268
CARTILAGE_HOMEOSTASIS	-1.23001	-0.389909	0.70277	0.917148
CARTILAGE_MORPHOGENESIS	0.575185	0.647209	0.255739	-1.47813
CATECHOLAMINE_SECRETION	-0.0267081	1.29025	-0.113944	-1.14959
CATECHOLAMINE_TRANSPORT	0.829409	0.901506	-0.839616	-0.891299
CATECHOLAMINE_UPTAKE	1.29559	-0.446604	-1.04158	0.192591
CATECHOLAMINE_UPTAKE_INVOLVED_IN_SYNAPTIC_TRANSMISSION	1.29169	0.172544	-1.07106	-0.393182
CATECHOL_CONTAINING_COMPOUND_BIOSYNTHETIC_PROCESS	0.0718518	-1.13224	-0.228315	1.2887
CATECHOL_CONTAINING_COMPOUND_CATABOLIC_PROCESS	-1.48263	0.533021	0.657608	0.291997
CATECHOL_CONTAINING_COMPOUND_METABOLIC_PROCESS	-1.49139	0.530663	0.352591	0.608136
CAVEOLA_ASSEMBLY	1.06644	0.445345	-1.26659	-0.245193
CAVEOLIN_MEDIATED_ENDOCYTOSIS	1.12967	0.413439	-1.19718	-0.345937
CD27_SIGNALING_PATHWAY	0.702044	-1.28318	0.878672	-0.29754
CD40_SIGNALING_PATHWAY	0.614607	-1.42716	0.7636	0.0489502
CD4_POSITIVE_ALPHA_BETA_T_CELL_ACTIVATION	-0.543048	-1.13373	0.921894	0.754888
CD4_POSITIVE_ALPHA_BETA_T_CELL_CYTOKINE_PRODUCTION	-0.931564	-0.742163	0.53628	1.13745
CD4_POSITIVE_ALPHA_BETA_T_CELL_DIFFERENTIATION	-0.579005	-1.10793	0.92819	0.758748
CD4_POSITIVE_ALPHA_BETA_T_CELL_PROLIFERATION	-0.683223	-1.02836	0.929715	0.781866
CD4_POSITIVE_CD25_POSITIVE_ALPHA_BETA_REGULATORY_T_CELL_DIFFERENTIATION	-1.08112	-0.582236	1.06493	0.598419
CD4_POSITIVE_OR_CD8_POSITIVE_ALPHA_BETA_T_CELL_LINEAGE_COMMITMENT	-0.696084	-0.945633	1.19074	0.450975
CD8_POSITIVE_ALPHA_BETA_T_CELL_ACTIVATION	-0.457039	-0.599383	1.49616	-0.439736
CD8_POSITIVE_ALPHA_BETA_T_CELL_DIFFERENTIATION	-0.769367	-0.645056	1.41137	0.00305272
CD8_POSITIVE_ALPHA_BETA_T_CELL_PROLIFERATION	-0.718315	-0.242482	1.47127	-0.510475
CDC42_PROTEIN_SIGNAL_TRANSDUCTION	-1.2842	0.548245	-0.256301	0.992255
CDP_CHOLINE_PATHWAY	0.475064	0.417699	0.602744	-1.49551
CDP_DIACYLGLYCEROL_METABOLIC_PROCESS	0.398501	0.13512	0.890895	-1.42452
CELLULAR_COMPONENT_ASSEMBLY_INVOLVED_IN_MORPHOGENESIS	1.45209	-0.78472	-0.170954	-0.496415
CELLULAR_COMPONENT_DISASSEMBLY	0.714479	-1.35057	0.799279	-0.163186
CELLULAR_COMPONENT_DISASSEMBLY_INVOLVED_IN_EXECUTION_PHASE_OF_APOPTOSIS	-0.0599444	-1.19212	1.25509	-0.00301983
CELLULAR_COMPONENT_MAINTENANCE	-0.387998	-1.23592	0.853279	0.770636
CELLULAR_DEFENSE_RESPONSE	-0.621521	-0.333477	1.48906	-0.534058
CELLULAR_DETOXIFICATION_OF_ALDEHYDE	1.06794	0.122845	-1.34886	0.158079
CELLULAR_EXTRAVASATION	-0.664763	-1.00845	1.10241	0.570806
CELLULAR_HOMEOSTASIS	0.920432	-1.37969	-0.0385307	0.497783
CELLULAR_HYPEROSMOTIC_RESPONSE	-0.528923	-0.441201	-0.528597	1.49872
CELLULAR_HYPOTONIC_RESPONSE	-0.279362	-1.29632	0.780343	0.795342
CELLULAR_OXIDANT_DETOXIFICATION	1.02465	-1.1174	-0.54405	0.6368
CELLULAR_PIGMENTATION	1.49692	-0.554572	-0.40927	-0.53308
CELLULAR_PROCESS_INVOLVED_IN_REPRODUCTION_IN_MULTICELLULAR_ORGANISM	-0.0804373	-0.0135728	-1.17548	1.26949
CELLULAR_RESPIRATION	1.22603	0.357314	-1.03216	-0.551186
CELLULAR_RESPONSE_TO_ABIOTIC_STIMULUS	0.175153	-1.4623	0.607333	0.679814
CELLULAR_RESPONSE_TO_ACIDIC_PH	0.808861	-0.968062	0.915043	-0.755842
CELLULAR_RESPONSE_TO_ACID_CHEMICAL	0.260396	-1.26436	-0.142074	1.14604
CELLULAR_RESPONSE_TO_ALCOHOL	-0.676423	-1.02853	0.727649	0.9773
CELLULAR_RESPONSE_TO_ALDEHYDE	1.20337	-0.297286	-1.17866	0.272578
CELLULAR_RESPONSE_TO_ALDOSTERONE	1.1848	-0.957972	-0.684735	0.45791
CELLULAR_RESPONSE_TO_ALKALOID	-0.513787	0.298401	1.25307	-1.03769
CELLULAR_RESPONSE_TO_AMMONIUM_ION	1.42686	-0.857923	-0.466405	-0.10253
CELLULAR_RESPONSE_TO_AMYLOID_BETA	-0.875469	-0.776289	1.1911	0.460655
CELLULAR_RESPONSE_TO_ANGIOTENSIN	1.45281	-0.704291	-0.612157	-0.136358
CELLULAR_RESPONSE_TO_ANTIBIOTIC	0.0330734	0.138179	-1.30324	1.13198
CELLULAR_RESPONSE_TO_ARSENIC_CONTAINING_SUBSTANCE	0.732883	0.185417	-1.46086	0.542565
CELLULAR_RESPONSE_TO_ATP	-0.13646	0.102483	1.23566	-1.20168
CELLULAR_RESPONSE_TO_BIOTIC_STIMULUS	-0.319631	-1.27108	0.887544	0.703171
CELLULAR_RESPONSE_TO_BRAIN_DERIVED_NEUROTROPHIC_FACTOR_STIMULUS	0.109304	-0.829354	-0.650169	1.37022
CELLULAR_RESPONSE_TO_CADMIUM_ION	1.17032	-0.280204	-1.20522	0.315106
CELLULAR_RESPONSE_TO_CAFFEINE	-0.940478	0.437111	1.19977	-0.696406
CELLULAR_RESPONSE_TO_CALCIUM_ION	-0.949469	-0.725418	0.546193	1.12869
CELLULAR_RESPONSE_TO_CAMP	0.20155	-1.39893	0.976513	0.220871
CELLULAR_RESPONSE_TO_CARBOHYDRATE_STIMULUS	-0.136363	-1.12427	-0.0489652	1.30959
CELLULAR_RESPONSE_TO_CGMP	0.452631	1.18295	-0.988374	-0.647206
CELLULAR_RESPONSE_TO_CHEMICAL_STRESS	0.544299	-1.09126	-0.552147	1.0991
CELLULAR_RESPONSE_TO_CHOLESTEROL	-0.725837	-0.995134	0.828893	0.892079
CELLULAR_RESPONSE_TO_COCAINE	1.31846	-1.08578	-0.283168	0.0504882
CELLULAR_RESPONSE_TO_COLD	-1.03524	-0.622684	1.11723	0.540687
CELLULAR_RESPONSE_TO_COPPER_ION	0.97702	-0.272019	-1.28065	0.575649
CELLULAR_RESPONSE_TO_CORTICOSTEROID_STIMULUS	-0.00520416	0.247261	-1.32717	1.08511
CELLULAR_RESPONSE_TO_DEXAMETHASONE_STIMULUS	1.40344	-0.170951	-0.963826	-0.268661
CELLULAR_RESPONSE_TO_DSRNA	-1.13689	0.817386	-0.543216	0.862718
CELLULAR_RESPONSE_TO_ELECTRICAL_STIMULUS	-1.02363	-0.000966506	1.35707	-0.332474
CELLULAR_RESPONSE_TO_ENDOGENOUS_STIMULUS	-0.56295	-1.04017	0.40397	1.19915
CELLULAR_RESPONSE_TO_EPINEPHRINE_STIMULUS	-0.159307	-0.520503	1.4518	-0.771992
CELLULAR_RESPONSE_TO_ESTRADIOL_STIMULUS	-0.124904	-0.807585	1.44027	-0.507777
CELLULAR_RESPONSE_TO_ESTROGEN_STIMULUS	-0.811291	-0.897667	0.659889	1.04907
CELLULAR_RESPONSE_TO_ETHANOL	0.187613	-1.465	0.675422	0.60197
CELLULAR_RESPONSE_TO_ETHER	1.1632	0.417444	-0.456045	-1.1246
CELLULAR_RESPONSE_TO_EXOGENOUS_DSRNA	-1.41692	0.254671	0.936128	0.226125
CELLULAR_RESPONSE_TO_EXTERNAL_STIMULUS	-0.0158967	-1.27515	1.1653	0.125752
CELLULAR_RESPONSE_TO_FATTY_ACID	-0.703908	-0.898179	0.345825	1.25626
CELLULAR_RESPONSE_TO_FLUID_SHEAR_STRESS	0.920845	-1.03733	-0.67292	0.789407
CELLULAR_RESPONSE_TO_FOLLICLE_STIMULATING_HORMONE_STIMULUS	-0.305252	-0.330671	-0.821178	1.4571
CELLULAR_RESPONSE_TO_GAMMA_RADIATION	1.14954	-0.76836	-0.903165	0.52198
CELLULAR_RESPONSE_TO_GLUCAGON_STIMULUS	1.12573	0.148876	0.0328741	-1.30748
CELLULAR_RESPONSE_TO_GLUCOCORTICOID_STIMULUS	-0.408033	0.411033	-1.15574	1.15274
CELLULAR_RESPONSE_TO_GLUCOSE_STARVATION	-0.035473	0.301624	-1.33148	1.06533
CELLULAR_RESPONSE_TO_GONADOTROPIN_RELEASING_HORMONE	1.48903	-0.455198	-0.373421	-0.660411
CELLULAR_RESPONSE_TO_GONADOTROPIN_STIMULUS	-0.300242	-0.571368	-0.613847	1.48546
CELLULAR_RESPONSE_TO_GROWTH_HORMONE_STIMULUS	-1.23857	-0.381849	0.870426	0.749994
CELLULAR_RESPONSE_TO_HEAT	1.45102	-0.198765	-0.814467	-0.437793
CELLULAR_RESPONSE_TO_HISTAMINE	0.893155	-1.19293	-0.456029	0.755801
CELLULAR_RESPONSE_TO_HORMONE_STIMULUS	-0.393098	-1.21213	0.593035	1.01219
CELLULAR_RESPONSE_TO_HYDROGEN_PEROXIDE	0.960011	-1.22889	-0.381333	0.650217
CELLULAR_RESPONSE_TO_HYDROPEROXIDE	-0.784032	-0.167201	1.45156	-0.500323
CELLULAR_RESPONSE_TO_HYPEROXIA	-0.113953	-1.17959	0.0307523	1.26279
CELLULAR_RESPONSE_TO_INCREASED_OXYGEN_LEVELS	0.915873	-0.611546	-1.08514	0.78081
CELLULAR_RESPONSE_TO_INSULIN_LIKE_GROWTH_FACTOR_STIMULUS	1.11581	-0.285972	-1.23005	0.400205
CELLULAR_RESPONSE_TO_INSULIN_STIMULUS	0.324897	-1.18502	1.17848	-0.318365
CELLULAR_RESPONSE_TO_INTERFERON_ALPHA	-0.946641	-0.6972	0.456765	1.18708
CELLULAR_RESPONSE_TO_INTERFERON_BETA	-0.77156	-0.525219	1.45089	-0.154113
CELLULAR_RESPONSE_TO_INTERLEUKIN_1	-0.658935	-0.83706	0.137204	1.35879
CELLULAR_RESPONSE_TO_INTERLEUKIN_13	-0.7266	-0.692942	0.00822554	1.41132
CELLULAR_RESPONSE_TO_IONIZING_RADIATION	0.518731	-1.46527	0.212581	0.733962
CELLULAR_RESPONSE_TO_IRON_ION	-0.155814	-1.24675	1.16911	0.233454
CELLULAR_RESPONSE_TO_KETONE	-0.763094	-0.387923	-0.320255	1.47127
CELLULAR_RESPONSE_TO_LAMINAR_FLUID_SHEAR_STRESS	0.624143	-1.25361	-0.333644	0.963112
CELLULAR_RESPONSE_TO_LEPTIN_STIMULUS	-0.49185	-1.13343	0.536375	1.08891
CELLULAR_RESPONSE_TO_LEUCINE_STARVATION	-0.969774	0.133564	1.33791	-0.501698
CELLULAR_RESPONSE_TO_LIGHT_INTENSITY	-0.729557	-0.511829	-0.226436	1.46782
CELLULAR_RESPONSE_TO_LIGHT_STIMULUS	0.988174	-1.12019	-0.550427	0.682439
CELLULAR_RESPONSE_TO_LIPID	-0.674693	-1.03402	0.76565	0.943064
CELLULAR_RESPONSE_TO_LIPOPROTEIN_PARTICLE_STIMULUS	-0.988972	-0.675689	0.532473	1.13219
CELLULAR_RESPONSE_TO_LUTEINIZING_HORMONE_STIMULUS	-0.690431	0.668893	-1.00797	1.02951
CELLULAR_RESPONSE_TO_L_GLUTAMATE	-0.78488	0.949692	-0.93928	0.774469
CELLULAR_RESPONSE_TO_L_LEUCINE	-1.03398	-0.207266	1.36815	-0.126905
CELLULAR_RESPONSE_TO_MACROPHAGE_COLONY_STIMULATING_FACTOR_STIMULUS	-1.10263	-0.542078	1.08486	0.559846
CELLULAR_RESPONSE_TO_MAGNESIUM_ION	-0.636863	-1.0216	0.533028	1.12544
CELLULAR_RESPONSE_TO_MANGANESE_ION	-0.0688073	-1.38569	0.634087	0.820408
CELLULAR_RESPONSE_TO_METAL_ION	-0.283185	-0.932206	-0.202308	1.4177
CELLULAR_RESPONSE_TO_METHIONINE	-0.422417	0.659224	-1.20444	0.967633
CELLULAR_RESPONSE_TO_MINERALOCORTICOID_STIMULUS	-0.00910832	0.463222	-1.38512	0.931009
CELLULAR_RESPONSE_TO_MOLECULE_OF_BACTERIAL_ORIGIN	-0.289136	-1.29038	0.833859	0.745656
CELLULAR_RESPONSE_TO_MURAMYL_DIPEPTIDE	1.12527	-0.966974	0.547825	-0.706123
CELLULAR_RESPONSE_TO_NICOTINE	-0.853862	0.693446	-0.862444	1.02286
CELLULAR_RESPONSE_TO_NITROGEN_COMPOUND	-0.26344	-1.12641	1.28483	0.10502
CELLULAR_RESPONSE_TO_NITROGEN_LEVELS	-0.473019	-0.784588	-0.198809	1.45642
CELLULAR_RESPONSE_TO_NITROSATIVE_STRESS	-0.159608	1.08669	-1.28934	0.362257
CELLULAR_RESPONSE_TO_NUTRIENT	-1.09607	-0.584047	0.688199	0.991918
CELLULAR_RESPONSE_TO_NUTRIENT_LEVELS	-0.464572	-0.713492	-0.300121	1.47818
CELLULAR_RESPONSE_TO_OSMOTIC_STRESS	-0.315942	-1.00203	-0.0578079	1.37578
CELLULAR_RESPONSE_TO_OXIDATIVE_STRESS	0.855521	-1.10455	-0.588598	0.837624
CELLULAR_RESPONSE_TO_OXIDISED_LOW_DENSITY_LIPOPROTEIN_PARTICLE_STIMULUS	-0.387915	-1.178	1.12631	0.439609
CELLULAR_RESPONSE_TO_OXYGEN_CONTAINING_COMPOUND	-0.482642	-1.1778	0.804535	0.855905
CELLULAR_RESPONSE_TO_OXYGEN_LEVELS	1.24454	-0.998981	-0.582676	0.337117
CELLULAR_RESPONSE_TO_OXYGEN_RADICAL	0.480089	-0.873589	-0.785324	1.17882
CELLULAR_RESPONSE_TO_PARATHYROID_HORMONE_STIMULUS	-0.539717	0.542311	1.09748	-1.10007
CELLULAR_RESPONSE_TO_PEPTIDE	-0.230998	-0.954754	-0.223238	1.40899
CELLULAR_RESPONSE_TO_PEPTIDE_HORMONE_STIMULUS	0.593747	-1.32121	0.928212	-0.200753
CELLULAR_RESPONSE_TO_PEPTIDOGLYCAN	1.08947	-0.705907	0.596002	-0.979561
CELLULAR_RESPONSE_TO_PH	0.23828	0.315656	0.882808	-1.43674
CELLULAR_RESPONSE_TO_POTASSIUM_ION	0.214961	-0.298491	-1.15431	1.23784
CELLULAR_RESPONSE_TO_PROGESTERONE_STIMULUS	0.00429635	1.23107	-1.21826	-0.0171149
CELLULAR_RESPONSE_TO_PROSTAGLANDIN_E_STIMULUS	0.844503	0.886134	-0.910204	-0.820433
CELLULAR_RESPONSE_TO_PROSTAGLANDIN_STIMULUS	-0.837832	-0.158749	-0.444113	1.44069
CELLULAR_RESPONSE_TO_PURINE_CONTAINING_COMPOUND	-0.993579	0.467901	1.1727	-0.647023
CELLULAR_RESPONSE_TO_RADIATION	0.987456	-1.22831	-0.373123	0.613977
CELLULAR_RESPONSE_TO_REACTIVE_NITROGEN_SPECIES	0.480745	-0.835036	-0.825062	1.17935
CELLULAR_RESPONSE_TO_REACTIVE_OXYGEN_SPECIES	0.758784	-1.26925	-0.329123	0.839594
CELLULAR_RESPONSE_TO_RETINOIC_ACID	-0.980148	-0.598801	0.323531	1.25542
CELLULAR_RESPONSE_TO_SALT	1.30124	-0.724918	-0.842773	0.266449
CELLULAR_RESPONSE_TO_SALT_STRESS	-0.586222	-0.721703	1.45401	-0.146085
CELLULAR_RESPONSE_TO_SODIUM_ARSENITE	0.979489	-0.754001	-0.963233	0.737745
CELLULAR_RESPONSE_TO_STARVATION	-0.347181	-0.619307	-0.523949	1.49044
CELLULAR_RESPONSE_TO_STEROID_HORMONE_STIMULUS	-0.591282	-0.402372	-0.501874	1.49553
CELLULAR_RESPONSE_TO_STEROL	-0.544338	-1.13536	0.795378	0.884321
CELLULAR_RESPONSE_TO_STEROL_DEPLETION	0.0423164	-1.29902	1.1388	0.117905
CELLULAR_RESPONSE_TO_STRESS	1.26044	-0.537016	-1.01793	0.294503
CELLULAR_RESPONSE_TO_TESTOSTERONE_STIMULUS	-0.902358	0.199651	1.32577	-0.623067
CELLULAR_RESPONSE_TO_THYROID_HORMONE_STIMULUS	-0.406887	-1.20657	0.610481	1.00297
CELLULAR_RESPONSE_TO_TOPOLOGICALLY_INCORRECT_PROTEIN	1.23847	-0.755139	-0.865829	0.382503
CELLULAR_RESPONSE_TO_TOXIC_SUBSTANCE	0.854131	-1.11576	-0.573209	0.834842
CELLULAR_RESPONSE_TO_TYPE_III_INTERFERON	-0.953815	-0.723373	1.12187	0.555321
CELLULAR_RESPONSE_TO_TYPE_II_INTERFERON	-0.687982	-0.927662	1.23266	0.382987
CELLULAR_RESPONSE_TO_UNFOLDED_PROTEIN	1.15613	-0.800991	-0.869924	0.514782
CELLULAR_RESPONSE_TO_UV	1.2185	-1.13497	-0.376132	0.292605
CELLULAR_RESPONSE_TO_UV_A	0.704376	-0.809066	-0.907808	1.0125
CELLULAR_RESPONSE_TO_UV_B	0.875638	-0.519072	-1.15303	0.796461
CELLULAR_RESPONSE_TO_UV_C	0.494732	-1.48373	0.314587	0.674409
CELLULAR_RESPONSE_TO_VASCULAR_ENDOTHELIAL_GROWTH_FACTOR_STIMULUS	0.233028	-0.718957	-0.831915	1.31784
CELLULAR_RESPONSE_TO_VIRUS	-0.324476	-1.26744	0.898935	0.692982
CELLULAR_RESPONSE_TO_VITAMIN	-0.753207	-0.970753	0.815613	0.908346
CELLULAR_RESPONSE_TO_VITAMIN_D	-0.821925	-0.89699	0.713661	1.00525
CELLULAR_RESPONSE_TO_WATER_STIMULUS	-0.932726	0.991636	0.727164	-0.786075
CELLULAR_RESPONSE_TO_XENOBIOTIC_STIMULUS	-0.595765	-1.09801	0.896871	0.796905
CELLULAR_RESPONSE_TO_X_RAY	-0.510371	-1.15931	0.806334	0.863342
CELLULAR_RESPONSE_TO_ZINC_ION	0.302554	0.949716	-1.40793	0.155661
CELLULAR_SENESCENCE	-0.948449	0.538278	-0.724049	1.13422
CELL_ACTIVATION	-0.817735	-0.857307	1.14853	0.526513
CELL_ACTIVATION_INVOLVED_IN_IMMUNE_RESPONSE	-0.78804	-0.836275	1.23668	0.387636
CELL_ADHESION	-0.72563	-0.975357	1.04474	0.656249
CELL_ADHESION_INVOLVED_IN_HEART_MORPHOGENESIS	-0.953875	-0.773207	0.884336	0.842747
CELL_ADHESION_MEDIATED_BY_INTEGRIN	-0.663993	-1.03076	1.02137	0.673381
CELL_ADHESION_MOLECULE_PRODUCTION	-0.313082	1.30451	0.0995949	-1.09102
CELL_AGGREGATION	0.545145	-1.49922	0.481232	0.472841
CELL_CELL_ADHESION	-0.864105	-0.808882	1.1524	0.520592
CELL_CELL_ADHESION_INVOLVED_IN_GASTRULATION	-0.151035	-0.985259	1.39303	-0.256738
CELL_CELL_ADHESION_MEDIATED_BY_CADHERIN	-0.513284	0.748304	-1.15408	0.919063
CELL_CELL_ADHESION_MEDIATED_BY_INTEGRIN	-0.631354	-0.857652	1.35983	0.129175
CELL_CELL_ADHESION_VIA_PLASMA_MEMBRANE_ADHESION_MOLECULES	-1.20966	-0.397066	1.01346	0.593263
CELL_CELL_JUNCTION_ASSEMBLY	-0.381836	-0.322835	1.47075	-0.766079
CELL_CELL_JUNCTION_DISASSEMBLY	-0.713369	-0.724215	1.40191	0.0356761
CELL_CELL_JUNCTION_MAINTENANCE	0.39317	-1.12414	-0.445246	1.17622
CELL_CELL_JUNCTION_ORGANIZATION	-0.141091	-1.29648	1.08343	0.354133
CELL_CELL_RECOGNITION	0.835229	0.880525	-1.02396	-0.691797
CELL_CELL_SIGNALING	-0.970484	-0.714213	0.58842	1.09628
CELL_CELL_SIGNALING_INVOLVED_IN_CARDIAC_CONDUCTION	-1.11809	0.973067	-0.556968	0.701994
CELL_CHEMOTAXIS	-0.414131	-1.20989	0.963541	0.660484
CELL_COMMUNICATION_BY_ELECTRICAL_COUPLING	-0.699183	1.37022	-0.787454	0.116415
CELL_COMMUNICATION_BY_ELECTRICAL_COUPLING_INVOLVED_IN_CARDIAC_CONDUCTION	1.27981	0.27261	-0.97963	-0.572792
CELL_COMMUNICATION_INVOLVED_IN_CARDIAC_CONDUCTION	-0.429559	1.3196	-1.02728	0.137245
CELL_CYCLE	1.48458	-0.395622	-0.697087	-0.391874
CELL_CYCLE_CHECKPOINT_SIGNALING	1.47143	-0.663177	-0.589139	-0.219112
CELL_CYCLE_DNA_REPLICATION	1.1904	-0.0940371	-1.24571	0.149354
CELL_CYCLE_DNA_REPLICATION_INITIATION	0.651085	1.02866	-1.07136	-0.608387
CELL_CYCLE_G1_S_PHASE_TRANSITION	1.22038	-0.685353	-0.937527	0.4025
CELL_CYCLE_G2_M_PHASE_TRANSITION	1.48092	-0.499164	-0.685538	-0.296219
CELL_CYCLE_PHASE_TRANSITION	1.4418	-0.548974	-0.779024	-0.113805
CELL_CYCLE_PROCESS	1.4937	-0.382395	-0.606273	-0.505034
CELL_DIFFERENTIATION_INVOLVED_IN_EMBRYONIC_PLACENTA_DEVELOPMENT	0.0566463	-1.02737	1.34273	-0.372007
CELL_DIFFERENTIATION_INVOLVED_IN_KIDNEY_DEVELOPMENT	-0.753051	-0.967461	0.768466	0.952046
CELL_DIFFERENTIATION_INVOLVED_IN_METANEPHROS_DEVELOPMENT	0.457618	-1.49396	0.622252	0.414091
CELL_DIFFERENTIATION_INVOLVED_IN_PHENOTYPIC_SWITCHING	0.40688	-0.232188	-1.2632	1.08851
CELL_DIFFERENTIATION_IN_HINDBRAIN	1.31228	-0.208237	0.00704566	-1.11109
CELL_DIFFERENTIATION_IN_SPINAL_CORD	-1.49904	0.538404	0.508355	0.452285
CELL_DIVISION	1.49132	-0.52909	-0.609708	-0.352525
CELL_FATE_COMMITMENT	-1.41216	-0.00524675	0.683632	0.733774
CELL_FATE_COMMITMENT_INVOLVED_IN_FORMATION_OF_PRIMARY_GERM_LAYER	-0.939567	-0.782457	0.966586	0.755438
CELL_FATE_COMMITMENT_INVOLVED_IN_PATTERN_SPECIFICATION	-1.37515	0.720553	0.76061	-0.106014
CELL_FATE_DETERMINATION	-1.26227	1.1383	-0.165249	0.289223
CELL_FATE_SPECIFICATION	-1.43882	0.565902	0.774506	0.0984143
CELL_FATE_SPECIFICATION_INVOLVED_IN_PATTERN_SPECIFICATION	-1.21921	-0.0138934	1.23017	0.00292795
CELL_GROWTH	-0.0146653	-1.40902	0.734369	0.689315
CELL_JUNCTION_ASSEMBLY	-0.9867	-0.292564	1.38882	-0.109558
CELL_JUNCTION_DISASSEMBLY	-0.662585	-0.965892	1.20287	0.425611
CELL_JUNCTION_MAINTENANCE	-0.304912	-1.25068	0.520019	1.03557
CELL_JUNCTION_ORGANIZATION	-0.773064	-0.751355	1.34355	0.180869
CELL_KILLING	-0.752011	-0.929539	1.12062	0.560927
CELL_MATRIX_ADHESION	-0.472217	-1.0134	1.31137	0.174246
CELL_MATURATION	-0.560799	-1.00785	0.315586	1.25306
CELL_MIGRATION_INVOLVED_IN_GASTRULATION	-1.29779	-0.176884	0.423399	1.05128
CELL_MIGRATION_INVOLVED_IN_HEART_DEVELOPMENT	-1.47659	0.286003	0.716004	0.474581
CELL_MIGRATION_INVOLVED_IN_KIDNEY_DEVELOPMENT	-1.34624	-0.00147004	0.300027	1.04768
CELL_MIGRATION_INVOLVED_IN_METANEPHROS_DEVELOPMENT	-1.47077	0.224149	0.692407	0.554217
CELL_MIGRATION_INVOLVED_IN_SPROUTING_ANGIOGENESIS	0.983886	-0.697535	-1.01047	0.724124
CELL_MIGRATION_IN_HINDBRAIN	-1.4362	0.754278	0.0802893	0.601629
CELL_MORPHOGENESIS	-0.695757	-0.792224	1.36899	0.118985
CELL_MORPHOGENESIS_INVOLVED_IN_NEURON_DIFFERENTIATION	-0.713161	-0.901575	1.24031	0.374425
CELL_MOTILITY	-0.534001	-1.14301	0.871734	0.805272
CELL_MOTILITY_INVOLVED_IN_CEREBRAL_CORTEX_RADIAL_GLIA_GUIDED_MIGRATION	-1.10746	-0.364245	1.26401	0.207693
CELL_PROJECTION_ASSEMBLY	0.162733	-0.885368	1.34329	-0.620655
CELL_PROJECTION_MORPHOGENESIS	-0.663019	-0.899177	1.29668	0.265511
CELL_PROJECTION_ORGANIZATION	-0.319699	-1.00185	1.37521	-0.0536673
CELL_PROLIFERATION_INVOLVED_IN_HEART_MORPHOGENESIS	-1.24374	0.514867	-0.314676	1.04355
CELL_PROLIFERATION_INVOLVED_IN_KIDNEY_DEVELOPMENT	-1.23553	-0.14423	0.189491	1.19027
CELL_PROLIFERATION_INVOLVED_IN_METANEPHROS_DEVELOPMENT	-1.01048	-0.112771	-0.25549	1.37874
CELL_PROLIFERATION_IN_BONE_MARROW	0.166158	-0.196075	1.22605	-1.19614
CELL_PROLIFERATION_IN_FOREBRAIN	0.679184	-1.30071	-0.260945	0.882474
CELL_PROLIFERATION_IN_HINDBRAIN	0.336645	-0.425561	-1.11778	1.2067
CELL_PROLIFERATION_IN_MIDBRAIN	0.97953	-0.669143	-1.034	0.723612
CELL_RECOGNITION	-0.799065	-0.787576	1.28449	0.302146
CELL_REDOX_HOMEOSTASIS	1.49551	-0.402405	-0.591732	-0.501373
CELL_SUBSTRATE_ADHESION	-0.511822	-1.05737	1.22552	0.343676
CELL_SUBSTRATE_JUNCTION_DISASSEMBLY	-0.049011	-1.25453	1.18756	0.115979
CELL_SUBSTRATE_JUNCTION_ORGANIZATION	-0.198382	-1.00496	1.38483	-0.181497
CELL_SURFACE_PATTERN_RECOGNITION_RECEPTOR_SIGNALING_PATHWAY	-0.677216	-0.899142	0.292966	1.28339
CELL_SURFACE_RECEPTOR_PROTEIN_SERINE_THREONINE_KINASE_SIGNALING_PATHWAY	-0.752106	-0.913821	0.507685	1.15824
CELL_SURFACE_RECEPTOR_PROTEIN_TYROSINE_KINASE_SIGNALING_PATHWAY	-0.555661	-1.12833	0.831707	0.852281
CELL_SURFACE_RECEPTOR_PROTEIN_TYROSINE_PHOSPHATASE_SIGNALING_PATHWAY	-0.71781	-0.99166	0.996534	0.712937
CELL_SURFACE_RECEPTOR_SIGNALING_PATHWAY_INVOLVED_IN_HEART_DEVELOPMENT	-0.785253	-0.940075	0.787631	0.937697
CELL_SURFACE_RECEPTOR_SIGNALING_PATHWAY_VIA_JAK_STAT	-0.733516	-0.955823	1.09107	0.598269
CELL_SURFACE_RECEPTOR_SIGNALING_PATHWAY_VIA_STAT	-0.76941	-0.947452	0.993588	0.723274
CELL_SURFACE_TOLL_LIKE_RECEPTOR_SIGNALING_PATHWAY	-0.72435	-0.863476	0.309594	1.27823
CELL_VOLUME_HOMEOSTASIS	1.16704	-0.671684	0.481762	-0.977119
CEMENTUM_MINERALIZATION	0.599968	-0.7083	1.08676	-0.978423
CENTRAL_NERVOUS_SYSTEM_DEVELOPMENT	-0.493218	-1.16174	0.690297	0.964665
CENTRAL_NERVOUS_SYSTEM_MATURATION	1.2363	-0.32909	-1.14344	0.236225
CENTRAL_NERVOUS_SYSTEM_MYELIN_FORMATION	-0.79214	-0.936155	0.827913	0.900382
CENTRAL_NERVOUS_SYSTEM_MYELIN_MAINTENANCE	1.04748	-1.32844	-0.0815125	0.362468
CENTRAL_NERVOUS_SYSTEM_NEURON_AXONOGENESIS	-0.612938	-1.0561	1.07547	0.593562
CENTRAL_NERVOUS_SYSTEM_NEURON_DEVELOPMENT	-1.05253	-0.179099	1.35799	-0.12636
CENTRAL_NERVOUS_SYSTEM_NEURON_DIFFERENTIATION	-1.34867	-0.117094	0.948673	0.517095
CENTRAL_NERVOUS_SYSTEM_PROJECTION_NEURON_AXONOGENESIS	-0.731479	-0.985853	0.762701	0.954631
CENTRAL_NERVOUS_SYSTEM_VASCULOGENESIS	1.30762	-0.584401	0.224513	-0.947733
CENTRIOLE_ASSEMBLY	-0.407914	-0.429667	1.49076	-0.653175
CENTRIOLE_CENTRIOLE_COHESION	0.165256	-0.206048	1.23064	-1.18985
CENTRIOLE_ELONGATION	-0.838911	-0.292808	1.45189	-0.32017
CENTROMERE_COMPLEX_ASSEMBLY	1.40045	-0.567214	-0.846662	0.0134298
CENTROMERIC_SISTER_CHROMATID_COHESION	1.47403	-0.288969	-0.448397	-0.736663
CENTROSOME_DUPLICATION	0.348917	-0.503975	1.22039	-1.06533
CENTROSOME_SEPARATION	1.44004	-0.851116	-0.413744	-0.175184
CERAMIDE_1_PHOSPHATE_TRANSPORT	0.110925	1.36992	-0.825814	-0.655026
CERAMIDE_BIOSYNTHETIC_PROCESS	0.938012	-1.11192	-0.57208	0.745986
CERAMIDE_CATABOLIC_PROCESS	-0.827201	-0.743754	1.29959	0.271367
CERAMIDE_METABOLIC_PROCESS	0.441735	-1.40847	0.0627784	0.903957
CERAMIDE_TRANSPORT	-0.775757	0.815853	-0.95058	0.910485
CEREBELLAR_CORTEX_DEVELOPMENT	1.00276	-1.28138	0.535364	-0.256747
CEREBELLAR_CORTEX_FORMATION	1.35908	0.130607	-0.859471	-0.630211
CEREBELLAR_CORTEX_MORPHOGENESIS	1.35582	0.0662465	-0.44062	-0.981443
CEREBELLAR_GRANULAR_LAYER_DEVELOPMENT	0.4458	-0.995427	-0.636049	1.18568
CEREBELLAR_GRANULAR_LAYER_FORMATION	-0.216525	1.44277	-0.368504	-0.857745
CEREBELLAR_GRANULAR_LAYER_MORPHOGENESIS	0.352055	1.17885	-1.16202	-0.36888
CEREBELLAR_PURKINJE_CELL_LAYER_DEVELOPMENT	1.30314	-1.13326	-0.0455816	-0.124298
CEREBELLAR_PURKINJE_CELL_LAYER_FORMATION	1.38726	-0.982229	-0.0827008	-0.32233
CEREBELLAR_PURKINJE_CELL_LAYER_MORPHOGENESIS	1.43814	-0.831469	-0.471247	-0.135424
CEREBRAL_CORTEX_CELL_MIGRATION	-0.118384	-0.795256	1.44074	-0.527096
CEREBRAL_CORTEX_DEVELOPMENT	-0.393656	-1.2332	0.834723	0.792136
CEREBRAL_CORTEX_GABAERGIC_INTERNEURON_DEVELOPMENT	1.036	0.436741	-0.165639	-1.3071
CEREBRAL_CORTEX_GABAERGIC_INTERNEURON_DIFFERENTIATION	0.392101	1.18208	-0.463112	-1.11107
CEREBRAL_CORTEX_GABAERGIC_INTERNEURON_MIGRATION	1.04385	0.433879	-0.177491	-1.30024
CEREBRAL_CORTEX_NEURON_DIFFERENTIATION	-0.703371	1.31064	0.245499	-0.85277
CEREBRAL_CORTEX_RADIALLY_ORIENTED_CELL_MIGRATION	-0.247489	-0.933256	1.41823	-0.237486
CEREBRAL_CORTEX_REGIONALIZATION	0.287875	1.24163	-1.08552	-0.443994
CEREBRAL_CORTEX_TANGENTIAL_MIGRATION	0.710438	0.0820692	0.646462	-1.43897
CEREBROSPINAL_FLUID_CIRCULATION	0.566061	-1.07784	-0.576841	1.08862
CGAS_STING_SIGNALING_PATHWAY	1.48281	-0.658982	-0.294305	-0.529524
CGMP_BIOSYNTHETIC_PROCESS	-0.945067	0.829964	-0.782503	0.897607
CGMP_CATABOLIC_PROCESS	-0.674192	0.798536	-1.03687	0.912527
CGMP_MEDIATED_SIGNALING	-0.759172	1.02424	-0.950904	0.685833
CGMP_METABOLIC_PROCESS	-0.646641	0.664584	-1.04339	1.02544
CHAPERONE_MEDIATED_AUTOPHAGY	1.00302	-0.596534	-1.08514	0.678649
CHAPERONE_MEDIATED_PROTEIN_COMPLEX_ASSEMBLY	1.24543	0.20567	-1.14612	-0.304986
CHAPERONE_MEDIATED_PROTEIN_FOLDING	1.36463	-0.0366319	-1.02082	-0.307181
CHEMICAL_HOMEOSTASIS	0.264193	-1.37212	0.088279	1.01965
CHEMICAL_SYNAPTIC_TRANSMISSION_POSTSYNAPTIC	-1.39654	0.139509	0.282004	0.975029
CHEMOKINE_C_C_MOTIF_LIGAND_5_PRODUCTION	-0.748766	-0.474648	1.46777	-0.244356
CHEMOKINE_C_X_C_MOTIF_LIGAND_12_SIGNALING_PATHWAY	-0.634283	-1.06949	0.886818	0.816959
CHEMOKINE_C_X_C_MOTIF_LIGAND_1_PRODUCTION	0.604018	-0.888584	1.09231	-0.807741
CHEMOKINE_C_X_C_MOTIF_LIGAND_2_PRODUCTION	-0.218263	-1.30714	0.963082	0.562325
CHEMOKINE_PRODUCTION	-0.267144	-1.29591	0.899151	0.663906
CHEMOREPULSION_OF_AXON	0.678059	-1.33494	0.849217	-0.192332
CHEMOSENSORY_BEHAVIOR	-1.28055	-0.307889	0.750396	0.838039
CHIASMA_ASSEMBLY	0.681853	-0.13517	-1.36132	0.814632
CHITIN_METABOLIC_PROCESS	-0.100312	-0.630112	-0.713244	1.44367
CHLORIDE_TRANSPORT	-0.556495	-0.469625	-0.472664	1.49878
CHOLANGIOCYTE_PROLIFERATION	-1.46573	0.663025	0.189385	0.613322
CHOLESTEROL_CATABOLIC_PROCESS	-1.2162	-0.326133	0.435686	1.10665
CHOLESTEROL_EFFLUX	-0.940005	-0.683216	0.404066	1.21915
CHOLESTEROL_IMPORT	0.0266331	-0.694457	-0.737075	1.4049
CHOLESTEROL_STORAGE	-0.706193	-1.00957	0.786711	0.929054
CHOLINE_METABOLIC_PROCESS	-0.367124	-0.88473	1.43181	-0.179959
CHOLINE_TRANSPORT	-0.670193	-0.185594	1.46477	-0.608979
CHONDROBLAST_DIFFERENTIATION	-0.700319	-0.964135	0.52014	1.14431
CHONDROCYTE_DEVELOPMENT	0.822216	-1.39948	-0.0266454	0.603909
CHONDROCYTE_DEVELOPMENT_INVOLVED_IN_ENDOCHONDRAL_BONE_MORPHOGENESIS	0.689119	-1.46117	0.171453	0.600594
CHONDROCYTE_DIFFERENTIATION	0.10517	-1.43577	0.51991	0.810685
CHONDROCYTE_DIFFERENTIATION_INVOLVED_IN_ENDOCHONDRAL_BONE_MORPHOGENESIS	-0.113589	-1.241	0.162717	1.19187
CHONDROCYTE_HYPERTROPHY	0.0617748	-1.33892	1.07899	0.198155
CHONDROCYTE_PROLIFERATION	-0.0311279	-1.40175	0.777976	0.654899
CHONDROITIN_SULFATE_PROTEOGLYCAN_BIOSYNTHETIC_PROCESS	1.32112	-0.901174	0.210959	-0.630901
CHONDROITIN_SULFATE_PROTEOGLYCAN_METABOLIC_PROCESS	1.39914	-0.865882	0.00767232	-0.540929
CHORIONIC_TROPHOBLAST_CELL_DIFFERENTIATION	0.695762	-1.47977	0.489128	0.294879
CHORIONIC_TROPHOBLAST_CELL_PROLIFERATION	-1.38352	-0.0850182	0.721473	0.747069
CHORION_DEVELOPMENT	1.00682	-1.27541	0.536523	-0.267927
CHORIO_ALLANTOIC_FUSION	-0.989673	-0.506284	0.179966	1.31599
CHROMATIN_LOOPING	0.671062	0.976426	-1.16955	-0.477942
CHROMATIN_ORGANIZATION	-0.857845	1.41941	-0.066645	-0.494918
CHROMATIN_REMODELING	-0.978705	1.37865	-0.0246322	-0.375311
CHROMATIN_REMODELING_AT_CENTROMERE	1.30481	-0.785292	-0.782177	0.26266
CHROMOSOMAL_5_METHYLCYTOSINE_DNA_DEMETHYLATION_PATHWAY	0.776247	0.83888	-1.24881	-0.366314
CHROMOSOME_ATTACHMENT_TO_THE_NUCLEAR_ENVELOPE	0.500033	0.886637	-1.40129	0.0146243
CHROMOSOME_CONDENSATION	1.3605	0.121674	-0.874932	-0.607239
CHROMOSOME_LOCALIZATION	1.49605	-0.461049	-0.600122	-0.43488
CHROMOSOME_MOVEMENT_TOWARDS_SPINDLE_POLE	1.41838	-0.647971	-0.0167096	-0.753697
CHROMOSOME_ORGANIZATION	1.44049	-0.132011	-0.814729	-0.493748
CHROMOSOME_ORGANIZATION_INVOLVED_IN_MEIOTIC_CELL_CYCLE	1.21585	-0.177096	-1.20888	0.170124
CHROMOSOME_SEGREGATION	1.47617	-0.266899	-0.700894	-0.508374
CHROMOSOME_SEPARATION	1.49938	-0.500412	-0.46414	-0.534824
CHRONIC_INFLAMMATORY_RESPONSE	-0.762458	-0.867977	1.22516	0.405271
CHYLOMICRON_REMODELING	0.396306	0.974107	-1.37624	0.00582172
CILIARY_BASAL_BODY_ORGANIZATION	0.43497	-0.0417614	0.972102	-1.36531
CILIARY_NEUROTROPHIC_FACTOR_MEDIATED_SIGNALING_PATHWAY	-0.629868	-1.05193	0.637825	1.04398
CILIUM_DISASSEMBLY	1.34026	-0.677636	0.181027	-0.84365
CILIUM_MOVEMENT	-1.42073	0.798348	0.585492	0.0368931
CILIUM_ORGANIZATION	0.157467	-1.04526	1.30661	-0.418816
CILIUM_OR_FLAGELLUM_DEPENDENT_CELL_MOTILITY	-0.355813	1.33535	-1.04226	0.0627232
CIRCADIAN_REGULATION_OF_GENE_EXPRESSION	-0.576079	-1.07097	0.53648	1.11057
CIRCADIAN_RHYTHM	-1.06698	-0.160777	-0.121655	1.34941
CIRCADIAN_SLEEP_WAKE_CYCLE	0.0929227	-0.418405	-1.0127	1.33818
CIRCADIAN_SLEEP_WAKE_CYCLE_NON_REM_SLEEP	-0.664655	1.46921	-0.597206	-0.207351
CIRCADIAN_SLEEP_WAKE_CYCLE_REM_SLEEP	0.707545	-0.18406	-1.34074	0.817258
CIRCADIAN_SLEEP_WAKE_CYCLE_SLEEP	0.318464	0.0185163	-1.36043	1.02345
CIRCULATORY_SYSTEM_DEVELOPMENT	-0.51272	-1.10007	0.469933	1.14286
CIRCULATORY_SYSTEM_PROCESS	-0.880746	-0.736369	0.375825	1.24129
CITRULLINE_BIOSYNTHETIC_PROCESS	1.11258	-0.570337	0.531958	-1.0742
CITRULLINE_METABOLIC_PROCESS	0.826101	-1.26086	0.780086	-0.345324
CLATHRIN_COATED_VESICLE_CARGO_LOADING	1.48982	-0.591912	-0.332868	-0.565041
CLATHRIN_COAT_ASSEMBLY	0.372308	-0.841709	1.24533	-0.775929
CLATHRIN_COAT_DISASSEMBLY	0.768798	0.199748	0.490409	-1.45896
CLATHRIN_DEPENDENT_ENDOCYTOSIS	-0.333152	-1.10099	0.147669	1.28648
CLEARANCE_OF_FOREIGN_INTRACELLULAR_NUCLEIC_ACIDS	0.803482	-0.80789	0.924625	-0.920217
CLEAVAGE_FURROW_FORMATION	1.03896	-1.01789	-0.675459	0.654381
CLUSTERING_OF_VOLTAGE_GATED_SODIUM_CHANNELS	-1.40514	0.960413	0.17593	0.268793
CMP_CATABOLIC_PROCESS	-1.08597	1.32653	-0.24688	0.00631808
CMP_METABOLIC_PROCESS	0.694725	0.930003	-1.22015	-0.404575
CMP_N_ACETYLNEURAMINATE_BIOSYNTHETIC_PROCESS	1.15537	0.515736	-0.797747	-0.873354
CMP_N_ACETYLNEURAMINATE_METABOLIC_PROCESS	1.15537	0.515736	-0.797747	-0.873354
COBALAMIN_METABOLIC_PROCESS	-1.49623	0.543208	0.398699	0.554319
COBALAMIN_TRANSPORT	0.559542	-1.26749	0.998098	-0.290152
COBALT_ION_TRANSPORT	1.0525	-1.18557	-0.42224	0.555311
COCHLEA_DEVELOPMENT	0.947082	-1.19871	-0.437421	0.68905
COCHLEA_MORPHOGENESIS	-1.17894	-0.375622	1.1383	0.416272
COENZYME_A_BIOSYNTHETIC_PROCESS	-0.663056	1.43663	-0.700832	-0.0727404
COENZYME_A_METABOLIC_PROCESS	0.0640214	0.295438	-1.37221	1.01275
COGNITION	-0.759899	-0.925386	0.572343	1.11294
COLLAGEN_ACTIVATED_SIGNALING_PATHWAY	-0.236123	-1.31618	0.716683	0.835625
COLLAGEN_ACTIVATED_TYROSINE_KINASE_RECEPTOR_SIGNALING_PATHWAY	-0.424284	1.33715	0.0982503	-1.01112
COLLAGEN_BIOSYNTHETIC_PROCESS	0.919298	-1.24041	-0.370825	0.691933
COLLAGEN_CATABOLIC_PROCESS	0.863265	-1.41803	0.0651489	0.489615
COLLAGEN_FIBRIL_ORGANIZATION	0.845666	-1.44981	0.287866	0.316278
COLLAGEN_METABOLIC_PROCESS	0.844765	-1.3294	-0.205806	0.690441
COLLATERAL_SPROUTING	-1.45985	0.207679	0.481608	0.770562
COLLATERAL_SPROUTING_IN_ABSENCE_OF_INJURY	-0.818898	-0.801583	0.377869	1.24261
COLLECTING_DUCT_DEVELOPMENT	-0.914303	-0.400939	-0.0968211	1.41206
COLUMNAR_CUBOIDAL_EPITHELIAL_CELL_DEVELOPMENT	-1.14964	-0.486553	0.591104	1.04508
COLUMNAR_CUBOIDAL_EPITHELIAL_CELL_DIFFERENTIATION	-1.39275	-0.0504379	0.631279	0.811907
COLUMNAR_CUBOIDAL_EPITHELIAL_CELL_MATURATION	1.10143	-1.21616	-0.330722	0.445449
COMMA_SHAPED_BODY_MORPHOGENESIS	-1.24088	-0.145677	0.204543	1.18201
COMMISSURAL_NEURON_AXON_GUIDANCE	-0.802924	-0.909702	0.681367	1.03126
COMMITMENT_OF_NEURONAL_CELL_TO_SPECIFIC_NEURON_TYPE_IN_FOREBRAIN	-0.625976	1.44465	-0.104354	-0.714319
COMMON_BILE_DUCT_DEVELOPMENT	-1.38056	-0.0500318	0.53055	0.90004
COMMON_MYELOID_PROGENITOR_CELL_PROLIFERATION	1.48161	-0.300873	-0.497576	-0.683165
COMPARTMENT_PATTERN_SPECIFICATION	-1.3645	1.00611	0.0036236	0.354763
COMPLEMENT_ACTIVATION	-0.743873	-0.946239	0.597019	1.09309
COMPLEMENT_ACTIVATION_ALTERNATIVE_PATHWAY	-0.747556	-0.965648	0.713164	1.00004
COMPLEMENT_ACTIVATION_CLASSICAL_PATHWAY	-0.725338	-0.987138	0.727479	0.984997
COMPLEMENT_ACTIVATION_LECTIN_PATHWAY	-0.754407	-0.590913	-0.0943959	1.43972
COMPLEMENT_DEPENDENT_CYTOTOXICITY	-0.234212	-1.29439	0.539128	0.98947
COMPLEMENT_RECEPTOR_MEDIATED_SIGNALING_PATHWAY	-0.523419	-1.08292	1.1659	0.440445
CONDITIONED_PLACE_PREFERENCE	0.722098	0.916953	-1.20328	-0.435774
CONNECTIVE_TISSUE_DEVELOPMENT	-0.367606	-1.1846	0.417707	1.1345
CONNECTIVE_TISSUE_REPLACEMENT	0.933259	-0.564063	0.748865	-1.11806
CONNECTIVE_TISSUE_REPLACEMENT_INVOLVED_IN_INFLAMMATORY_RESPONSE_WOUND_HEALING	0.635715	-0.377943	-1.22884	0.971069
CONSTITUTIVE_HETEROCHROMATIN_FORMATION	-1.38264	1.00223	0.114438	0.265977
CONSTITUTIVE_SECRETORY_PATHWAY	0.78757	-1.45585	0.198236	0.470043
CONVERGENT_EXTENSION	-1.04583	-0.637651	0.638521	1.04496
CONVERGENT_EXTENSION_INVOLVED_IN_AXIS_ELONGATION	0.343291	-0.994403	-0.591325	1.24244
CONVERGENT_EXTENSION_INVOLVED_IN_GASTRULATION	-1.11951	-0.541383	1.02321	0.637682
CONVERGENT_EXTENSION_INVOLVED_IN_ORGANOGENESIS	-1.30357	-0.0576431	0.249961	1.11126
COP9_SIGNALOSOME_ASSEMBLY	1.24007	-1.20108	0.0776493	-0.116644
COPII_COATED_VESICLE_BUDDING	1.49569	-0.437362	-0.605326	-0.453001
COPII_COATED_VESICLE_CARGO_LOADING	1.19649	-1.24905	-0.0324435	0.0850081
COPI_COATED_VESICLE_BUDDING	1.48507	-0.410374	-0.693369	-0.381323
COPPER_ION_HOMEOSTASIS	1.36479	-0.935742	0.0767629	-0.505811
COPPER_ION_IMPORT	0.782527	-1.27628	0.811174	-0.31742
COPPER_ION_TRANSMEMBRANE_TRANSPORT	0.403756	-1.35332	1.00141	-0.0518511
COPPER_ION_TRANSPORT	1.33183	-0.878465	0.192697	-0.646062
COPULATION	-0.903079	-0.290373	-0.236332	1.42978
CORNEA_DEVELOPMENT_IN_CAMERA_TYPE_EYE	0.197545	-0.741742	-0.791555	1.33575
CORNIFICATION	-0.889744	0.328801	1.2661	-0.705154
CORNIFIED_ENVELOPE_ASSEMBLY	0.493237	-1.1799	-0.407941	1.0946
CORONARY_ARTERY_MORPHOGENESIS	-1.02969	-0.470751	0.205937	1.2945
CORONARY_VASCULATURE_DEVELOPMENT	-1.03423	-0.66394	0.694689	1.00348
CORONARY_VASCULATURE_MORPHOGENESIS	-0.940884	-0.51214	0.0953183	1.35771
CORPUS_CALLOSUM_DEVELOPMENT	-0.589059	-0.669873	-0.210719	1.46965
CORPUS_CALLOSUM_MORPHOGENESIS	-0.163375	0.242223	-1.24597	1.16713
CORTICAL_ACTIN_CYTOSKELETON_ORGANIZATION	0.589005	-1.04983	1.08034	-0.619508
CORTICAL_CYTOSKELETON_ORGANIZATION	0.763319	-1.12148	0.919177	-0.561016
CORTICAL_MICROTUBULE_ORGANIZATION	1.11531	-1.23856	-0.265835	0.389088
CORTICOSPINAL_TRACT_MORPHOGENESIS	-0.572621	-1.02114	1.22076	0.373003
CORTICOSTEROID_HORMONE_SECRETION	0.162304	-0.655776	-0.853686	1.34716
CORTICOSTERONE_SECRETION	0.728801	-1.09089	-0.597821	0.959908
CORTICOTROPIN_SECRETION	1.32018	-0.74765	0.230573	-0.803105
CORTISOL_BIOSYNTHETIC_PROCESS	-0.963056	0.0646698	1.36155	-0.463165
CORTISOL_METABOLIC_PROCESS	-1.24704	0.167015	1.18568	-0.105662
CORTISOL_SECRETION	0.230353	-0.258451	-1.1859	1.214
COTRANSLATIONAL_PROTEIN_TARGETING_TO_MEMBRANE	1.44832	-0.766442	-0.54399	-0.137887
CO_TRANSCRIPTIONAL_MRNA_3_END_PROCESSING_CLEAVAGE_AND_POLYADENYLATION_PATHWAY	-0.49501	1.29049	-1.01951	0.224033
CO_TRANSCRIPTIONAL_RNA_3_END_PROCESSING_CLEAVAGE_AND_POLYADENYLATION_PATHWAY	-0.574673	1.49192	-0.350823	-0.566427
CRANIAL_GANGLION_DEVELOPMENT	-1.07021	-0.579429	1.10612	0.543516
CRANIAL_NERVE_DEVELOPMENT	-0.975396	-0.533411	1.31379	0.195017
CRANIAL_NERVE_FORMATION	0.38391	0.490705	0.618474	-1.49309
CRANIAL_NERVE_MORPHOGENESIS	-0.893067	-0.154649	1.42654	-0.378822
CRANIAL_NERVE_STRUCTURAL_ORGANIZATION	0.100731	-1.4445	0.657269	0.686497
CRANIAL_SKELETAL_SYSTEM_DEVELOPMENT	-0.29923	-0.975881	1.39425	-0.119136
CRANIAL_SUTURE_MORPHOGENESIS	-0.644441	-1.06165	0.819609	0.886479
CRANIOFACIAL_SUTURE_MORPHOGENESIS	-0.934151	-0.77823	1.02291	0.689468
CRD_MEDIATED_MRNA_STABILIZATION	0.928563	0.788468	-1.00341	-0.713618
CRISTAE_FORMATION	1.04692	0.60749	-1.11563	-0.538783
CUT_METABOLIC_PROCESS	0.541981	0.0163296	0.850034	-1.40834
CXCL12_ACTIVATED_CXCR4_SIGNALING_PATHWAY	-0.776624	-0.94736	0.943553	0.78043
CYCLIC_GMP_AMP_TRANSMEMBRANE_IMPORT_ACROSS_PLASMA_MEMBRANE	0.655339	-0.963486	-0.738885	1.04703
CYCLIC_NUCLEOTIDE_BIOSYNTHETIC_PROCESS	-1.48532	0.303151	0.630946	0.551219
CYCLIC_NUCLEOTIDE_CATABOLIC_PROCESS	-1.39757	-0.0477713	0.723762	0.721581
CYCLIC_NUCLEOTIDE_METABOLIC_PROCESS	-1.23666	-0.34848	0.577067	1.00808
CYCLIC_NUCLEOTIDE_TRANSPORT	0.775264	-1.32356	-0.224266	0.772564
CYSTEINE_CATABOLIC_PROCESS	-1.14357	-0.131517	-0.0189712	1.29406
CYSTEINE_METABOLIC_PROCESS	0.201079	0.217605	-1.39774	0.979053
CYTIDINE_METABOLIC_PROCESS	1.07186	-1.32192	0.315249	-0.0651917
CYTIDINE_TO_URIDINE_EDITING	0.487944	-0.694168	1.16584	-0.959615
CYTOCHROME_COMPLEX_ASSEMBLY	1.17989	0.449442	-0.616535	-1.01279
CYTOCHROME_METABOLIC_PROCESS	-1.32498	0.877605	0.656224	-0.208853
CYTOKINESIS	1.4394	-0.480147	-0.135013	-0.824237
CYTOKINETIC_PROCESS	1.41944	-0.922449	-0.3219	-0.175092
CYTOKINE_MEDIATED_SIGNALING_PATHWAY	-0.783481	-0.926181	1.03769	0.671971
CYTOKINE_PRECURSOR_PROCESSING	-0.935618	-0.779844	0.707634	1.00783
CYTOKINE_PRODUCTION	-0.470757	-1.17519	0.969141	0.67681
CYTOKINE_PRODUCTION_INVOLVED_IN_IMMUNE_RESPONSE	-0.633028	-1.06505	0.741279	0.956795
CYTOKINE_PRODUCTION_INVOLVED_IN_INFLAMMATORY_RESPONSE	-0.422805	-1.21568	0.796285	0.842197
CYTOLYSIS	-0.243997	-1.30515	0.638323	0.910823
CYTOLYSIS_BY_HOST_OF_SYMBIONT_CELLS	-0.836753	0.127138	-0.653136	1.36275
CYTOLYSIS_IN_ANOTHER_ORGANISM	-0.234917	-0.570451	1.47392	-0.668552
CYTOPLASMIC_MICROTUBULE_ORGANIZATION	0.917561	-0.923518	0.810809	-0.804851
CYTOPLASMIC_PATTERN_RECOGNITION_RECEPTOR_SIGNALING_PATHWAY	-0.327148	-0.797927	1.46348	-0.338403
CYTOPLASMIC_TRANSLATION	0.787743	-0.0176377	-1.4055	0.635393
CYTOPLASMIC_TRANSLATIONAL_ELONGATION	0.866693	-0.359126	-1.25155	0.743978
CYTOPLASMIC_TRANSLATIONAL_INITIATION	0.848	0.650839	-1.35524	-0.143597
CYTOPLASM_ORGANIZATION	-0.657866	-0.89966	0.256805	1.30072
CYTOSKELETON_DEPENDENT_CYTOKINESIS	1.26295	-0.818807	0.341797	-0.785937
CYTOSKELETON_DEPENDENT_INTRACELLULAR_TRANSPORT	1.43348	-0.894065	-0.257354	-0.282059
CYTOSKELETON_ORGANIZATION	0.762594	-1.17899	0.894396	-0.477997
CYTOSOLIC_CILIOGENESIS	-0.203775	-0.861587	1.4406	-0.375241
CYTOSOLIC_RIBOSOME_ASSEMBLY	0.721197	0.658717	-1.42951	0.0495987
CYTOSOLIC_TRANSPORT	0.815776	-1.06573	0.88901	-0.639057
CYTOSOL_TO_ENDOPLASMIC_RETICULUM_TRANSPORT	0.507158	0.146076	0.793226	-1.44646
C_TERMINAL_PROTEIN_AMINO_ACID_MODIFICATION	1.27351	-0.584094	0.287498	-0.976912
C_TERMINAL_PROTEIN_DEGLUTAMYLATION	1.36427	-0.836834	0.123183	-0.650618
C_X_C_CHEMOKINE_RECEPTOR_CXCR4_SIGNALING_PATHWAY	-0.781023	-0.912575	1.09487	0.598731
DAMP_METABOLIC_PROCESS	1.13074	-0.624697	-1.02863	0.522587
DCMP_METABOLIC_PROCESS	-0.948235	1.36948	0.0507817	-0.472023
DEADENYLATION_DEPENDENT_DECAPPING_OF_NUCLEAR_TRANSCRIBED_MRNA	0.620872	0.425561	0.447841	-1.49427
DECIDUALIZATION	0.168878	1.04712	-1.36156	0.14556
DEDIFFERENTIATION	-0.395364	0.918574	0.703547	-1.22676
DEFENSE_RESPONSE_TO_BACTERIUM	-0.722016	-0.966617	1.08783	0.6008
DEFENSE_RESPONSE_TO_GRAM_NEGATIVE_BACTERIUM	-0.346415	-1.20415	0.437712	1.11285
DEFENSE_RESPONSE_TO_GRAM_POSITIVE_BACTERIUM	-1.04724	-0.661473	0.800065	0.908647
DEFENSE_RESPONSE_TO_OTHER_ORGANISM	-0.597716	-1.04061	1.14917	0.489161
DEFENSE_RESPONSE_TO_SYMBIONT	-0.581636	-1.06556	1.11485	0.532352
DEFENSE_RESPONSE_TO_TUMOR_CELL	-0.451282	-1.17827	0.614391	1.01516
DEFENSE_RESPONSE_TO_VIRUS	-1.15438	-0.364528	1.19591	0.322995
DEFINITIVE_ERYTHROCYTE_DIFFERENTIATION	-0.485737	-1.15279	1.03459	0.603938
DEFINITIVE_HEMOPOIESIS	-1.2666	-0.281934	1.0164	0.53214
DEHYDROASCORBIC_ACID_TRANSPORT	-1.14321	-0.336211	0.246914	1.23251
DELAMINATION	-1.10117	0.441191	1.15914	-0.499167
DEMETHYLATION	-1.03552	-0.339426	1.34598	0.0289642
DENDRITE_ARBORIZATION	-0.435501	-0.853736	1.43532	-0.14608
DENDRITE_DEVELOPMENT	-1.13906	-0.0275215	1.2979	-0.131309
DENDRITE_EXTENSION	-0.661891	0.204044	1.32789	-0.870043
DENDRITE_MORPHOGENESIS	-0.786523	-0.378203	1.46555	-0.300827
DENDRITE_SELF_AVOIDANCE	0.514004	-1.47097	0.239572	0.717394
DENDRITIC_CELL_ANTIGEN_PROCESSING_AND_PRESENTATION	-1.12753	-0.518744	1.0517	0.594565
DENDRITIC_CELL_APOPTOTIC_PROCESS	-1.14146	-0.472511	0.514294	1.09968
DENDRITIC_CELL_CHEMOTAXIS	-1.08652	-0.164838	1.33608	-0.0847233
DENDRITIC_CELL_CYTOKINE_PRODUCTION	-0.611034	-1.04367	1.1175	0.537205
DENDRITIC_CELL_DIFFERENTIATION	-0.93156	-0.749242	0.559077	1.12172
DENDRITIC_CELL_MIGRATION	-1.02561	-0.289816	1.36445	-0.0490188
DENDRITIC_SPINE_DEVELOPMENT	-1.4468	0.115509	0.60541	0.725882
DENDRITIC_SPINE_MAINTENANCE	-0.409829	-1.21961	0.722414	0.907028
DENDRITIC_SPINE_MORPHOGENESIS	-0.748853	-0.837779	0.304108	1.28252
DENDRITIC_TRANSPORT	0.0642945	1.36175	-0.962711	-0.463337
DENSE_CORE_GRANULE_EXOCYTOSIS	0.0281585	-1.10025	1.31514	-0.243048
DENSE_CORE_GRANULE_TRANSPORT	0.501875	-1.02864	-0.617317	1.14409
DENTATE_GYRUS_DEVELOPMENT	0.516024	-1.2437	1.04287	-0.315203
DENTINOGENESIS	0.587725	-0.537331	-1.11253	1.06214
DEOXYRIBONUCLEOSIDE_CATABOLIC_PROCESS	0.0629988	-0.279007	-1.09509	1.3111
DEOXYRIBONUCLEOSIDE_DIPHOSPHATE_METABOLIC_PROCESS	1.46377	-0.636432	-0.648297	-0.179037
DEOXYRIBONUCLEOSIDE_METABOLIC_PROCESS	0.692822	-0.547157	-1.12402	0.97836
DEOXYRIBONUCLEOSIDE_MONOPHOSPHATE_BIOSYNTHETIC_PROCESS	1.42917	-0.760739	-0.612918	-0.055513
DEOXYRIBONUCLEOSIDE_MONOPHOSPHATE_CATABOLIC_PROCESS	0.322518	0.242419	-1.43954	0.874605
DEOXYRIBONUCLEOSIDE_MONOPHOSPHATE_METABOLIC_PROCESS	1.31337	-0.356803	-1.06576	0.10919
DEOXYRIBONUCLEOSIDE_TRIPHOSPHATE_METABOLIC_PROCESS	1.37342	-0.540109	-0.90389	0.0705776
DEOXYRIBONUCLEOTIDE_BIOSYNTHETIC_PROCESS	1.40115	-0.661834	-0.773057	0.033742
DEOXYRIBONUCLEOTIDE_CATABOLIC_PROCESS	1.08665	0.537979	-1.13639	-0.48824
DEOXYRIBONUCLEOTIDE_METABOLIC_PROCESS	1.37804	-0.291035	-1.00476	-0.0822511
DEPHOSPHORYLATION	0.685867	-0.595959	0.99677	-1.08668
DEPYRIMIDINATION	-0.484153	1.04832	0.586103	-1.15027
DERMATAN_SULFATE_PROTEOGLYCAN_BIOSYNTHETIC_PROCESS	0.710357	-1.23142	0.909853	-0.388786
DERMATAN_SULFATE_PROTEOGLYCAN_METABOLIC_PROCESS	0.542575	-1.4357	0.0961845	0.796944
DESMOSOME_ASSEMBLY	1.1855	0.309391	-0.31068	-1.18421
DESMOSOME_ORGANIZATION	1.44175	-0.143001	-0.818989	-0.479759
DETECTION_OF_ABIOTIC_STIMULUS	-1.35359	-0.043147	0.389762	1.00698
DETECTION_OF_BACTERIUM	-0.344615	-1.04262	1.33859	0.0486429
DETECTION_OF_BIOTIC_STIMULUS	-0.610587	-1.05312	1.09084	0.572867
DETECTION_OF_CALCIUM_ION	-0.00143672	0.867162	0.534941	-1.40067
DETECTION_OF_CELL_DENSITY	0.357283	-1.46963	0.339511	0.772834
DETECTION_OF_CHEMICAL_STIMULUS	-1.41209	0.424235	0.905079	0.0827781
DETECTION_OF_CHEMICAL_STIMULUS_INVOLVED_IN_SENSORY_PERCEPTION_OF_TASTE	0.064432	-0.396601	1.34579	-1.01362
DETECTION_OF_EXTERNAL_BIOTIC_STIMULUS	-0.806999	-0.922166	0.905538	0.823628
DETECTION_OF_LIGHT_STIMULUS	-1.25144	1.07964	0.441926	-0.270129
DETECTION_OF_LIGHT_STIMULUS_INVOLVED_IN_SENSORY_PERCEPTION	-0.896276	1.0412	-0.814785	0.669857
DETECTION_OF_LIPOPOLYSACCHARIDE	-1.11264	0.0481859	-0.240157	1.30462
DETECTION_OF_MECHANICAL_STIMULUS	-1.0927	-0.588701	0.689215	0.992183
DETECTION_OF_MECHANICAL_STIMULUS_INVOLVED_IN_SENSORY_PERCEPTION	-0.7198	-0.933421	0.477296	1.17593
DETECTION_OF_MECHANICAL_STIMULUS_INVOLVED_IN_SENSORY_PERCEPTION_OF_PAIN	0.0562299	-1.33245	0.186969	1.08925
DETECTION_OF_MECHANICAL_STIMULUS_INVOLVED_IN_SENSORY_PERCEPTION_OF_SOUND	-1.15677	-0.470547	0.572437	1.05488
DETECTION_OF_MOLECULE_OF_BACTERIAL_ORIGIN	-0.589176	-1.09486	0.707563	0.976475
DETECTION_OF_MUSCLE_STRETCH	0.369937	1.1534	-0.330076	-1.19326
DETECTION_OF_OTHER_ORGANISM	-0.593677	-1.00305	1.22654	0.370193
DETECTION_OF_OXYGEN	-1.33038	0.289076	1.07036	-0.0290531
DETECTION_OF_STIMULUS	-1.39745	-0.0481052	0.7208	0.724754
DETECTION_OF_STIMULUS_INVOLVED_IN_SENSORY_PERCEPTION	-0.940778	-0.388009	-0.07098	1.39977
DETECTION_OF_STIMULUS_INVOLVED_IN_SENSORY_PERCEPTION_OF_PAIN	-0.279294	-0.868185	-0.295138	1.44262
DETECTION_OF_TEMPERATURE_STIMULUS	-1.02923	0.0240854	-0.34447	1.34961
DETECTION_OF_TEMPERATURE_STIMULUS_INVOLVED_IN_SENSORY_PERCEPTION_OF_PAIN	-0.740368	-0.271192	-0.460317	1.47188
DETECTION_OF_TEMPERATURE_STIMULUS_INVOLVED_IN_THERMOCEPTION	-0.851837	1.24088	-0.768503	0.379458
DETECTION_OF_VISIBLE_LIGHT	-0.88069	1.09863	0.595887	-0.813827
DETERMINATION_OF_ADULT_LIFESPAN	0.174552	-0.837068	1.34353	-0.681013
DETERMINATION_OF_DIGESTIVE_TRACT_LEFT_RIGHT_ASYMMETRY	-0.223241	-0.938363	1.41596	-0.254355
DETERMINATION_OF_DORSAL_VENTRAL_ASYMMETRY	0.882741	-0.544432	0.797059	-1.13537
DETERMINATION_OF_LEFT_RIGHT_ASYMMETRY_IN_LATERAL_MESODERM	-0.615739	-0.50506	1.49252	-0.371717
DETERMINATION_OF_LIVER_LEFT_RIGHT_ASYMMETRY	0.499928	-0.910032	1.16365	-0.753546
DETERMINATION_OF_PANCREATIC_LEFT_RIGHT_ASYMMETRY	0.714044	-0.998309	0.994517	-0.710251
DETOXIFICATION	0.73952	-1.0644	-0.633614	0.95849
DETOXIFICATION_OF_CADMIUM_ION	0.431979	-1.19205	-0.362784	1.12285
DETOXIFICATION_OF_COPPER_ION	0.697399	0.419156	-1.48418	0.367627
DETOXIFICATION_OF_INORGANIC_COMPOUND	0.587836	-0.112913	-1.36194	0.887022
DETOXIFICATION_OF_NITROGEN_COMPOUND	-0.460879	0.695499	0.949542	-1.18416
DEVELOPMENTAL_CELL_GROWTH	-0.708918	-0.875539	1.27988	0.304573
DEVELOPMENTAL_GROWTH	-0.890404	-0.821051	0.67064	1.04082
DEVELOPMENTAL_GROWTH_INVOLVED_IN_MORPHOGENESIS	-0.891648	-0.826332	1.01133	0.706651
DEVELOPMENTAL_INDUCTION	-0.818995	-0.208088	-0.424141	1.45122
DEVELOPMENTAL_MATURATION	0.34041	-1.49068	0.560152	0.590115
DEVELOPMENTAL_PIGMENTATION	0.173284	-1.37274	0.171817	1.02764
DEVELOPMENTAL_PROCESS_INVOLVED_IN_REPRODUCTION	0.0307615	-0.509508	-0.906239	1.38499
DEVELOPMENT_OF_PRIMARY_FEMALE_SEXUAL_CHARACTERISTICS	-0.408394	-0.791561	-0.262201	1.46215
DEVELOPMENT_OF_PRIMARY_SEXUAL_CHARACTERISTICS	-0.403682	-0.892264	-0.127	1.42295
DEVELOPMENT_OF_SECONDARY_FEMALE_SEXUAL_CHARACTERISTICS	-0.10385	-0.856953	-0.466508	1.42731
DEVELOPMENT_OF_SECONDARY_SEXUAL_CHARACTERISTICS	0.441847	-1.18296	-0.381361	1.12247
DE_NOVO_AMP_BIOSYNTHETIC_PROCESS	1.33434	0.18059	-0.617113	-0.897822
DE_NOVO_CENTRIOLE_ASSEMBLY	0.690079	0.555344	0.22577	-1.47119
DE_NOVO_CENTRIOLE_ASSEMBLY_INVOLVED_IN_MULTI_CILIATED_EPITHELIAL_CELL_DIFFERENTIATION	0.877126	0.138843	0.412689	-1.42866
DE_NOVO_IMP_BIOSYNTHETIC_PROCESS	1.33434	0.18059	-0.617113	-0.897822
DE_NOVO_NAD_BIOSYNTHETIC_PROCESS_FROM_L_TRYPTOPHAN	0.319825	0.0495041	1.00426	-1.37358
DE_NOVO_POST_TRANSLATIONAL_PROTEIN_FOLDING	1.34309	-0.112128	-1.07695	-0.154012
DE_NOVO_PROTEIN_FOLDING	1.25758	0.164123	-1.14728	-0.274428
DE_NOVO_PYRIMIDINE_NUCLEOBASE_BIOSYNTHETIC_PROCESS	0.494597	1.08001	-1.20519	-0.36941
DGMP_METABOLIC_PROCESS	1.28427	0.256065	-0.9924	-0.547932
DIACYLGLYCEROL_BIOSYNTHETIC_PROCESS	-1.33557	0.241412	1.07594	0.0182218
DIACYLGLYCEROL_CATABOLIC_PROCESS	1.04698	-0.245247	0.471568	-1.2733
DIACYLGLYCEROL_METABOLIC_PROCESS	-0.813892	0.659484	1.04951	-0.895097
DIADENOSINE_POLYPHOSPHATE_CATABOLIC_PROCESS	0.248922	-0.830091	1.31042	-0.729246
DIADENOSINE_POLYPHOSPHATE_METABOLIC_PROCESS	0.248922	-0.830091	1.31042	-0.729246
DIAPEDESIS	-1.22595	-0.406156	0.825655	0.806455
DIAPHRAGM_DEVELOPMENT	0.923715	-1.25261	-0.34724	0.676131
DICARBOXYLIC_ACID_BIOSYNTHETIC_PROCESS	1.27788	0.27886	-0.581489	-0.975254
DICARBOXYLIC_ACID_CATABOLIC_PROCESS	1.08158	0.56849	-0.555203	-1.09487
DICARBOXYLIC_ACID_METABOLIC_PROCESS	1.42305	-0.133651	-0.895475	-0.393928
DICARBOXYLIC_ACID_TRANSPORT	0.52955	-1.48251	0.29253	0.660431
DICHOTOMOUS_SUBDIVISION_OF_AN_EPITHELIAL_TERMINAL_UNIT	-1.04394	-0.127326	-0.191549	1.36282
DIENCEPHALON_DEVELOPMENT	-0.596962	-0.128545	1.44994	-0.724429
DIET_INDUCED_THERMOGENESIS	0.949359	-1.22176	0.669547	-0.397144
DIGESTION	-0.357497	-1.2	0.447606	1.10989
DIGESTIVE_SYSTEM_DEVELOPMENT	-0.863264	-0.825946	0.574535	1.11467
DIGESTIVE_SYSTEM_PROCESS	-0.362728	-1.23352	0.607291	0.988961
DIGESTIVE_TRACT_MORPHOGENESIS	-0.526568	-0.786829	-0.131059	1.44446
DIOL_BIOSYNTHETIC_PROCESS	0.786658	-1.11344	-0.574185	0.900965
DIOL_METABOLIC_PROCESS	0.615769	-1.2237	-0.381081	0.989017
DIPEPTIDE_TRANSMEMBRANE_TRANSPORT	-0.468061	-0.00314275	-0.919797	1.391
DIPHOSPHOINOSITOL_POLYPHOSPHATE_METABOLIC_PROCESS	0.796565	-0.839115	0.932446	-0.889896
DIRECT_OSSIFICATION	0.486607	-1.44933	0.796994	0.165726
DISACCHARIDE_METABOLIC_PROCESS	-0.71335	-1.00364	0.788459	0.928531
DISRUPTION_OF_ANATOMICAL_STRUCTURE_IN_ANOTHER_ORGANISM	-0.608705	-1.08935	0.825486	0.872566
DISRUPTION_OF_CELLULAR_ANATOMICAL_STRUCTURE_IN_ANOTHER_ORGANISM	-0.986621	-0.207753	1.3941	-0.199731
DISTAL_CONVOLUTED_TUBULE_DEVELOPMENT	1.32043	0.0389198	-0.272824	-1.08652
DISTAL_TUBULE_DEVELOPMENT	-0.689528	0.622567	1.06661	-0.99965
DITERPENOID_BIOSYNTHETIC_PROCESS	-0.789852	0.709816	-0.926701	1.00674
DNA_ALKYLATION_REPAIR	1.47737	-0.519159	-0.268409	-0.689798
DNA_BIOSYNTHETIC_PROCESS	1.23588	-0.793857	-0.831216	0.389194
DNA_CATABOLIC_PROCESS	0.550269	0.658698	0.270879	-1.47985
DNA_CONFORMATION_CHANGE	0.700416	0.659097	-1.43833	0.0788183
DNA_CYTOSINE_DEAMINATION	0.71451	-0.805572	1.00375	-0.912693
DNA_DAMAGE_RESPONSE	1.03268	0.663985	-1.01169	-0.684973
DNA_DAMAGE_RESPONSE_SIGNAL_TRANSDUCTION_BY_P53_CLASS_MEDIATOR	0.113925	-1.42573	0.872569	0.439239
DNA_DEAMINATION	0.769341	-0.509442	0.898353	-1.15825
DNA_DOUBLE_STRAND_BREAK_PROCESSING	1.42378	-0.124133	-0.88743	-0.412214
DNA_ENDOREDUPLICATION	1.10516	-0.590271	-1.06294	0.548049
DNA_GEOMETRIC_CHANGE	1.31892	0.0336064	-1.09139	-0.26113
DNA_INTEGRATION	-0.709608	0.474634	-0.941657	1.17663
DNA_INTEGRITY_CHECKPOINT_SIGNALING	1.45679	-0.819695	-0.356684	-0.280413
DNA_METABOLIC_PROCESS	1.17988	0.418416	-1.07801	-0.520286
DNA_METHYLATION_DEPENDENT_CONSTITUTIVE_HETEROCHROMATIN_FORMATION	-1.36392	0.997374	-0.0139265	0.380477
DNA_MODIFICATION	1.16063	-0.215633	0.289054	-1.23405
DNA_PROTECTION	0.868268	0.863645	-0.881257	-0.850655
DNA_RECOMBINATION	1.17177	0.472698	-0.661949	-0.982517
DNA_REPAIR	0.993886	0.726637	-0.905467	-0.815057
DNA_REPAIR_COMPLEX_ASSEMBLY	1.27225	0.32176	-0.736113	-0.857897
DNA_REPAIR_DEPENDENT_CHROMATIN_REMODELING	-0.610506	1.35326	0.138592	-0.881344
DNA_REPLICATION	1.34483	0.0980838	-0.986806	-0.456105
DNA_REPLICATION_CHECKPOINT_SIGNALING	1.20531	0.439184	-0.855041	-0.789457
DNA_REPLICATION_DEPENDENT_CHROMATIN_ASSEMBLY	0.859723	0.795471	-1.18695	-0.468246
DNA_REPLICATION_INITIATION	1.23237	0.385331	-0.91908	-0.698623
DNA_REPLICATION_SYNTHESIS_OF_PRIMER	0.693179	0.995402	-0.617329	-1.07125
DNA_STRAND_ELONGATION	1.32332	0.22354	-0.808672	-0.738184
DNA_STRAND_ELONGATION_INVOLVED_IN_DNA_REPLICATION	1.23686	0.373409	-0.935982	-0.674292
DNA_STRAND_INVASION	1.42493	-0.0382629	-0.75112	-0.635549
DNA_STRAND_RESECTION_INVOLVED_IN_REPLICATION_FORK_PROCESSING	1.42613	-0.302652	-0.212859	-0.910623
DNA_SYNTHESIS_INVOLVED_IN_DNA_REPAIR	1.22475	-1.22455	-0.0153497	0.0151463
DNA_TEMPLATED_DNA_REPLICATION	1.34861	0.125673	-0.935537	-0.538741
DNA_TEMPLATED_DNA_REPLICATION_MAINTENANCE_OF_FIDELITY	1.37151	-0.648272	0.105908	-0.829146
DNA_TEMPLATED_TRANSCRIPTION_ELONGATION	0.374321	1.14414	-0.31315	-1.20531
DNA_TEMPLATED_TRANSCRIPTION_INITIATION	-0.333023	1.20808	-1.16098	0.285919
DNA_TEMPLATED_TRANSCRIPTION_TERMINATION	-1.34421	-0.0892007	0.435796	0.997612
DNA_TOPOLOGICAL_CHANGE	0.461791	0.562597	0.474099	-1.49849
DOLICHOL_LINKED_OLIGOSACCHARIDE_BIOSYNTHETIC_PROCESS	1.49247	-0.36045	-0.596481	-0.535544
DOLICHOL_METABOLIC_PROCESS	1.15131	-0.884376	-0.787965	0.521028
DOLICHYL_DIPHOSPHATE_BIOSYNTHETIC_PROCESS	1.15591	-1.24155	0.286489	-0.200851
DOPAMINERGIC_NEURON_AXON_GUIDANCE	0.900631	-1.24559	0.710009	-0.365052
DOPAMINERGIC_NEURON_DIFFERENTIATION	0.549546	-1.07605	-0.573865	1.10036
DOPAMINE_BIOSYNTHETIC_PROCESS	0.362377	-0.848872	-0.764165	1.25066
DOPAMINE_METABOLIC_PROCESS	-0.781877	-0.190893	-0.482916	1.45569
DOPAMINE_SECRETION	0.624043	1.04066	-1.09879	-0.565916
DOPAMINE_TRANSPORT	1.02981	0.356361	-1.34568	-0.0404972
DORSAL_AORTA_DEVELOPMENT	-1.40423	0.448463	0.908151	0.0476213
DORSAL_AORTA_MORPHOGENESIS	-1.43121	0.520241	0.820212	0.0907579
DORSAL_ROOT_GANGLION_DEVELOPMENT	0.908928	0.480485	0.00448927	-1.3939
DORSAL_SPINAL_CORD_DEVELOPMENT	-1.36309	0.844302	0.643176	-0.12439
DORSAL_VENTRAL_AXIS_SPECIFICATION	-1.08928	-0.556281	1.09671	0.548861
DORSAL_VENTRAL_NEURAL_TUBE_PATTERNING	-1.32388	-0.215401	0.859796	0.679484
DORSAL_VENTRAL_PATTERN_FORMATION	-1.23396	-0.360873	0.603284	0.991547
DOUBLE_STRAND_BREAK_REPAIR	1.13529	0.543403	-0.89774	-0.780954
DOUBLE_STRAND_BREAK_REPAIR_INVOLVED_IN_MEIOTIC_RECOMBINATION	1.22257	-0.087487	-1.22079	0.0857017
DOUBLE_STRAND_BREAK_REPAIR_VIA_ALTERNATIVE_NONHOMOLOGOUS_END_JOINING	1.38117	0.0596856	-0.561111	-0.879747
DOUBLE_STRAND_BREAK_REPAIR_VIA_BREAK_INDUCED_REPLICATION	1.13262	0.540521	-0.949105	-0.724031
DOUBLE_STRAND_BREAK_REPAIR_VIA_CLASSICAL_NONHOMOLOGOUS_END_JOINING	1.08737	-1.31336	-0.0702644	0.296261
DOUBLE_STRAND_BREAK_REPAIR_VIA_NONHOMOLOGOUS_END_JOINING	0.809267	0.840844	-0.453146	-1.19697
DOUBLE_STRAND_BREAK_REPAIR_VIA_SINGLE_STRAND_ANNEALING	-0.843063	1.15785	-0.827872	0.513085
DOUBLE_STRAND_BREAK_REPAIR_VIA_SYNTHESIS_DEPENDENT_STRAND_ANNEALING	1.01946	0.563712	-1.233	-0.350172
DRINKING_BEHAVIOR	1.07978	-0.663116	0.600232	-1.01689
DTMP_METABOLIC_PROCESS	1.48873	-0.485399	-0.651196	-0.35214
DTTP_METABOLIC_PROCESS	1.25696	-0.0884537	-1.18821	0.0196967
DUCTUS_ARTERIOSUS_CLOSURE	0.285416	1.25345	-1.05521	-0.483664
DUMP_CATABOLIC_PROCESS	-0.858914	1.33607	0.187662	-0.664814
DUMP_METABOLIC_PROCESS	0.44835	0.950912	-0.0229533	-1.37631
D_AMINO_ACID_TRANSPORT	-0.0132777	0.314236	1.04447	-1.34542
D_ASPARTATE_TRANSMEMBRANE_TRANSPORT	0.516324	0.93333	-0.087819	-1.36183
D_GLUCOSE_IMPORT	-0.657646	-0.400777	1.49014	-0.431712
D_GLUCOSE_IMPORT_ACROSS_PLASMA_MEMBRANE	-0.00493359	-1.41031	0.638594	0.776653
D_GLUCURONATE_CATABOLIC_PROCESS_TO_D_XYLULOSE_5_PHOSPHATE	1.20182	-0.882592	-0.761986	0.442756
EARLY_ENDOSOME_TO_GOLGI_TRANSPORT	1.43617	-0.572406	-0.087849	-0.775917
EARLY_ENDOSOME_TO_RECYCLING_ENDOSOME_TRANSPORT	-0.307037	-0.418686	1.47351	-0.74779
EAR_DEVELOPMENT	-0.467461	-1.04235	0.228014	1.2818
EAR_MORPHOGENESIS	-0.858765	-0.846533	0.638311	1.06699
EATING_BEHAVIOR	0.0344806	-0.0499594	-1.21623	1.23171
ECTODERMAL_CELL_DIFFERENTIATION	-0.800435	-0.837454	1.21684	0.421054
ECTODERMAL_PLACODE_DEVELOPMENT	-0.867171	1.42265	-0.46457	-0.0909074
ECTODERM_DEVELOPMENT	0.485974	-1.34723	0.968183	-0.106931
ECTOPIC_GERM_CELL_PROGRAMMED_CELL_DEATH	0.698228	-0.0299716	0.73552	-1.40378
EGG_ACTIVATION	0.565962	-1.08327	1.08703	-0.569718
ELASTIC_FIBER_ASSEMBLY	0.207559	-1.45488	0.447091	0.800227
ELASTIN_CATABOLIC_PROCESS	-0.39776	-0.604649	-0.492218	1.49463
ELASTIN_METABOLIC_PROCESS	0.16547	-0.822899	-0.69093	1.34836
ELECTRON_TRANSPORT_CHAIN	1.1653	0.457251	-1.05278	-0.569769
EMBRYONIC_APPENDAGE_MORPHOGENESIS	-1.12524	-0.526578	1.04073	0.61109
EMBRYONIC_AXIS_SPECIFICATION	-0.868105	-0.585276	0.0756583	1.37772
EMBRYONIC_BODY_MORPHOGENESIS	-0.761756	-0.26695	-0.439416	1.46812
EMBRYONIC_BRAIN_DEVELOPMENT	-0.629558	-1.05403	0.647601	1.03599
EMBRYONIC_CAMERA_TYPE_EYE_DEVELOPMENT	-0.638263	-0.622127	-0.209832	1.47022
EMBRYONIC_CAMERA_TYPE_EYE_FORMATION	0.75716	-1.09647	-0.594176	0.933491
EMBRYONIC_CAMERA_TYPE_EYE_MORPHOGENESIS	-0.54375	-0.526995	-0.427271	1.49802
EMBRYONIC_CLEAVAGE	-0.398831	1.07498	0.515374	-1.19153
EMBRYONIC_CRANIAL_SKELETON_MORPHOGENESIS	-0.815913	-0.604077	1.40324	0.0167454
EMBRYONIC_DIGESTIVE_TRACT_DEVELOPMENT	-0.953285	-0.66173	0.389642	1.22537
EMBRYONIC_DIGESTIVE_TRACT_MORPHOGENESIS	-0.917122	-0.58256	0.160354	1.33933
EMBRYONIC_DIGIT_MORPHOGENESIS	-0.96198	-0.484842	0.0937773	1.35304
EMBRYONIC_EPITHELIAL_TUBE_FORMATION	-0.776102	-0.913068	0.582552	1.10662
EMBRYONIC_EYE_MORPHOGENESIS	0.171029	-1.23642	-0.12854	1.19394
EMBRYONIC_FORELIMB_MORPHOGENESIS	-0.67571	-0.796571	0.0938455	1.37844
EMBRYONIC_HEART_TUBE_DEVELOPMENT	-1.33404	0.0253213	1.08058	0.228139
EMBRYONIC_HEART_TUBE_LEFT_RIGHT_PATTERN_FORMATION	-1.07794	-0.215003	1.33783	-0.0448914
EMBRYONIC_HEART_TUBE_MORPHOGENESIS	-1.25397	-0.356301	0.850598	0.75967
EMBRYONIC_HEMOPOIESIS	-1.48435	0.64735	0.301507	0.535488
EMBRYONIC_HINDLIMB_MORPHOGENESIS	-1.26731	-0.316099	0.649587	0.933826
EMBRYONIC_MORPHOGENESIS	-0.85184	-0.878139	0.806554	0.923425
EMBRYONIC_NEUROCRANIUM_MORPHOGENESIS	0.655682	-1.48793	0.345966	0.486278
EMBRYONIC_OLFACTORY_BULB_INTERNEURON_PRECURSOR_MIGRATION	0.238214	-0.0304517	1.10458	-1.31234
EMBRYONIC_ORGAN_DEVELOPMENT	-1.02364	-0.665861	0.642791	1.04671
EMBRYONIC_ORGAN_MORPHOGENESIS	-0.994973	-0.719493	0.750787	0.963679
EMBRYONIC_PATTERN_SPECIFICATION	-0.852077	-0.450768	-0.130265	1.43311
EMBRYONIC_PLACENTA_DEVELOPMENT	-0.892021	-0.826276	1.00964	0.708657
EMBRYONIC_PLACENTA_MORPHOGENESIS	-0.810595	-0.776644	1.28357	0.303672
EMBRYONIC_PROCESS_INVOLVED_IN_FEMALE_PREGNANCY	-1.04167	0.563479	-0.622032	1.10022
EMBRYONIC_RETINA_MORPHOGENESIS_IN_CAMERA_TYPE_EYE	1.24251	0.140964	-1.18128	-0.202187
EMBRYONIC_SKELETAL_JOINT_DEVELOPMENT	-1.10922	-0.403913	0.276106	1.23703
EMBRYONIC_SKELETAL_JOINT_MORPHOGENESIS	-1.38795	0.318309	0.0874929	0.982149
EMBRYONIC_SKELETAL_SYSTEM_DEVELOPMENT	-0.970923	-0.753244	0.819916	0.904251
EMBRYONIC_SKELETAL_SYSTEM_MORPHOGENESIS	-1.21961	-0.369891	1.03188	0.557628
EMBRYONIC_VISCEROCRANIUM_MORPHOGENESIS	1.32829	-0.76292	0.214201	-0.779567
EMBRYO_DEVELOPMENT	-0.818928	-0.894341	0.680758	1.03251
EMBRYO_DEVELOPMENT_ENDING_IN_BIRTH_OR_EGG_HATCHING	-0.987891	-0.733951	0.822077	0.899765
EMBRYO_IMPLANTATION	-0.266557	-0.482673	-0.724316	1.47355
ENAMEL_MINERALIZATION	-0.993034	0.957475	0.758217	-0.722657
ENDOCARDIAL_CELL_DIFFERENTIATION	-1.08616	1.29408	0.145035	-0.35296
ENDOCARDIAL_CUSHION_DEVELOPMENT	-1.13669	-0.492039	1.07841	0.550317
ENDOCARDIAL_CUSHION_FORMATION	-1.37122	-0.0588074	0.93157	0.498461
ENDOCARDIAL_CUSHION_FUSION	-0.204216	-1.30846	0.53034	0.982332
ENDOCARDIAL_CUSHION_MORPHOGENESIS	-1.01828	-0.663418	1.07422	0.607481
ENDOCARDIAL_CUSHION_TO_MESENCHYMAL_TRANSITION	-1.47947	0.724339	0.351028	0.404098
ENDOCARDIUM_DEVELOPMENT	-0.904861	1.07135	0.630748	-0.797239
ENDOCARDIUM_MORPHOGENESIS	-0.987539	1.30299	0.214589	-0.530038
ENDOCHONDRAL_BONE_MORPHOGENESIS	0.227988	-1.37678	1.01747	0.131323
ENDOCRINE_HORMONE_SECRETION	0.474555	-1.34897	-0.0979352	0.972355
ENDOCRINE_PANCREAS_DEVELOPMENT	-0.442699	1.31503	-1.02533	0.153
ENDOCRINE_PROCESS	0.420305	-0.942808	-0.686892	1.2094
ENDOCRINE_SYSTEM_DEVELOPMENT	-1.0153	-0.693146	0.975296	0.73315
ENDOCYTIC_RECYCLING	0.652886	-0.823292	1.0551	-0.884697
ENDOCYTOSIS	-0.277273	-1.1646	1.23442	0.207444
ENDOCYTOSIS_INVOLVED_IN_VIRAL_ENTRY_INTO_HOST_CELL	0.321005	-0.851198	-0.742838	1.27303
ENDODERMAL_CELL_FATE_COMMITMENT	-0.910727	-0.779714	0.586542	1.1039
ENDODERMAL_CELL_FATE_SPECIFICATION	-1.28809	-0.210033	0.453653	1.04447
ENDODERM_DEVELOPMENT	-0.51374	-1.10555	0.491242	1.12805
ENDODERM_FORMATION	0.5417	-1.49288	0.588469	0.362716
ENDOLYSOSOMAL_TOLL_LIKE_RECEPTOR_SIGNALING_PATHWAY	-0.31488	-1.09916	1.29564	0.118399
ENDOMEMBRANE_SYSTEM_ORGANIZATION	1.42582	-0.906749	-0.188341	-0.330727
ENDONUCLEOLYTIC_CLEAVAGE_IN_5_ETS_OF_TRICISTRONIC_RRNA_TRANSCRIPT_SSU_RRNA_5_8S_RRNA_LSU_RRNA	-1.05736	0.932075	-0.646361	0.771648
ENDONUCLEOLYTIC_CLEAVAGE_IN_ITS1_TO_SEPARATE_SSU_RRNA_FROM_5_8S_RRNA_AND_LSU_RRNA_FROM_TRICISTRONIC_RRNA_TRANSCRIPT_SSU_RRNA_5_8S_RRNA_LSU_RRNA	-1.2511	1.18983	-0.0620591	0.123333
ENDONUCLEOLYTIC_CLEAVAGE_OF_TRICISTRONIC_RRNA_TRANSCRIPT_SSU_RRNA_5_8S_RRNA_LSU_RRNA	-0.65187	0.938997	-1.05244	0.765317
ENDOPLASMIC_RETICULUM_CALCIUM_ION_HOMEOSTASIS	-0.158735	0.772981	0.738977	-1.35322
ENDOPLASMIC_RETICULUM_LOCALIZATION	0.871014	0.525262	-1.40193	0.00565197
ENDOPLASMIC_RETICULUM_MANNOSE_TRIMMING	-0.101719	-1.13616	1.30181	-0.0639267
ENDOPLASMIC_RETICULUM_MEMBRANE_FUSION	0.934579	-1.11797	-0.564008	0.747397
ENDOPLASMIC_RETICULUM_MEMBRANE_ORGANIZATION	1.342	-1.06638	-0.0285372	-0.247087
ENDOPLASMIC_RETICULUM_ORGANIZATION	1.43071	-0.876104	-0.151355	-0.403248
ENDOPLASMIC_RETICULUM_PLASMA_MEMBRANE_TETHERING	1.29786	0.0128924	-1.13306	-0.177695
ENDOPLASMIC_RETICULUM_TO_CYTOSOL_TRANSPORT	1.283	0.207641	-1.06139	-0.429253
ENDOPLASMIC_RETICULUM_TO_GOLGI_VESICLE_MEDIATED_TRANSPORT	1.44707	-0.717095	-0.615324	-0.114649
ENDOPLASMIC_RETICULUM_TUBULAR_NETWORK_FORMATION	0.696949	-1.43128	0.0540491	0.680281
ENDOPLASMIC_RETICULUM_TUBULAR_NETWORK_MEMBRANE_ORGANIZATION	0.584536	-1.354	-0.129543	0.899009
ENDOPLASMIC_RETICULUM_TUBULAR_NETWORK_ORGANIZATION	1.25558	-1.18944	0.0242058	-0.0903481
ENDOSOMAL_LUMEN_ACIDIFICATION	1.33651	-1.08	-0.213223	-0.0432947
ENDOSOMAL_TRANSPORT	0.986436	-0.778461	0.732468	-0.940443
ENDOSOMAL_VESICLE_FUSION	0.841742	-1.3142	-0.23955	0.71201
ENDOSOME_ORGANIZATION	1.49135	-0.439057	-0.404826	-0.647469
ENDOSOME_TO_LYSOSOME_TRANSPORT	0.775903	0.79796	-1.29816	-0.275702
ENDOSOME_TO_LYSOSOME_TRANSPORT_VIA_MULTIVESICULAR_BODY_SORTING_PATHWAY	0.959188	0.752367	-1.01261	-0.698947
ENDOSOME_TO_PLASMA_MEMBRANE_PROTEIN_TRANSPORT	0.737751	-0.613514	0.955626	-1.07986
ENDOTHELIAL_CELL_ACTIVATION	-1.10824	-0.00129317	-0.205591	1.31512
ENDOTHELIAL_CELL_APOPTOTIC_PROCESS	-1.29494	-0.077576	0.253123	1.11939
ENDOTHELIAL_CELL_CHEMOTAXIS	0.167211	-0.826697	-0.68789	1.34738
ENDOTHELIAL_CELL_DEVELOPMENT	-0.864774	-0.83686	1.07891	0.622722
ENDOTHELIAL_CELL_DIFFERENTIATION	-1.26592	-0.330246	0.712845	0.883316
ENDOTHELIAL_CELL_FATE_COMMITMENT	-0.85946	1.18262	-0.798182	0.475024
ENDOTHELIAL_CELL_MATRIX_ADHESION	-1.18797	-0.0909161	0.0219226	1.25697
ENDOTHELIAL_CELL_MATRIX_ADHESION_VIA_FIBRONECTIN	-0.527035	0.109954	-0.936703	1.35378
ENDOTHELIAL_CELL_MIGRATION	-0.039395	-1.31168	0.248184	1.10289
ENDOTHELIAL_CELL_MORPHOGENESIS	0.33049	0.729313	0.418066	-1.47787
ENDOTHELIAL_CELL_PROLIFERATION	-0.258626	-1.22689	0.339963	1.14555
ENDOTHELIN_RECEPTOR_SIGNALING_PATHWAY	-1.46535	0.48579	0.751487	0.228075
ENDOTHELIUM_DEVELOPMENT	-0.986913	-0.610405	0.364091	1.23323
ENERGY_DERIVATION_BY_OXIDATION_OF_ORGANIC_COMPOUNDS	1.29867	0.156376	-1.06696	-0.388085
ENERGY_HOMEOSTASIS	-0.673951	-0.51003	-0.298165	1.48215
ENERGY_RESERVE_METABOLIC_PROCESS	0.689997	-1.46495	0.190551	0.584399
ENGULFMENT_OF_APOPTOTIC_CELL	0.316944	-0.794751	1.27663	-0.798827
ENSHEATHMENT_OF_NEURONS	-0.628319	-1.07473	0.852166	0.850878
ENTERIC_NERVOUS_SYSTEM_DEVELOPMENT	-0.948051	0.867446	-0.779908	0.860512
ENTEROENDOCRINE_CELL_DIFFERENTIATION	0.336336	1.088	-0.125316	-1.29901
ENTRAINMENT_OF_CIRCADIAN_CLOCK	-0.770032	-0.700681	0.0893701	1.38134
ENTRAINMENT_OF_CIRCADIAN_CLOCK_BY_PHOTOPERIOD	-0.567131	-0.957573	0.215061	1.30964
ENUCLEATE_ERYTHROCYTE_DEVELOPMENT	0.93282	-0.091318	0.519314	-1.36082
ENUCLEATE_ERYTHROCYTE_DIFFERENTIATION	0.575109	-1.39362	0.852028	-0.0335184
ENUCLEATE_ERYTHROCYTE_MATURATION	0.711167	0.392449	0.37858	-1.4822
ENZYME_LINKED_RECEPTOR_PROTEIN_SIGNALING_PATHWAY	-0.700649	-1.0013	0.680444	1.02151
EOSINOPHIL_ACTIVATION	-0.857803	-0.858497	0.693358	1.02294
EOSINOPHIL_CHEMOTAXIS	-0.897579	-0.831952	0.807461	0.922071
EOSINOPHIL_DIFFERENTIATION	-0.5055	-0.541193	-0.452307	1.499
EOSINOPHIL_MEDIATED_IMMUNITY	-0.526938	-1.11241	0.55403	1.08532
EOSINOPHIL_MIGRATION	-0.891794	-0.83792	0.807249	0.922465
EPHRIN_RECEPTOR_SIGNALING_PATHWAY	-0.557997	0.291034	1.26669	-0.999722
EPIBOLY	-0.10318	-1.20882	1.23368	0.0783209
EPIDERMAL_CELL_DIFFERENTIATION	-0.8222	-0.908767	0.863763	0.867204
EPIDERMAL_CELL_FATE_SPECIFICATION	-1.38912	0.818539	0.629942	-0.0593646
EPIDERMIS_DEVELOPMENT	-0.389311	-1.23116	0.710925	0.909545
EPIDERMIS_MORPHOGENESIS	-0.359938	-1.1417	1.2196	0.282034
EPIGENETIC_PROGRAMMING_IN_THE_ZYGOTIC_PRONUCLEI	-1.41992	0.866376	0.0767736	0.476774
EPIGENETIC_PROGRAMMING_OF_GENE_EXPRESSION	-0.309683	1.3358	-1.05771	0.0315933
EPIGENETIC_REGULATION_OF_GENE_EXPRESSION	-1.04487	1.36156	-0.204466	-0.112217
EPINEPHRINE_METABOLIC_PROCESS	-0.789588	0.0201547	1.40455	-0.635119
EPINEPHRINE_SECRETION	-0.692916	1.15657	0.501228	-0.964879
EPINEPHRINE_TRANSPORT	-1.41509	0.657283	0.751977	0.0058288
EPITHELIAL_CELL_APOPTOTIC_PROCESS	-0.439636	-0.889109	-0.0884309	1.41718
EPITHELIAL_CELL_CELL_ADHESION	-0.734944	-0.839749	1.29472	0.279975
EPITHELIAL_CELL_DEVELOPMENT	-1.03868	-0.482023	1.27636	0.244348
EPITHELIAL_CELL_DIFFERENTIATION	-0.662377	-0.993733	0.509933	1.14618
EPITHELIAL_CELL_DIFFERENTIATION_INVOLVED_IN_KIDNEY_DEVELOPMENT	-0.469436	-1.16904	1.0072	0.63128
EPITHELIAL_CELL_DIFFERENTIATION_INVOLVED_IN_PROSTATE_GLAND_DEVELOPMENT	-0.879331	-0.0653771	1.41476	-0.470054
EPITHELIAL_CELL_FATE_COMMITMENT	-0.657181	1.32683	-0.874921	0.205268
EPITHELIAL_CELL_MATURATION	1.45969	-0.702188	-0.16739	-0.590108
EPITHELIAL_CELL_MORPHOGENESIS	-0.730165	0.156321	1.35411	-0.780264
EPITHELIAL_CELL_PROLIFERATION	-0.529407	-1.12466	0.618602	1.03547
EPITHELIAL_CELL_PROLIFERATION_INVOLVED_IN_LUNG_MORPHOGENESIS	-0.26934	-1.08152	0.0252944	1.32557
EPITHELIAL_CELL_PROLIFERATION_INVOLVED_IN_MAMMARY_GLAND_DUCT_ELONGATION	1.26542	-1.06915	0.24564	-0.441914
EPITHELIAL_CELL_PROLIFERATION_INVOLVED_IN_PROSTATE_GLAND_DEVELOPMENT	-1.27988	-0.294792	0.920032	0.654638
EPITHELIAL_CELL_PROLIFERATION_INVOLVED_IN_RENAL_TUBULE_MORPHOGENESIS	1.17648	-0.876001	-0.78403	0.483555
EPITHELIAL_CELL_PROLIFERATION_INVOLVED_IN_SALIVARY_GLAND_MORPHOGENESIS	-1.27376	-0.315564	0.708113	0.88121
EPITHELIAL_CILIUM_MOVEMENT_INVOLVED_IN_DETERMINATION_OF_LEFT_RIGHT_ASYMMETRY	0.576364	-0.037305	0.853217	-1.39228
EPITHELIAL_FLUID_TRANSPORT	0.211864	0.456722	-1.45746	0.788875
EPITHELIAL_MESENCHYMAL_CELL_SIGNALING	-1.45801	0.171185	0.551398	0.73543
EPITHELIAL_STRUCTURE_MAINTENANCE	-0.011189	-1.38015	0.443522	0.947815
EPITHELIAL_TO_MESENCHYMAL_TRANSITION	-0.629745	-0.965316	0.35061	1.24445
EPITHELIAL_TO_MESENCHYMAL_TRANSITION_INVOLVED_IN_ENDOCARDIAL_CUSHION_FORMATION	-1.25181	-0.360222	0.850201	0.761827
EPITHELIAL_TUBE_BRANCHING_INVOLVED_IN_LUNG_MORPHOGENESIS	-0.812537	-0.900656	0.681834	1.03136
EPITHELIAL_TUBE_MORPHOGENESIS	-0.652109	-0.966117	0.401656	1.21657
EPITHELIUM_DEVELOPMENT	-0.618028	-1.0498	0.583795	1.08404
EPOXIDE_METABOLIC_PROCESS	-0.139357	-1.05773	1.35527	-0.158181
EPOXYGENASE_P450_PATHWAY	-1.38827	0.113667	0.989063	0.285543
EQUILIBRIOCEPTION	-0.678058	-0.641612	1.45287	-0.133199
ERAD_PATHWAY	1.4219	-0.608008	-0.0345683	-0.77932
ERBB2_EGFR_SIGNALING_PATHWAY	0.394889	-1.06355	-0.528623	1.19728
ERBB2_ERBB4_SIGNALING_PATHWAY	0.183334	-1.20037	-0.201532	1.21856
ERBB2_SIGNALING_PATHWAY	0.925031	0.261374	-1.42152	0.235116
ERBB3_SIGNALING_PATHWAY	0.819048	-1.258	-0.350732	0.78968
ERBB4_ERBB4_SIGNALING_PATHWAY	-0.037894	0.98186	-1.36332	0.419359
ERBB4_SIGNALING_PATHWAY	-0.637473	1.33399	-0.882824	0.186303
ERBB_SIGNALING_PATHWAY	0.785848	0.216824	-1.45861	0.45594
ERK1_AND_ERK2_CASCADE	-0.400762	-1.19308	0.526952	1.06689
ERK5_CASCADE	0.715429	0.724735	-0.0396844	-1.40048
ERROR_FREE_TRANSLESION_SYNTHESIS	-0.0981696	-0.996404	1.3835	-0.288923
ERROR_PRONE_TRANSLESION_SYNTHESIS	-1.10174	-0.552895	0.59115	1.06349
ERYTHROCYTE_DEVELOPMENT	-0.893294	-0.00641122	1.39781	-0.498106
ERYTHROCYTE_HOMEOSTASIS	-0.56823	-1.1194	0.845334	0.842297
ERYTHROCYTE_MATURATION	-1.42094	0.251841	0.926678	0.242422
ERYTHROPOIETIN_MEDIATED_SIGNALING_PATHWAY	-1.37019	-0.106662	0.840057	0.636794
ERYTHROSE_4_PHOSPHATE_PHOSPHOENOLPYRUVATE_FAMILY_AMINO_ACID_CATABOLIC_PROCESS	0.0355882	-0.354016	1.34722	-1.02879
ERYTHROSE_4_PHOSPHATE_PHOSPHOENOLPYRUVATE_FAMILY_AMINO_ACID_METABOLIC_PROCESS	0.435862	-0.941707	1.20036	-0.694514
ER_NUCLEUS_SIGNALING_PATHWAY	0.626193	-1.4906	0.510929	0.353477
ER_OVERLOAD_RESPONSE	1.21907	-0.930644	-0.694749	0.406325
ESCRT_COMPLEX_DISASSEMBLY	0.723248	0.680983	-1.41879	0.0145574
ESTABLISHMENT_OF_BLOOD_BRAIN_BARRIER	-0.897656	-0.519868	0.0308006	1.38672
ESTABLISHMENT_OF_BLOOD_RETINAL_BARRIER	0.999697	0.389112	-1.35954	-0.0292725
ESTABLISHMENT_OF_CELL_POLARITY	0.369963	-1.43998	0.864486	0.205533
ESTABLISHMENT_OF_CENTROSOME_LOCALIZATION	0.561669	1.12334	-0.803729	-0.881281
ESTABLISHMENT_OF_ENDOTHELIAL_BARRIER	-0.865182	-0.846495	0.668774	1.0429
ESTABLISHMENT_OF_ENDOTHELIAL_INTESTINAL_BARRIER	-1.0319	-0.117204	1.36866	-0.219562
ESTABLISHMENT_OF_EPITHELIAL_CELL_APICAL_BASAL_POLARITY	1.39107	-0.119085	-0.288316	-0.983672
ESTABLISHMENT_OF_EPITHELIAL_CELL_POLARITY	-0.610673	0.00570848	1.40794	-0.802971
ESTABLISHMENT_OF_GOLGI_LOCALIZATION	1.37072	-0.480883	0.0520486	-0.94189
ESTABLISHMENT_OF_LEFT_RIGHT_ASYMMETRY	-0.993399	-0.553938	1.27824	0.269096
ESTABLISHMENT_OF_LYMPHOCYTE_POLARITY	-1.05733	0.40875	1.19166	-0.54308
ESTABLISHMENT_OF_MEIOTIC_SPINDLE_LOCALIZATION	1.34255	-0.794376	0.182129	-0.730306
ESTABLISHMENT_OF_MITOCHONDRION_LOCALIZATION	1.4555	-0.243861	-0.815622	-0.396013
ESTABLISHMENT_OF_MITOCHONDRION_LOCALIZATION_MICROTUBULE_MEDIATED	1.44432	-0.44368	-0.829293	-0.171348
ESTABLISHMENT_OF_MITOTIC_SISTER_CHROMATID_COHESION	0.705312	0.98066	-0.598458	-1.08751
ESTABLISHMENT_OF_MITOTIC_SPINDLE_LOCALIZATION	1.14023	-0.635288	-1.01693	0.511986
ESTABLISHMENT_OF_ORGANELLE_LOCALIZATION	1.4787	-0.516966	-0.276253	-0.685479
ESTABLISHMENT_OF_PIGMENT_GRANULE_LOCALIZATION	1.42133	-0.847865	-0.506396	-0.0670739
ESTABLISHMENT_OF_PLANAR_POLARITY_OF_EMBRYONIC_EPITHELIUM	-0.767754	-0.889941	0.479147	1.17855
ESTABLISHMENT_OF_PROTEIN_LOCALIZATION	1.41734	-0.933438	-0.204819	-0.279084
ESTABLISHMENT_OF_PROTEIN_LOCALIZATION_TO_CHROMATIN	-0.678587	0.690681	-1.02153	1.00943
ESTABLISHMENT_OF_PROTEIN_LOCALIZATION_TO_CHROMOSOME	1.02649	0.270541	-1.36684	0.0698019
ESTABLISHMENT_OF_PROTEIN_LOCALIZATION_TO_ENDOPLASMIC_RETICULUM	1.46174	-0.611067	-0.67842	-0.17225
ESTABLISHMENT_OF_PROTEIN_LOCALIZATION_TO_MEMBRANE	1.46459	-0.625583	-0.183224	-0.655783
ESTABLISHMENT_OF_PROTEIN_LOCALIZATION_TO_MITOCHONDRIAL_MEMBRANE	0.984132	0.665763	-1.16197	-0.487926
ESTABLISHMENT_OF_PROTEIN_LOCALIZATION_TO_ORGANELLE	1.40936	-0.150365	-0.94459	-0.314402
ESTABLISHMENT_OF_PROTEIN_LOCALIZATION_TO_PEROXISOME	-0.17365	1.15399	0.270619	-1.25096
ESTABLISHMENT_OF_PROTEIN_LOCALIZATION_TO_PLASMA_MEMBRANE	-0.0642724	-0.109588	1.30528	-1.13142
ESTABLISHMENT_OF_PROTEIN_LOCALIZATION_TO_TELOMERE	1.36016	0.0696692	-0.962798	-0.467035
ESTABLISHMENT_OF_PROTEIN_LOCALIZATION_TO_VACUOLE	-1.08441	-0.179497	1.33662	-0.0727144
ESTABLISHMENT_OF_RNA_LOCALIZATION	0.306203	0.964175	-1.39994	0.129558
ESTABLISHMENT_OF_SERTOLI_CELL_BARRIER	0.635395	0.720228	0.0833348	-1.43896
ESTABLISHMENT_OF_SISTER_CHROMATID_COHESION	1.13644	0.303908	-1.25815	-0.1822
ESTABLISHMENT_OF_SKIN_BARRIER	-0.00979807	-1.07911	-0.243764	1.33267
ESTABLISHMENT_OF_SPINDLE_ORIENTATION	1.28671	-0.64538	-0.921587	0.280259
ESTABLISHMENT_OF_TISSUE_POLARITY	1.40514	-0.959421	-0.276529	-0.169189
ESTABLISHMENT_OR_MAINTENANCE_OF_BIPOLAR_CELL_POLARITY	0.445571	-0.786579	1.20119	-0.860179
ESTABLISHMENT_OR_MAINTENANCE_OF_CELL_POLARITY	0.499127	-1.25195	1.04728	-0.294452
ESTABLISHMENT_OR_MAINTENANCE_OF_CELL_POLARITY_REGULATING_CELL_SHAPE	0.331917	-1.4311	0.894315	0.204872
ESTABLISHMENT_OR_MAINTENANCE_OF_CYTOSKELETON_POLARITY	1.41129	-0.539567	-0.846452	-0.0252743
ESTABLISHMENT_OR_MAINTENANCE_OF_MONOPOLAR_CELL_POLARITY	1.38843	-0.513445	0.0239503	-0.898931
ESTABLISHMENT_OR_MAINTENANCE_OF_TRANSMEMBRANE_ELECTROCHEMICAL_GRADIENT	0.57085	-1.19001	1.03976	-0.420597
ESTROGEN_BIOSYNTHETIC_PROCESS	0.664102	-0.659226	-1.03306	1.02819
ESTROGEN_METABOLIC_PROCESS	-1.14192	-0.504375	0.615223	1.03108
ESTROGEN_RECEPTOR_SIGNALING_PATHWAY	-0.483529	0.41902	1.16991	-1.10541
ESTROUS_CYCLE	-0.275727	-1.26173	1.04272	0.494738
ETHANOLAMINE_CONTAINING_COMPOUND_METABOLIC_PROCESS	-0.918256	-0.767285	1.11439	0.57115
ETHANOL_METABOLIC_PROCESS	-1.10193	-0.535954	0.538604	1.09928
ETHER_BIOSYNTHETIC_PROCESS	1.22924	-0.656797	0.382264	-0.954706
ETHER_METABOLIC_PROCESS	1.08883	-0.924096	0.605725	-0.770455
EXCITATORY_CHEMICAL_SYNAPTIC_TRANSMISSION	-1.0616	0.353788	-0.511346	1.21916
EXCITATORY_SYNAPSE_ASSEMBLY	-0.926101	-0.744043	1.14656	0.523587
EXCRETION	-1.18105	-0.39263	1.11296	0.460722
EXECUTION_PHASE_OF_APOPTOSIS	0.304016	-1.12141	1.21985	-0.402457
EXIT_FROM_MITOSIS	1.03936	-1.35976	0.0615868	0.258813
EXOCRINE_PANCREAS_DEVELOPMENT	-0.694715	-0.689402	-0.0442172	1.42833
EXOCRINE_SYSTEM_DEVELOPMENT	-0.811059	-0.580186	-0.0247205	1.41597
EXOCYST_LOCALIZATION	-1.33527	0.628825	0.888062	-0.18162
EXOCYTIC_PROCESS	-0.594661	-0.00894626	1.41179	-0.80818
EXOCYTOSIS	-0.274513	-0.4072	1.46479	-0.783079
EXONUCLEOLYTIC_TRIMMING_TO_GENERATE_MATURE_3_END_OF_5_8S_RRNA_FROM_TRICISTRONIC_RRNA_TRANSCRIPT_SSU_RRNA_5_8S_RRNA_LSU_RRNA	1.21435	0.362817	-0.514736	-1.06243
EXPLORATION_BEHAVIOR	-0.321919	-1.11337	0.157852	1.27744
EXPORT_ACROSS_PLASMA_MEMBRANE	-0.356343	-1.09219	1.28597	0.162569
EXPORT_FROM_CELL	0.276277	-1.22984	1.16834	-0.214777
EXTERNAL_ENCAPSULATING_STRUCTURE_ORGANIZATION	0.308183	-1.45458	0.316184	0.830212
EXTRACELLULAR_EXOSOME_ASSEMBLY	0.981666	-1.08477	0.705117	-0.602018
EXTRACELLULAR_MATRIX_ASSEMBLY	0.547072	-1.28702	-0.250726	0.990672
EXTRACELLULAR_MATRIX_CELL_SIGNALING	-1.00223	-0.42821	0.0870853	1.34335
EXTRACELLULAR_MATRIX_CONSTITUENT_SECRETION	0.937345	-1.37147	-0.0533413	0.487463
EXTRACELLULAR_MATRIX_DISASSEMBLY	0.104765	-1.41217	0.38901	0.918399
EXTRACELLULAR_REGULATION_OF_SIGNAL_TRANSDUCTION	0.561767	-1.49853	0.462003	0.474756
EXTRACELLULAR_TRANSPORT	0.395998	-1.03408	1.20513	-0.567042
EXTRACELLULAR_VESICLE_BIOGENESIS	1.24106	-1.15308	-0.295286	0.20731
EXTRAEMBRYONIC_MEMBRANE_DEVELOPMENT	0.754943	-1.46613	0.47313	0.238057
EXTRAOCULAR_SKELETAL_MUSCLE_DEVELOPMENT	0.882792	0.544179	-1.3867	-0.0402757
EXTRINSIC_APOPTOTIC_SIGNALING_PATHWAY	0.0150984	-1.41271	0.581873	0.815742
EXTRINSIC_APOPTOTIC_SIGNALING_PATHWAY_VIA_DEATH_DOMAIN_RECEPTORS	0.763928	-1.19769	-0.449414	0.883171
EYELID_DEVELOPMENT_IN_CAMERA_TYPE_EYE	0.334496	-1.0661	-0.495567	1.22717
EYE_MORPHOGENESIS	-0.522336	-1.05095	0.347876	1.22542
EYE_PHOTORECEPTOR_CELL_DEVELOPMENT	-1.32598	-0.203661	0.88807	0.641576
EYE_PHOTORECEPTOR_CELL_DIFFERENTIATION	-1.2151	-0.310371	0.399635	1.12583
EYE_PIGMENTATION	1.49247	-0.533149	-0.598235	-0.361091
FACE_DEVELOPMENT	-0.561127	-0.810572	-0.0514876	1.42319
FACE_MORPHOGENESIS	-0.12474	-1.05797	-0.172103	1.35481
FACIAL_NERVE_MORPHOGENESIS	-1.06831	-0.603523	1.05612	0.615712
FACIAL_NERVE_STRUCTURAL_ORGANIZATION	-0.704607	-1.00386	0.98906	0.719409
FACULTATIVE_HETEROCHROMATIN_FORMATION	-0.261077	1.44625	-0.330004	-0.855165
FARNESYL_DIPHOSPHATE_METABOLIC_PROCESS	-0.827369	0.315516	1.27693	-0.765082
FAS_SIGNALING_PATHWAY	-0.999263	-0.527528	1.29143	0.23536
FATTY_ACID_ALPHA_OXIDATION	1.3465	-0.902599	-0.591899	0.147995
FATTY_ACID_BETA_OXIDATION	1.08751	0.178358	-1.33447	0.0685936
FATTY_ACID_BETA_OXIDATION_USING_ACYL_COA_DEHYDROGENASE	1.03539	0.667449	-0.97916	-0.723683
FATTY_ACID_BETA_OXIDATION_USING_ACYL_COA_OXIDASE	-0.720316	-0.744329	1.38598	0.0786675
FATTY_ACID_BIOSYNTHETIC_PROCESS	1.01635	-1.32841	-0.121174	0.433233
FATTY_ACID_CATABOLIC_PROCESS	1.35972	-0.680232	-0.818073	0.138587
FATTY_ACID_DERIVATIVE_BIOSYNTHETIC_PROCESS	0.888554	0.785659	-0.527498	-1.14672
FATTY_ACID_DERIVATIVE_CATABOLIC_PROCESS	0.010759	-1.3902	0.449116	0.930329
FATTY_ACID_DERIVATIVE_METABOLIC_PROCESS	1.24119	-0.857635	0.378464	-0.76202
FATTY_ACID_ELONGATION	1.19912	-0.34561	0.307552	-1.16106
FATTY_ACID_ELONGATION_SATURATED_FATTY_ACID	1.03074	0.239358	0.0976602	-1.36775
FATTY_ACID_HOMEOSTASIS	-0.206044	0.0703048	1.281	-1.14526
FATTY_ACID_METABOLIC_PROCESS	0.0644661	-1.28868	0.070916	1.1533
FATTY_ACID_OMEGA_OXIDATION	0.342074	-1.3522	1.02677	-0.0166366
FATTY_ACID_TRANSMEMBRANE_TRANSPORT	-0.916289	-0.542999	1.36242	0.0968698
FATTY_ACID_TRANSPORT	1.00712	-0.878623	-0.840609	0.712107
FATTY_ACYL_COA_BIOSYNTHETIC_PROCESS	0.746318	0.974457	-0.780044	-0.940731
FATTY_ACYL_COA_CATABOLIC_PROCESS	0.564328	-1.47461	0.239799	0.670484
FATTY_ACYL_COA_METABOLIC_PROCESS	1.1176	0.301012	-0.137404	-1.28121
FAT_CELL_DIFFERENTIATION	-0.49826	-1.05047	0.300558	1.24817
FAT_CELL_PROLIFERATION	1.23701	-0.608732	-0.985664	0.357388
FAT_PAD_DEVELOPMENT	-0.308539	-1.02123	-0.0343115	1.36408
FAT_SOLUBLE_VITAMIN_BIOSYNTHETIC_PROCESS	0.784749	-1.46136	0.239034	0.437574
FAT_SOLUBLE_VITAMIN_CATABOLIC_PROCESS	0.366347	-1.49326	0.585809	0.541104
FAT_SOLUBLE_VITAMIN_METABOLIC_PROCESS	0.758357	-1.4573	0.180783	0.51816
FC_EPSILON_RECEPTOR_SIGNALING_PATHWAY	-1.20265	-0.285678	1.17105	0.31727
FC_GAMMA_RECEPTOR_SIGNALING_PATHWAY	-0.335679	-0.888998	1.43303	-0.208358
FC_RECEPTOR_MEDIATED_INHIBITORY_SIGNALING_PATHWAY	-0.816911	-0.595791	1.40629	0.00641196
FC_RECEPTOR_MEDIATED_STIMULATORY_SIGNALING_PATHWAY	-0.264337	-0.996045	1.38641	-0.126029
FC_RECEPTOR_SIGNALING_PATHWAY	-0.885134	-0.666016	1.30939	0.241755
FEAR_RESPONSE	-0.164492	-0.701436	1.45913	-0.593198
FEEDING_BEHAVIOR	0.060221	-0.635209	-0.814227	1.38921
FEMALE_GAMETE_GENERATION	0.646493	-0.815214	-0.89115	1.05987
FEMALE_GENITALIA_DEVELOPMENT	1.42926	-0.873774	-0.418207	-0.137276
FEMALE_MATING_BEHAVIOR	-0.762922	-0.92029	1.11947	0.563744
FEMALE_MEIOSIS_CHROMOSOME_SEGREGATION	1.28277	-0.696026	-0.884099	0.297355
FEMALE_MEIOSIS_I	1.38217	-0.0282233	-0.970419	-0.383529
FEMALE_MEIOTIC_NUCLEAR_DIVISION	1.48611	-0.621147	-0.558107	-0.306858
FEMALE_SEX_DIFFERENTIATION	0.119553	-0.946348	-0.521573	1.34837
FERMENTATION	0.837751	-1.44882	0.22683	0.384239
FERROPTOSIS	1.01819	-0.73846	-0.97018	0.690454
FERTILIZATION	0.444103	0.327419	-1.48074	0.709215
FEVER_GENERATION	0.412399	-1.49621	0.586487	0.49732
FIBRINOLYSIS	-0.034288	-0.971284	-0.377511	1.38308
FIBROBLAST_ACTIVATION	-0.418824	-0.614617	-0.461245	1.49469
FIBROBLAST_APOPTOTIC_PROCESS	-0.738623	-0.944618	0.571916	1.11133
FIBROBLAST_GROWTH_FACTOR_PRODUCTION	0.774712	-1.38741	-0.0726073	0.685306
FIBROBLAST_GROWTH_FACTOR_RECEPTOR_SIGNALING_PATHWAY	-0.478697	-1.18025	0.799552	0.859399
FIBROBLAST_MIGRATION	1.14711	0.511981	-0.678374	-0.980721
FIBROBLAST_PROLIFERATION	1.09711	-0.936485	-0.753528	0.592899
FILOPODIUM_ASSEMBLY	-1.19648	-0.233855	1.21055	0.219789
FLAVIN_CONTAINING_COMPOUND_METABOLIC_PROCESS	1.10325	0.324016	-1.28779	-0.139483
FLAVONOID_METABOLIC_PROCESS	-1.3787	0.526121	-0.0527446	0.905321
FLOOR_PLATE_DEVELOPMENT	-1.48183	0.30796	0.486098	0.687777
FLUID_TRANSPORT	-0.487671	0.942981	-1.16822	0.712906
FOAM_CELL_DIFFERENTIATION	-1.17703	-0.332519	0.327781	1.18177
FOCAL_ADHESION_ASSEMBLY	-0.292419	-0.817135	1.45789	-0.348336
FOLIC_ACID_CONTAINING_COMPOUND_BIOSYNTHETIC_PROCESS	1.20342	-1.19049	-0.265717	0.252785
FOLIC_ACID_CONTAINING_COMPOUND_METABOLIC_PROCESS	1.11919	-0.789038	-0.896625	0.566472
FOLIC_ACID_METABOLIC_PROCESS	1.31364	-1.08077	-0.315411	0.0825429
FOLIC_ACID_TRANSPORT	0.175106	-1.45972	0.724331	0.560279
FOLLICLE_STIMULATING_HORMONE_SECRETION	1.1362	-1.12796	-0.471417	0.463173
FOREBRAIN_CELL_MIGRATION	0.126571	-1.14798	1.26717	-0.245764
FOREBRAIN_DEVELOPMENT	-0.457468	-1.13448	0.452078	1.13987
FOREBRAIN_DORSAL_VENTRAL_PATTERN_FORMATION	-0.246925	-0.616521	-0.613783	1.47723
FOREBRAIN_GENERATION_OF_NEURONS	-0.275733	0.858332	0.713073	-1.29567
FOREBRAIN_MORPHOGENESIS	0.737254	-0.69015	0.971194	-1.0183
FOREBRAIN_NEUROBLAST_DIVISION	-0.539661	-1.06271	1.18564	0.416733
FOREBRAIN_NEURON_DEVELOPMENT	0.214373	0.471913	0.773962	-1.46025
FOREBRAIN_NEURON_FATE_COMMITMENT	0.813969	0.441267	-1.4507	0.195465
FOREBRAIN_RADIAL_GLIAL_CELL_DIFFERENTIATION	-1.49514	0.386887	0.573428	0.534829
FOREBRAIN_REGIONALIZATION	0.0557991	0.530784	-1.42093	0.834342
FOREBRAIN_VENTRICULAR_ZONE_PROGENITOR_CELL_DIVISION	1.00341	-1.05256	0.689429	-0.640282
FOREGUT_MORPHOGENESIS	-0.825237	0.526873	-0.850037	1.1484
FORELIMB_MORPHOGENESIS	-1.02004	-0.579495	0.384778	1.21476
FORMATE_METABOLIC_PROCESS	1.38449	0.042684	-0.891008	-0.536165
FORMATION_OF_ANATOMICAL_BOUNDARY	0.4967	1.12898	-0.532405	-1.09327
FORMATION_OF_CYTOPLASMIC_TRANSLATION_INITIATION_COMPLEX	0.741819	0.400834	-1.47582	0.333165
FORMATION_OF_EXTRACHROMOSOMAL_CIRCULAR_DNA	1.27181	-0.192073	-1.1574	0.0776706
FORMATION_OF_PRIMARY_GERM_LAYER	-0.556383	-1.09798	1.06846	0.585894
FORMATION_OF_TRANSLATION_PREINITIATION_COMPLEX	0.985225	0.418651	-1.36096	-0.0429113
FREE_UBIQUITIN_CHAIN_POLYMERIZATION	0.391389	-1.40264	0.934633	0.0766202
FRUCTOSE_1_6_BISPHOSPHATE_METABOLIC_PROCESS	1.16219	-1.03811	-0.593044	0.468969
FRUCTOSE_2_6_BISPHOSPHATE_METABOLIC_PROCESS	0.284064	-1.48151	0.537476	0.659969
FRUCTOSE_6_PHOSPHATE_METABOLIC_PROCESS	0.845393	-1.00478	-0.714985	0.874372
FRUCTOSE_METABOLIC_PROCESS	1.36263	-0.939691	-0.503693	0.0807564
FRUCTOSE_TRANSMEMBRANE_TRANSPORT	-0.817149	-0.17035	-0.459055	1.44655
FUCOSE_CATABOLIC_PROCESS	-0.675013	-0.894217	0.277913	1.29132
FUCOSE_METABOLIC_PROCESS	-0.0438099	-0.927412	1.3984	-0.427174
FUCOSYLATION	0.550325	-0.718656	1.12496	-0.95663
FUNGIFORM_PAPILLA_DEVELOPMENT	-0.798333	-0.0437014	1.42258	-0.580542
FUNGIFORM_PAPILLA_MORPHOGENESIS	-0.694843	-0.111543	1.44713	-0.640747
FUSED_ANTRUM_STAGE	-0.0506224	-1.08112	-0.204903	1.33665
G0_TO_G1_TRANSITION	0.470935	1.02894	-0.204636	-1.29524
G1_TO_G0_TRANSITION	1.47739	-0.718075	-0.461516	-0.297801
G1_TO_G0_TRANSITION_INVOLVED_IN_CELL_DIFFERENTIATION	0.450551	-0.430045	1.13252	-1.15303
G2_MI_TRANSITION_OF_MEIOTIC_CELL_CYCLE	1.25716	-0.739207	-0.866834	0.348878
GABAERGIC_NEURON_DIFFERENTIATION	1.11868	0.239979	-0.0596507	-1.29901
GALACTOLIPID_BIOSYNTHETIC_PROCESS	-0.514566	1.12542	-1.10608	0.495223
GALACTOLIPID_METABOLIC_PROCESS	-0.971091	0.776269	-0.749764	0.944586
GALACTOSE_CATABOLIC_PROCESS	1.27173	-1.00825	0.275334	-0.538812
GALACTOSE_CATABOLIC_PROCESS_VIA_UDP_GALACTOSE_LELOIR_PATHWAY	1.35643	-1.04961	-0.228702	-0.0781225
GALACTOSE_METABOLIC_PROCESS	1.15819	-1.15514	0.401114	-0.404159
GALACTOSE_TRANSMEMBRANE_TRANSPORT	-0.253031	-1.08927	0.0197664	1.32253
GAMETE_GENERATION	0.706482	-0.465845	-1.18214	0.941501
GAMMA_AMINOBUTYRIC_ACID_BIOSYNTHETIC_PROCESS	-0.107804	-1.00058	-0.274349	1.38273
GAMMA_AMINOBUTYRIC_ACID_IMPORT	0.907064	-0.72134	0.812582	-0.998306
GAMMA_AMINOBUTYRIC_ACID_METABOLIC_PROCESS	-0.254094	-0.66364	-0.559441	1.47717
GAMMA_AMINOBUTYRIC_ACID_RECEPTOR_CLUSTERING	0.352828	0.934192	-1.40986	0.122841
GAMMA_AMINOBUTYRIC_ACID_SECRETION	-0.969478	-0.170032	1.40101	-0.261497
GAMMA_AMINOBUTYRIC_ACID_SIGNALING_PATHWAY	0.302851	1.15129	-1.23969	-0.214446
GAMMA_AMINOBUTYRIC_ACID_TRANSPORT	0.34665	-0.815867	1.26031	-0.79109
GAMMA_DELTA_T_CELL_ACTIVATION	-0.673893	-1.03816	0.820387	0.891663
GAMMA_DELTA_T_CELL_DIFFERENTIATION	-0.825075	-0.898842	0.749284	0.974633
GANGLION_DEVELOPMENT	-1.39522	0.667253	0.778218	-0.0502556
GANGLIOSIDE_BIOSYNTHETIC_PROCESS	1.37132	-0.385494	-0.985324	-0.000505569
GANGLIOSIDE_BIOSYNTHETIC_PROCESS_VIA_LACTOSYLCERAMIDE	-1.33987	0.95063	-0.141009	0.53025
GANGLIOSIDE_CATABOLIC_PROCESS	-0.340575	-1.08118	0.11743	1.30433
GANGLIOSIDE_METABOLIC_PROCESS	-0.182434	-1.21509	0.191943	1.20558
GAP_JUNCTION_ASSEMBLY	-0.786683	1.0971	-0.906649	0.596235
GAP_JUNCTION_MEDIATED_INTERCELLULAR_TRANSPORT	-0.806531	-0.868279	0.526674	1.14814
GASTRIC_ACID_SECRETION	-0.903505	-0.370339	-0.14895	1.42279
GASTRIC_MOTILITY	0.044836	-0.44411	-0.966778	1.36605
GASTRO_INTESTINAL_SYSTEM_SMOOTH_MUSCLE_CONTRACTION	-0.892422	-0.811113	0.63421	1.06932
GASTRULATION	-0.72382	-0.997311	0.873	0.848131
GASTRULATION_WITH_MOUTH_FORMING_SECOND	-0.150376	-1.34717	0.605244	0.892301
GAS_TRANSPORT	-0.630394	1.36748	0.111535	-0.848621
GDP_L_FUCOSE_METABOLIC_PROCESS	-0.609053	-0.263213	1.48001	-0.607742
GDP_MANNOSE_BIOSYNTHETIC_PROCESS	1.39233	-0.985029	-0.139666	-0.267636
GDP_MANNOSE_METABOLIC_PROCESS	1.39343	-0.953145	-0.0574316	-0.382851
GDP_METABOLIC_PROCESS	0.677953	-0.611801	1.00709	-1.07324
GENERAL_ADAPTATION_SYNDROME	-0.161838	0.528738	-1.32952	0.962616
GENERAL_ADAPTATION_SYNDROME_BEHAVIORAL_PROCESS	-0.586301	1.1725	-1.03798	0.451779
GENERATION_OF_NEURONS	-0.733231	-0.985849	0.939716	0.779364
GENERATION_OF_PRECURSOR_METABOLITES_AND_ENERGY	1.40889	-0.218621	-0.954896	-0.235375
GENITALIA_DEVELOPMENT	0.971712	-1.39996	0.168322	0.259924
GENITALIA_MORPHOGENESIS	-0.520706	-1.14904	0.920189	0.749554
GENOMIC_IMPRINTING	0.887595	0.345281	-1.43282	0.199945
GEPHYRIN_CLUSTERING_INVOLVED_IN_POSTSYNAPTIC_DENSITY_ASSEMBLY	-0.0630801	-0.907996	-0.436436	1.40751
GERMINAL_CENTER_B_CELL_DIFFERENTIATION	-0.608776	-1.08738	0.913302	0.782859
GERMINAL_CENTER_FORMATION	-0.899155	-0.526072	0.0421163	1.38311
GERM_CELL_MIGRATION	1.02767	-1.02203	0.667755	-0.673393
GERM_CELL_PROLIFERATION	1.18056	-0.98189	-0.657202	0.458528
GERM_LINE_STEM_CELL_POPULATION_MAINTENANCE	0.125129	-1.01693	-0.435163	1.32696
GLANDULAR_EPITHELIAL_CELL_DEVELOPMENT	-0.329619	-1.07009	0.0807113	1.319
GLANDULAR_EPITHELIAL_CELL_DIFFERENTIATION	-1.07053	0.175524	1.2909	-0.395892
GLANDULAR_EPITHELIAL_CELL_MATURATION	0.589379	-0.980627	-0.702837	1.09409
GLAND_DEVELOPMENT	-0.604381	-0.925089	0.212788	1.31668
GLAND_MORPHOGENESIS	-0.870281	-0.861426	0.841848	0.889859
GLIAL_CELL_ACTIVATION	-0.855699	-0.857095	1.03852	0.674277
GLIAL_CELL_APOPTOTIC_PROCESS	-0.733659	-0.693599	1.40722	0.0200396
GLIAL_CELL_DERIVED_NEUROTROPHIC_FACTOR_RECEPTOR_SIGNALING_PATHWAY	0.355775	-0.807936	-0.803104	1.25526
GLIAL_CELL_DEVELOPMENT	-0.646303	-0.949423	1.24937	0.346355
GLIAL_CELL_DIFFERENTIATION	-0.710726	-1.00807	0.831823	0.886976
GLIAL_CELL_FATE_COMMITMENT	-1.17085	0.260658	-0.30218	1.21237
GLIAL_CELL_FATE_SPECIFICATION	-0.661081	-0.267266	-0.55087	1.47922
GLIAL_CELL_MIGRATION	-0.530435	-0.732726	1.46343	-0.200274
GLIAL_CELL_PROLIFERATION	-0.560938	-1.08967	1.08581	0.564799
GLIOGENESIS	-0.600097	-1.09399	0.910692	0.783395
GLOMERULAR_BASEMENT_MEMBRANE_DEVELOPMENT	-0.15056	-1.30216	0.389833	1.06289
GLOMERULAR_ENDOTHELIUM_DEVELOPMENT	-1.4623	0.200007	0.519341	0.742948
GLOMERULAR_EPITHELIAL_CELL_DEVELOPMENT	-0.795779	-0.620177	1.40785	0.00810289
GLOMERULAR_EPITHELIUM_DEVELOPMENT	-0.819353	-0.832795	1.19371	0.458435
GLOMERULAR_MESANGIAL_CELL_DEVELOPMENT	-0.641881	1.46361	-0.178237	-0.643487
GLOMERULAR_MESANGIAL_CELL_PROLIFERATION	-1.3191	0.0849921	0.121449	1.11266
GLOMERULAR_MESANGIUM_DEVELOPMENT	-1.38501	0.373691	0.0415905	0.969729
GLOMERULUS_DEVELOPMENT	-0.964878	-0.759077	0.803664	0.920291
GLOMERULUS_MORPHOGENESIS	-0.615369	-0.789433	-0.00871832	1.41352
GLOMERULUS_VASCULATURE_MORPHOGENESIS	-1.275	-0.300444	0.640925	0.934519
GLOSSOPHARYNGEAL_NERVE_DEVELOPMENT	-0.424578	-0.966069	1.37337	0.017277
GLUCAN_BIOSYNTHETIC_PROCESS	0.105228	-1.32009	1.11158	0.10328
GLUCAN_METABOLIC_PROCESS	0.45709	-1.48964	0.376711	0.65584
GLUCOCORTICOID_BIOSYNTHETIC_PROCESS	-0.937619	-0.557118	1.33617	0.158569
GLUCOCORTICOID_METABOLIC_PROCESS	1.03241	-1.36724	0.101304	0.23353
GLUCOCORTICOID_SECRETION	0.536927	-0.772545	-0.903741	1.13936
GLUCOSAMINE_CONTAINING_COMPOUND_CATABOLIC_PROCESS	0.157018	-0.916986	-0.580668	1.34064
GLUCOSAMINE_CONTAINING_COMPOUND_METABOLIC_PROCESS	0.802772	-1.37771	-0.0947539	0.669694
GLUCOSE_6_PHOSPHATE_METABOLIC_PROCESS	1.14757	-1.18192	-0.360673	0.395023
GLUCOSE_CATABOLIC_PROCESS	1.47854	-0.314939	-0.719182	-0.444419
GLUCOSE_CATABOLIC_PROCESS_TO_LACTATE	0.241935	-0.970554	-0.566832	1.29545
GLUCOSE_IMPORT_IN_RESPONSE_TO_INSULIN_STIMULUS	0.214922	-0.0779912	1.14363	-1.28056
GLUCOSE_METABOLIC_PROCESS	0.773701	-1.27292	0.822523	-0.323309
GLUCOSYLCERAMIDE_CATABOLIC_PROCESS	-0.681821	0.015429	1.40857	-0.742175
GLUCOSYLCERAMIDE_METABOLIC_PROCESS	-1.0044	-0.166518	1.38481	-0.21389
GLUTAMATERGIC_NEURON_DIFFERENTIATION	-1.11462	0.181822	1.26937	-0.336573
GLUTAMATE_BIOSYNTHETIC_PROCESS	0.75372	0.890606	-1.20086	-0.443464
GLUTAMATE_CATABOLIC_PROCESS	1.27448	0.320421	-0.821719	-0.773182
GLUTAMATE_METABOLIC_PROCESS	1.10282	0.015384	-1.32014	0.201937
GLUTAMATE_RECEPTOR_SIGNALING_PATHWAY	-0.753766	-0.947807	1.05794	0.643632
GLUTAMATE_REUPTAKE	-0.0172262	-1.38796	0.909971	0.495212
GLUTAMATE_SECRETION	-0.392069	-0.143632	1.4259	-0.8902
GLUTAMATE_SECRETION_NEUROTRANSMISSION	-0.56441	0.321131	1.25052	-1.00724
GLUTAMINE_FAMILY_AMINO_ACID_BIOSYNTHETIC_PROCESS	1.43546	-0.0850741	-0.574116	-0.776273
GLUTAMINE_FAMILY_AMINO_ACID_CATABOLIC_PROCESS	1.43252	-0.230206	-0.307796	-0.894516
GLUTAMINE_FAMILY_AMINO_ACID_METABOLIC_PROCESS	1.45741	-0.249959	-0.809262	-0.398193
GLUTAMINE_METABOLIC_PROCESS	1.42909	-0.325192	-0.20362	-0.900276
GLUTAMINE_TRANSPORT	1.13308	-1.29897	-0.00376032	0.169649
GLUTATHIONE_CATABOLIC_PROCESS	-0.293197	0.216556	1.23502	-1.15838
GLUTATHIONE_METABOLIC_PROCESS	-0.260645	-0.903163	-0.266369	1.43018
GLUTATHIONE_TRANSMEMBRANE_TRANSPORT	0.641207	-1.09327	1.0296	-0.577535
GLUTATHIONE_TRANSPORT	0.708752	-1.42178	0.689693	0.0233313
GLYCERALDEHYDE_3_PHOSPHATE_METABOLIC_PROCESS	0.952228	0.124383	-1.40382	0.327213
GLYCEROLIPID_BIOSYNTHETIC_PROCESS	-0.0476874	-0.592969	1.42507	-0.78441
GLYCEROLIPID_CATABOLIC_PROCESS	-0.597106	0.139124	1.35132	-0.893336
GLYCEROLIPID_METABOLIC_PROCESS	-0.467307	-0.55461	1.49885	-0.476937
GLYCEROL_3_PHOSPHATE_METABOLIC_PROCESS	1.14429	-0.781494	0.530656	-0.893456
GLYCEROL_ETHER_METABOLIC_PROCESS	1.46771	-0.202994	-0.681765	-0.582947
GLYCEROL_TRANSMEMBRANE_TRANSPORT	-1.1029	1.32505	-0.0711789	-0.150976
GLYCEROPHOSPHOLIPID_BIOSYNTHETIC_PROCESS	-0.0886132	-0.238048	1.36377	-1.03711
GLYCEROPHOSPHOLIPID_CATABOLIC_PROCESS	0.423969	-0.12868	1.02711	-1.3224
GLYCEROPHOSPHOLIPID_METABOLIC_PROCESS	-0.474263	-0.249424	1.46887	-0.745179
GLYCINE_BIOSYNTHETIC_PROCESS	0.611981	-0.251309	-1.29776	0.93709
GLYCINE_IMPORT_ACROSS_PLASMA_MEMBRANE	0.163785	0.777736	-1.45185	0.510328
GLYCINE_METABOLIC_PROCESS	0.770356	0.463138	-1.46271	0.229215
GLYCINE_TRANSPORT	0.729713	0.164436	0.563056	-1.45721
GLYCOLIPID_BIOSYNTHETIC_PROCESS	0.843012	-1.43913	0.155637	0.440478
GLYCOLIPID_CATABOLIC_PROCESS	-0.549597	-0.919029	1.35677	0.111859
GLYCOLIPID_TRANSPORT	-0.562819	0.245973	-0.975714	1.29256
GLYCOLYTIC_PROCESS_THROUGH_FRUCTOSE_6_PHOSPHATE	1.43699	-0.09497	-0.557995	-0.784022
GLYCOLYTIC_PROCESS_THROUGH_GLUCOSE_6_PHOSPHATE	1.42895	-0.0466466	-0.707527	-0.674778
GLYCOPHAGY	-0.641167	-0.645852	-0.176116	1.46313
GLYCOPROTEIN_BIOSYNTHETIC_PROCESS	1.22306	-1.21859	0.0955927	-0.100062
GLYCOPROTEIN_CATABOLIC_PROCESS	-0.00652912	-1.40268	0.564034	0.845173
GLYCOPROTEIN_METABOLIC_PROCESS	1.04167	-1.3512	0.298439	0.0110897
GLYCOSAMINOGLYCAN_BIOSYNTHETIC_PROCESS	1.1365	-1.30079	0.119626	0.0446691
GLYCOSAMINOGLYCAN_CATABOLIC_PROCESS	0.196279	-1.18725	-0.232842	1.22381
GLYCOSAMINOGLYCAN_METABOLIC_PROCESS	1.03348	-1.36935	0.154098	0.181779
GLYCOSIDE_CATABOLIC_PROCESS	-0.102356	-0.557045	1.43916	-0.779764
GLYCOSIDE_METABOLIC_PROCESS	0.0154667	-1.21935	-0.0258709	1.22975
GLYCOSIDE_TRANSPORT	0.681988	1.02403	-0.728498	-0.97752
GLYCOSPHINGOLIPID_BIOSYNTHETIC_PROCESS	1.16543	-0.514406	-1.08881	0.437783
GLYCOSPHINGOLIPID_METABOLIC_PROCESS	-0.0155844	-1.40124	0.83609	0.58073
GLYCOSYLATION	1.28184	-1.16049	-0.098099	-0.0232478
GLYCOSYLCERAMIDE_BIOSYNTHETIC_PROCESS	-0.957555	0.962565	-0.762947	0.757937
GLYCOSYLCERAMIDE_CATABOLIC_PROCESS	-0.701058	-0.426821	1.48326	-0.355376
GLYCOSYLCERAMIDE_METABOLIC_PROCESS	-0.920804	-0.328235	1.41961	-0.170569
GLYCOSYL_COMPOUND_BIOSYNTHETIC_PROCESS	1.06861	-0.360881	-1.21334	0.505612
GLYCOSYL_COMPOUND_CATABOLIC_PROCESS	0.53336	-1.0683	-0.578452	1.11339
GLYCOSYL_COMPOUND_METABOLIC_PROCESS	0.859663	-0.750726	-0.974103	0.865166
GLYOXYLATE_METABOLIC_PROCESS	-0.405907	-1.18988	0.527564	1.06822
GMP_BIOSYNTHETIC_PROCESS	1.38468	-0.0768325	-0.986734	-0.321114
GMP_CATABOLIC_PROCESS	-0.206116	0.31307	1.14105	-1.248
GMP_METABOLIC_PROCESS	1.44521	-0.126924	-0.544401	-0.773882
GMP_SALVAGE	1.10704	-0.259181	-1.24486	0.397006
GOLGI_DISASSEMBLY	1.3258	-0.92329	-0.594181	0.19167
GOLGI_LOCALIZATION	1.43858	-0.316985	-0.243772	-0.877826
GOLGI_LUMEN_ACIDIFICATION	1.22875	-0.407763	-1.11295	0.291959
GOLGI_ORGANIZATION	0.925303	-1.24765	0.678487	-0.356138
GOLGI_REASSEMBLY	0.794951	0.482901	-1.45084	0.172988
GOLGI_RIBBON_FORMATION	-0.0691913	-0.273428	1.3675	-1.02488
GOLGI_TO_ENDOSOME_TRANSPORT	0.374366	-1.49189	0.628331	0.489194
GOLGI_TO_LYSOSOME_TRANSPORT	-0.208631	-0.0754866	1.34838	-1.06426
GOLGI_TO_PLASMA_MEMBRANE_PROTEIN_TRANSPORT	-1.31245	0.744163	0.814344	-0.246058
GOLGI_TO_PLASMA_MEMBRANE_TRANSPORT	-1.18608	-0.303602	0.302414	1.18726
GOLGI_TO_VACUOLE_TRANSPORT	0.226409	-0.840752	1.32038	-0.706033
GOLGI_VESICLE_BUDDING	1.37328	-0.792641	0.107962	-0.6886
GOLGI_VESICLE_TRANSPORT	1.38818	-0.998108	-0.213291	-0.176779
GONADAL_MESODERM_DEVELOPMENT	-0.778125	0.812363	-0.948248	0.91401
GONADOTROPHIN_RELEASING_HORMONE_NEURONAL_MIGRATION_TO_THE_HYPOTHALAMUS	0.449986	-0.565367	1.16927	-1.05389
GONADOTROPIN_SECRETION	1.01781	-1.33258	0.42076	-0.105991
GPI_ANCHOR_METABOLIC_PROCESS	0.776251	-1.39506	0.669816	-0.0510106
GRANULOCYTE_ACTIVATION	-0.784025	-0.914352	1.08051	0.617863
GRANULOCYTE_CHEMOTAXIS	-0.385115	-1.04734	1.31988	0.112574
GRANULOCYTE_COLONY_STIMULATING_FACTOR_PRODUCTION	0.20248	-1.27411	-0.0812105	1.15284
GRANULOCYTE_COLONY_STIMULATING_FACTOR_SIGNALING_PATHWAY	1.33508	0.130995	-0.482341	-0.983737
GRANULOCYTE_DIFFERENTIATION	-1.08386	-0.399925	0.210628	1.27316
GRANULOCYTE_MACROPHAGE_COLONY_STIMULATING_FACTOR_PRODUCTION	-0.773342	-0.9519	0.924261	0.800981
GRANULOCYTE_MIGRATION	-0.424232	-1.12223	1.20034	0.346123
GRANZYME_MEDIATED_PROGRAMMED_CELL_DEATH_SIGNALING_PATHWAY	0.150576	-0.712963	1.35611	-0.793718
GROOMING_BEHAVIOR	1.28919	-0.017896	-1.15022	-0.121076
GROWTH	-0.639437	-1.00947	0.498398	1.15051
GROWTH_HORMONE_RECEPTOR_SIGNALING_PATHWAY_VIA_JAK_STAT	-0.243477	-1.26337	1.07693	0.429917
GROWTH_HORMONE_SECRETION	1.00745	0.427787	-1.33894	-0.0963021
GROWTH_INVOLVED_IN_HEART_MORPHOGENESIS	-1.29505	0.778953	-0.28182	0.797913
GROWTH_PLATE_CARTILAGE_CHONDROCYTE_DEVELOPMENT	0.197079	-1.46764	0.63029	0.640266
GROWTH_PLATE_CARTILAGE_CHONDROCYTE_DIFFERENTIATION	-0.614279	-0.977255	0.347915	1.24362
GROWTH_PLATE_CARTILAGE_DEVELOPMENT	-0.430166	-1.1478	0.433657	1.14431
GTP_BIOSYNTHETIC_PROCESS	1.41413	-0.757806	-0.652647	-0.00367812
GTP_METABOLIC_PROCESS	1.18682	-0.898097	-0.753953	0.465233
GUANINE_METABOLIC_PROCESS	0.777558	0.0253373	0.616502	-1.4194
GUANINE_NUCLEOTIDE_TRANSPORT	1.00246	-1.18282	-0.448224	0.628582
G_PROTEIN_COUPLED_ACETYLCHOLINE_RECEPTOR_SIGNALING_PATHWAY	-0.428672	0.721954	0.914494	-1.20778
G_PROTEIN_COUPLED_DOPAMINE_RECEPTOR_SIGNALING_PATHWAY	0.565476	1.10786	-0.999245	-0.674089
G_PROTEIN_COUPLED_GLUTAMATE_RECEPTOR_SIGNALING_PATHWAY	-0.00344112	-1.02215	-0.332572	1.35816
G_PROTEIN_COUPLED_OPIOID_RECEPTOR_SIGNALING_PATHWAY	-0.62853	0.231692	1.31029	-0.913455
G_PROTEIN_COUPLED_OPSIN_SIGNALING_PATHWAY	-1.25948	1.03678	0.507578	-0.284874
G_PROTEIN_COUPLED_PURINERGIC_NUCLEOTIDE_RECEPTOR_SIGNALING_PATHWAY	-0.241263	-0.733368	1.46941	-0.494777
G_PROTEIN_COUPLED_PURINERGIC_RECEPTOR_SIGNALING_PATHWAY	-0.253013	0.724993	0.836155	-1.30813
G_PROTEIN_COUPLED_RECEPTOR_INTERNALIZATION	-0.555894	-0.59291	-0.341994	1.4908
G_PROTEIN_COUPLED_RECEPTOR_SIGNALING_PATHWAY	-1.28019	-0.30123	0.890573	0.690843
G_PROTEIN_COUPLED_RECEPTOR_SIGNALING_PATHWAY_COUPLED_TO_CYCLIC_NUCLEOTIDE_SECOND_MESSENGER	-1.25629	-0.272724	0.46584	1.06318
G_PROTEIN_COUPLED_RECEPTOR_SIGNALING_PATHWAY_INVOLVED_IN_HEART_PROCESS	0.077793	1.29627	-0.257153	-1.11691
G_PROTEIN_COUPLED_SEROTONIN_RECEPTOR_SIGNALING_PATHWAY	0.979607	-0.702311	0.72988	-1.00718
HAIR_CELL_DIFFERENTIATION	-0.959166	-0.767577	0.861827	0.864916
HAIR_FOLLICLE_MATURATION	-0.00176996	-1.40146	0.541344	0.861888
HAIR_FOLLICLE_PLACODE_FORMATION	0.810736	0.859523	-0.511829	-1.15843
HARD_PALATE_DEVELOPMENT	1.079	-1.28108	0.396138	-0.194062
HEAD_DEVELOPMENT	-0.170404	-1.31282	0.470041	1.01318
HEAD_MORPHOGENESIS	-0.0999016	-0.946957	-0.355585	1.40244
HEART_DEVELOPMENT	-0.86563	-0.862797	0.943393	0.785033
HEART_FIELD_SPECIFICATION	0.767819	-0.287631	0.811674	-1.29186
HEART_FORMATION	-1.49719	0.520943	0.560606	0.415642
HEART_GROWTH	-0.597328	-0.629477	-0.251014	1.47782
HEART_MORPHOGENESIS	-0.998886	-0.706141	1.01068	0.694348
HEART_PROCESS	-0.20141	0.00744626	-1.11557	1.30953
HEART_TRABECULA_FORMATION	0.886445	-1.42575	0.403857	0.135449
HEART_TRABECULA_MORPHOGENESIS	-0.44236	-1.1759	1.04598	0.572283
HEART_VALVE_DEVELOPMENT	-0.329815	-1.11141	1.27623	0.164996
HEART_VALVE_FORMATION	1.49998	-0.492874	-0.50161	-0.505495
HEART_VALVE_MORPHOGENESIS	0.0924689	-1.09718	1.30327	-0.298564
HEAT_ACCLIMATION	1.24166	-1.1308	-0.349908	0.239048
HEAT_GENERATION	0.182457	-1.42408	0.331072	0.91055
HEMATOPOIETIC_OR_LYMPHOID_ORGAN_DEVELOPMENT	-0.972808	-0.739857	0.71554	0.997125
HEMATOPOIETIC_PROGENITOR_CELL_DIFFERENTIATION	-1.01508	-0.236876	1.37758	-0.125622
HEMATOPOIETIC_STEM_CELL_DIFFERENTIATION	-1.19122	0.361746	1.15842	-0.328943
HEMATOPOIETIC_STEM_CELL_HOMEOSTASIS	-0.818601	0.39934	-0.810794	1.23005
HEMATOPOIETIC_STEM_CELL_MIGRATION	0.0288252	-1.356	1.03758	0.289598
HEMATOPOIETIC_STEM_CELL_MIGRATION_TO_BONE_MARROW	0.00170075	-1.35558	1.02759	0.326286
HEMATOPOIETIC_STEM_CELL_PROLIFERATION	-0.392431	-1.21059	0.582861	1.02016
HEME_A_METABOLIC_PROCESS	1.33704	-0.439515	-1.00391	0.106379
HEME_B_METABOLIC_PROCESS	1.46424	-0.773308	-0.443742	-0.247185
HEME_TRANSPORT	0.619848	-1.494	0.40814	0.466014
HEMIDESMOSOME_ASSEMBLY	-0.970526	-0.735155	1.03025	0.675427
HEMOGLOBIN_BIOSYNTHETIC_PROCESS	0.821534	-1.03055	-0.683272	0.892291
HEMOGLOBIN_METABOLIC_PROCESS	0.682882	-1.10592	-0.569868	0.992906
HEMOPOIESIS	-0.75228	-0.948477	1.06035	0.640404
HEMOSTASIS	-0.566443	-1.05387	0.452545	1.16777
HEPARAN_SULFATE_PROTEOGLYCAN_BIOSYNTHETIC_PROCESS	0.664301	-0.941471	1.04244	-0.765275
HEPARAN_SULFATE_PROTEOGLYCAN_CATABOLIC_PROCESS	0.243969	-1.47128	0.507211	0.720101
HEPARAN_SULFATE_PROTEOGLYCAN_METABOLIC_PROCESS	0.630076	-1.35123	0.869078	-0.147923
HEPARIN_PROTEOGLYCAN_BIOSYNTHETIC_PROCESS	0.848511	-0.48576	0.813177	-1.17593
HEPARIN_PROTEOGLYCAN_METABOLIC_PROCESS	0.792261	-0.964013	0.930936	-0.759184
HEPATICOBILIARY_SYSTEM_DEVELOPMENT	0.142462	-1.02841	-0.431566	1.31751
HEPATIC_STELLATE_CELL_ACTIVATION	-1.29783	0.719226	-0.272382	0.850982
HEPATOCYTE_APOPTOTIC_PROCESS	-0.773002	1.32178	0.227989	-0.776771
HEPATOCYTE_DIFFERENTIATION	0.888628	0.654203	-1.31556	-0.227268
HEPATOCYTE_GROWTH_FACTOR_RECEPTOR_SIGNALING_PATHWAY	1.46117	-0.232829	-0.446268	-0.782068
HEPOXILIN_METABOLIC_PROCESS	1.00357	-1.3331	0.448855	-0.119327
HETEROCHROMATIN_FORMATION	-0.753874	1.47391	-0.363818	-0.35622
HETEROCHROMATIN_ORGANIZATION	-0.75396	-0.954286	0.678292	1.02995
HETEROPHILIC_CELL_CELL_ADHESION_VIA_PLASMA_MEMBRANE_CELL_ADHESION_MOLECULES	-0.289402	-1.27953	0.939835	0.629096
HETEROTYPIC_CELL_CELL_ADHESION	-0.825832	-0.843116	1.16194	0.50701
HEXOSE_PHOSPHATE_TRANSPORT	0.463913	-0.389183	1.10948	-1.18422
HIGH_DENSITY_LIPOPROTEIN_PARTICLE_ASSEMBLY	-1.25881	-0.312976	0.988596	0.583193
HIGH_DENSITY_LIPOPROTEIN_PARTICLE_CLEARANCE	-1.28783	-0.0208613	0.162036	1.14665
HIGH_DENSITY_LIPOPROTEIN_PARTICLE_REMODELING	-1.37881	0.0907678	0.282699	1.00535
HINDBRAIN_DEVELOPMENT	-0.667196	-1.01406	1.07857	0.602679
HINDBRAIN_MATURATION	0.631794	-0.00170177	-1.41102	0.780929
HINDBRAIN_MORPHOGENESIS	1.46837	-0.212356	-0.557277	-0.698738
HINDBRAIN_RADIAL_GLIA_GUIDED_CELL_MIGRATION	-0.635479	1.41411	-0.772274	-0.00636061
HINDBRAIN_TANGENTIAL_CELL_MIGRATION	-0.0479537	-1.37446	0.931333	0.491085
HINDGUT_DEVELOPMENT	-1.43255	0.117414	0.47152	0.843614
HINDLIMB_MORPHOGENESIS	-1.36139	-0.125619	0.631177	0.855833
HIPPOCAMPAL_NEURON_APOPTOTIC_PROCESS	-0.6133	0.78727	0.910246	-1.08421
HIPPOCAMPUS_DEVELOPMENT	-0.265562	-1.24016	0.393767	1.11195
HIPPO_SIGNALING	-0.68497	0.453525	1.18772	-0.956273
HISTAMINE_METABOLIC_PROCESS	-1.43018	0.0762042	0.803816	0.550156
HISTAMINE_SECRETION	-1.37835	0.101438	1.009	0.267915
HISTAMINE_TRANSPORT	-1.3855	0.195683	1.00372	0.186103
HISTONE_MRNA_CATABOLIC_PROCESS	-0.396977	-0.241018	1.45496	-0.816961
HISTONE_MRNA_METABOLIC_PROCESS	-0.618976	1.47202	-0.634088	-0.218961
HIS_PURKINJE_SYSTEM_DEVELOPMENT	-0.124327	0.592849	-1.3575	0.888975
HOMEOSTASIS_OF_NUMBER_OF_CELLS	-0.35761	-1.25358	0.842263	0.768926
HOMEOSTASIS_OF_NUMBER_OF_CELLS_WITHIN_A_TISSUE	-0.32647	-1.26777	0.709469	0.884774
HOMEOSTATIC_PROCESS	-0.0206276	-1.36241	0.385745	0.997297
HOMOCYSTEINE_METABOLIC_PROCESS	1.0741	0.162802	-1.34469	0.107794
HOMOLOGOUS_CHROMOSOME_PAIRING_AT_MEIOSIS	0.844787	0.0210535	-1.41043	0.54459
HOMOLOGOUS_CHROMOSOME_SEGREGATION	0.982209	-0.211839	-1.30542	0.535048
HOMOLOGOUS_RECOMBINATION	1.34865	0.169248	-0.774805	-0.743091
HOMOPHILIC_CELL_ADHESION_VIA_PLASMA_MEMBRANE_ADHESION_MOLECULES	-1.44267	0.132594	0.508471	0.801607
HOMOTYPIC_CELL_CELL_ADHESION	0.527424	0.31786	0.641204	-1.48649
HORMONE_BIOSYNTHETIC_PROCESS	-0.156599	-0.719818	-0.579948	1.45636
HORMONE_CATABOLIC_PROCESS	-0.822351	1.0522	-0.886352	0.656507
HORMONE_MEDIATED_SIGNALING_PATHWAY	-0.433678	-1.17055	0.523757	1.08047
HORMONE_METABOLIC_PROCESS	-0.380071	-0.972088	-0.0297621	1.38192
HORMONE_TRANSPORT	0.483046	-1.20346	-0.367407	1.08782
HOST_MEDIATED_REGULATION_OF_INTESTINAL_MICROBIOTA_COMPOSITION	-0.481186	-1.16638	0.983117	0.66445
HOST_MEDIATED_SUPPRESSION_OF_SYMBIONT_INVASION	-0.985346	-0.236007	1.39411	-0.172759
HRI_MEDIATED_SIGNALING	1.04072	0.670608	-0.817921	-0.893412
HUMORAL_IMMUNE_RESPONSE	-0.686723	-1.02839	0.861312	0.853798
HUMORAL_IMMUNE_RESPONSE_MEDIATED_BY_CIRCULATING_IMMUNOGLOBULIN	-0.699914	-1.01127	0.747452	0.96373
HYALOID_VASCULAR_PLEXUS_REGRESSION	-0.3951	0.728597	-1.22916	0.895662
HYALURONAN_BIOSYNTHETIC_PROCESS	0.545112	-1.15919	-0.457999	1.07208
HYALURONAN_CATABOLIC_PROCESS	0.784864	-0.6578	-1.04923	0.922169
HYALURONAN_METABOLIC_PROCESS	0.671996	-0.732869	-0.971928	1.0328
HYDROCARBON_METABOLIC_PROCESS	-0.918545	-0.765923	0.567536	1.11693
HYDROGEN_PEROXIDE_BIOSYNTHETIC_PROCESS	0.0185422	-1.36911	1.00175	0.34882
HYDROGEN_PEROXIDE_CATABOLIC_PROCESS	1.04282	-0.791608	-0.917543	0.66633
HYDROGEN_PEROXIDE_METABOLIC_PROCESS	0.878315	-1.43377	0.374209	0.181241
HYDROGEN_SULFIDE_METABOLIC_PROCESS	0.957093	0.704922	-1.15187	-0.510143
HYPEROSMOTIC_RESPONSE	-1.01455	-0.226538	-0.137487	1.37857
HYPEROSMOTIC_SALINITY_RESPONSE	-0.488247	-1.02092	1.29336	0.215808
HYPERSENSITIVITY	-0.953019	-0.71806	1.13545	0.535628
HYPOTHALAMUS_CELL_DIFFERENTIATION	-0.389519	0.64459	0.967966	-1.22304
HYPOTHALAMUS_CELL_MIGRATION	0.382068	-0.0526455	1.01787	-1.34729
HYPOTHALAMUS_DEVELOPMENT	0.618534	0.169046	0.673613	-1.46119
HYPOTHALAMUS_GONADOTROPHIN_RELEASING_HORMONE_NEURON_DIFFERENTIATION	0.637116	0.0538252	0.739077	-1.43002
HYPOTONIC_RESPONSE	-0.707195	-0.958275	0.520733	1.14474
HYPOXIA_INDUCIBLE_FACTOR_1ALPHA_SIGNALING_PATHWAY	1.46384	-0.417519	-0.262906	-0.783413
ICOSANOID_BIOSYNTHETIC_PROCESS	-0.224942	-1.13576	0.0746613	1.28604
ICOSANOID_CATABOLIC_PROCESS	-0.309252	0.0902687	1.30787	-1.08889
ICOSANOID_METABOLIC_PROCESS	-0.584096	-1.10735	0.813325	0.878124
ICOSANOID_SECRETION	1.28499	-1.05477	-0.438966	0.208739
ICOSANOID_TRANSPORT	1.2177	-1.22651	-0.0756977	0.0845034
IMIDAZOLE_CONTAINING_COMPOUND_METABOLIC_PROCESS	-1.3608	1.02844	0.033285	0.299074
IMMATURE_B_CELL_DIFFERENTIATION	-0.407692	-1.05794	1.29873	0.166907
IMMATURE_T_CELL_PROLIFERATION	-0.849108	-0.319726	1.44862	-0.279789
IMMUNE_COMPLEX_CLEARANCE	-0.630511	-0.999273	1.18625	0.443535
IMMUNE_EFFECTOR_PROCESS	-0.512164	-1.13257	1.04865	0.596076
IMMUNE_RESPONSE_INHIBITING_CELL_SURFACE_RECEPTOR_SIGNALING_PATHWAY	-0.881852	-0.471935	1.41284	-0.0590563
IMMUNE_RESPONSE_INHIBITING_SIGNAL_TRANSDUCTION	-0.686792	-0.635234	1.45187	-0.129847
IMMUNE_RESPONSE_REGULATING_CELL_SURFACE_RECEPTOR_SIGNALING_PATHWAY	-0.813732	-0.809839	1.23841	0.385165
IMMUNE_RESPONSE_REGULATING_CELL_SURFACE_RECEPTOR_SIGNALING_PATHWAY_INVOLVED_IN_PHAGOCYTOSIS	0.0437014	-1.00061	1.35567	-0.398761
IMMUNE_RESPONSE_REGULATING_SIGNALING_PATHWAY	-0.574816	-0.893779	1.36373	0.10487
IMMUNE_RESPONSE_TO_TUMOR_CELL	0.824189	0.582375	0.00111118	-1.40768
IMMUNE_SYSTEM_DEVELOPMENT	-1.05963	-0.391535	1.30478	0.146387
IMMUNOGLOBULIN_PRODUCTION	0.240828	-1.03645	1.27851	-0.482891
IMMUNOGLOBULIN_PRODUCTION_INVOLVED_IN_IMMUNOGLOBULIN_MEDIATED_IMMUNE_RESPONSE	0.327754	0.0542284	0.995744	-1.37773
IMMUNOGLOBULIN_V_D_J_RECOMBINATION	0.688445	0.188147	0.587968	-1.46456
IMMUNOLOGICAL_MEMORY_FORMATION_PROCESS	-1.28965	-0.205782	0.450836	1.0446
IMMUNOLOGICAL_MEMORY_PROCESS	-1.35169	0.0403644	0.260993	1.05033
IMMUNOLOGICAL_SYNAPSE_FORMATION	-1.38392	0.314887	0.989604	0.0794241
IMPORT_ACROSS_PLASMA_MEMBRANE	0.021583	-1.30564	0.157045	1.12702
IMPORT_INTO_CELL	-0.292426	-1.26957	0.984421	0.577575
IMPORT_INTO_NUCLEUS	0.95748	-1.25836	-0.326274	0.62715
IMPORT_INTO_THE_MITOCHONDRION	1.03273	-0.115996	-1.32434	0.407605
IMP_BIOSYNTHETIC_PROCESS	1.41933	-0.216377	-0.929454	-0.273499
IMP_CATABOLIC_PROCESS	1.23654	-1.15662	-0.294915	0.214997
IMP_METABOLIC_PROCESS	1.43197	-0.217397	-0.894161	-0.320416
IMP_SALVAGE	0.950848	-0.679955	-1.029	0.758102
INCLUSION_BODY_ASSEMBLY	1.00652	-0.0241066	0.375907	-1.35832
INDOLALKYLAMINE_METABOLIC_PROCESS	-0.391814	-0.0238323	1.38246	-0.966812
INDOLE_CONTAINING_COMPOUND_BIOSYNTHETIC_PROCESS	-1.05399	-0.524876	0.360956	1.21791
INDOLE_CONTAINING_COMPOUND_CATABOLIC_PROCESS	-0.632595	0.502998	1.1461	-1.0165
INDOLE_CONTAINING_COMPOUND_METABOLIC_PROCESS	-1.20645	0.515502	1.0666	-0.375649
INDUCTION_OF_BACTERIAL_AGGLUTINATION	1.10843	-0.966673	-0.713869	0.57211
INDUCTION_OF_POSITIVE_CHEMOTAXIS	0.438612	-1.10359	-0.494743	1.15972
INFLAMMASOME_MEDIATED_SIGNALING_PATHWAY	-0.711884	-0.785612	1.36307	0.134424
INFLAMMATORY_CELL_APOPTOTIC_PROCESS	0.46195	-1.41087	0.890281	0.0586431
INFLAMMATORY_RESPONSE	-0.542318	-1.1377	0.827793	0.852225
INFLAMMATORY_RESPONSE_TO_ANTIGENIC_STIMULUS	-0.853768	-0.607479	1.37654	0.0847031
INFLAMMATORY_RESPONSE_TO_WOUNDING	-0.218059	-1.29273	1.02003	0.490764
INHIBITION_OF_NEUROEPITHELIAL_CELL_DIFFERENTIATION	-1.0324	1.11315	-0.628505	0.547749
INHIBITORY_POSTSYNAPTIC_POTENTIAL	-0.433402	-0.336514	-0.711066	1.48098
INHIBITORY_SYNAPSE_ASSEMBLY	-1.19221	-0.294544	0.303679	1.18307
INNATE_IMMUNE_RESPONSE_ACTIVATING_CELL_SURFACE_RECEPTOR_SIGNALING_PATHWAY	-0.648294	-0.931157	0.307372	1.27208
INNATE_IMMUNE_RESPONSE_IN_MUCOSA	-0.0634325	-1.17577	-0.0306866	1.26989
INNERVATION	-1.40475	0.504634	0.0217403	0.878377
INNER_CELL_MASS_CELL_DIFFERENTIATION	-1.3885	0.202834	0.187863	0.997808
INNER_CELL_MASS_CELL_PROLIFERATION	1.32111	0.225386	-0.836618	-0.709882
INNER_DYNEIN_ARM_ASSEMBLY	0.678527	-1.22545	-0.392996	0.939915
INNER_EAR_MORPHOGENESIS	-0.914926	-0.815662	0.856987	0.873601
INNER_EAR_RECEPTOR_CELL_DEVELOPMENT	-0.0850357	-1.36715	0.540005	0.912178
INNER_EAR_RECEPTOR_CELL_FATE_COMMITMENT	-1.03723	-0.168462	-0.16165	1.36735
INNER_EAR_RECEPTOR_CELL_STEREOCILIUM_ORGANIZATION	-0.372843	-1.23316	0.643785	0.962214
INNER_MITOCHONDRIAL_MEMBRANE_ORGANIZATION	1.00147	0.624367	-1.19078	-0.43506
INORGANIC_ANION_TRANSMEMBRANE_TRANSPORT	0.0929905	-1.22141	-0.092624	1.22104
INORGANIC_ANION_TRANSPORT	0.580563	-1.35068	-0.135561	0.905674
INORGANIC_ION_HOMEOSTASIS	0.449951	-1.49692	0.45751	0.589458
INORGANIC_ION_IMPORT_ACROSS_PLASMA_MEMBRANE	-0.335306	-0.779823	-0.352844	1.46797
INOSINE_METABOLIC_PROCESS	0.143644	-0.568856	-0.91995	1.34516
INOSITOL_METABOLIC_PROCESS	-0.891001	1.04287	0.668041	-0.819912
INOSITOL_PHOSPHATE_BIOSYNTHETIC_PROCESS	-0.920896	-0.00376312	1.39089	-0.466229
INOSITOL_PHOSPHATE_METABOLIC_PROCESS	-0.300462	-0.238798	1.43309	-0.893834
INOSITOL_TRISPHOSPHATE_BIOSYNTHETIC_PROCESS	0.00526073	-0.259711	1.33142	-1.07697
INOSITOL_TRISPHOSPHATE_METABOLIC_PROCESS	0.0997389	-0.821846	1.37444	-0.652332
INSEMINATION	-0.676104	0.00378913	-0.740147	1.41246
INSULIN_LIKE_GROWTH_FACTOR_RECEPTOR_SIGNALING_PATHWAY	-1.07884	-0.615717	0.744229	0.950327
INSULIN_METABOLIC_PROCESS	0.579783	-1.21535	-0.383931	1.0195
INSULIN_PROCESSING	0.357753	-1.25959	-0.211944	1.11378
INSULIN_RECEPTOR_SIGNALING_PATHWAY	-0.162792	-1.0716	1.34634	-0.111954
INSULIN_SECRETION	0.939818	-1.10731	-0.57829	0.745781
INSULIN_SECRETION_INVOLVED_IN_CELLULAR_RESPONSE_TO_GLUCOSE_STIMULUS	0.310851	-1.24605	-0.208206	1.14341
INTEGRATED_STRESS_RESPONSE_SIGNALING	-0.271939	-0.687683	-0.518364	1.47799
INTEGRIN_ACTIVATION	0.369556	-1.20002	1.14959	-0.319127
INTEGRIN_BIOSYNTHETIC_PROCESS	-0.235339	-1.17742	0.177051	1.2357
INTEGRIN_MEDIATED_SIGNALING_PATHWAY	-0.705857	-0.937684	1.19049	0.453055
INTERCELLULAR_TRANSPORT	0.427566	-1.3354	-0.103669	1.0115
[truncated: 5,574 more rows]
