# Supplementary material for: An Auto-RS Signature for Prognostic Stratification and Drug Sensitivity Prediction in Osteosarcoma
Source: Genes (Basel). 2026 Jun 26;17(7):737. doi: 10.3390/genes17070737 (PMC13408425; doi:10.3390/genes17070737)
Supplement: Supplementary file 1 [file genes-17-00737-s001.zip › Table S11.xlsx]

## Sheet: Sheet1
Table S11: The interaction between ligands and receptors on cells.
source	target	ligand	receptor	prob	pval	interaction_name	interaction_name_2	pathway_name	annotation	evidence
DCs	DCs	ADGRE5	CD55	0.00320448	0	ADGRE5_CD55	ADGRE5 - CD55	ADGRE5	Cell-Cell Contact	PMID: 11297558
Macrophages(IFNs response)	DCs	ADGRE5	CD55	0.00373894	0	ADGRE5_CD55	ADGRE5 - CD55	ADGRE5	Cell-Cell Contact	PMID: 11297558
Macrophages(Proliferating)	DCs	ADGRE5	CD55	0.00319886	0	ADGRE5_CD55	ADGRE5 - CD55	ADGRE5	Cell-Cell Contact	PMID: 11297558
Macrophages(Stress-like)	DCs	ADGRE5	CD55	0.00302574	0	ADGRE5_CD55	ADGRE5 - CD55	ADGRE5	Cell-Cell Contact	PMID: 11297558
Mast cells	DCs	ADGRE5	CD55	0.00331901	0	ADGRE5_CD55	ADGRE5 - CD55	ADGRE5	Cell-Cell Contact	PMID: 11297558
Monocytes	DCs	ADGRE5	CD55	0.0131574	0	ADGRE5_CD55	ADGRE5 - CD55	ADGRE5	Cell-Cell Contact	PMID: 11297558
NK cells	DCs	ADGRE5	CD55	0.0080149	0	ADGRE5_CD55	ADGRE5 - CD55	ADGRE5	Cell-Cell Contact	PMID: 11297558
T cells	DCs	ADGRE5	CD55	0.00688464	0	ADGRE5_CD55	ADGRE5 - CD55	ADGRE5	Cell-Cell Contact	PMID: 11297558
TAMs	DCs	ADGRE5	CD55	0.00295417	0	ADGRE5_CD55	ADGRE5 - CD55	ADGRE5	Cell-Cell Contact	PMID: 11297558
Macrophages(IFNs response)	iCAF	ADGRE5	CD55	0.0016285	0.01	ADGRE5_CD55	ADGRE5 - CD55	ADGRE5	Cell-Cell Contact	PMID: 11297558
Monocytes	iCAF	ADGRE5	CD55	0.00576146	0	ADGRE5_CD55	ADGRE5 - CD55	ADGRE5	Cell-Cell Contact	PMID: 11297558
NK cells	iCAF	ADGRE5	CD55	0.00349938	0	ADGRE5_CD55	ADGRE5 - CD55	ADGRE5	Cell-Cell Contact	PMID: 11297558
T cells	iCAF	ADGRE5	CD55	0.00300397	0	ADGRE5_CD55	ADGRE5 - CD55	ADGRE5	Cell-Cell Contact	PMID: 11297558
Monocytes	Macrophages(Proliferating)	ADGRE5	CD55	0.00184628	0	ADGRE5_CD55	ADGRE5 - CD55	ADGRE5	Cell-Cell Contact	PMID: 11297558
Monocytes	Macrophages(Stress-like)	ADGRE5	CD55	0.00346218	0	ADGRE5_CD55	ADGRE5 - CD55	ADGRE5	Cell-Cell Contact	PMID: 11297558
NK cells	Macrophages(Stress-like)	ADGRE5	CD55	0.00210094	0	ADGRE5_CD55	ADGRE5 - CD55	ADGRE5	Cell-Cell Contact	PMID: 11297558
T cells	Macrophages(Stress-like)	ADGRE5	CD55	0.00180315	0	ADGRE5_CD55	ADGRE5 - CD55	ADGRE5	Cell-Cell Contact	PMID: 11297558
DCs	Mast cells	ADGRE5	CD55	0.00181786	0.01	ADGRE5_CD55	ADGRE5 - CD55	ADGRE5	Cell-Cell Contact	PMID: 11297558
Macrophages(IFNs response)	Mast cells	ADGRE5	CD55	0.00212154	0.01	ADGRE5_CD55	ADGRE5 - CD55	ADGRE5	Cell-Cell Contact	PMID: 11297558
Macrophages(Proliferating)	Mast cells	ADGRE5	CD55	0.00181467	0.02	ADGRE5_CD55	ADGRE5 - CD55	ADGRE5	Cell-Cell Contact	PMID: 11297558
Macrophages(Stress-like)	Mast cells	ADGRE5	CD55	0.00171633	0.01	ADGRE5_CD55	ADGRE5 - CD55	ADGRE5	Cell-Cell Contact	PMID: 11297558
Mast cells	Mast cells	ADGRE5	CD55	0.00188292	0.03	ADGRE5_CD55	ADGRE5 - CD55	ADGRE5	Cell-Cell Contact	PMID: 11297558
Monocytes	Mast cells	ADGRE5	CD55	0.0074964	0	ADGRE5_CD55	ADGRE5 - CD55	ADGRE5	Cell-Cell Contact	PMID: 11297558
NK cells	Mast cells	ADGRE5	CD55	0.00455626	0	ADGRE5_CD55	ADGRE5 - CD55	ADGRE5	Cell-Cell Contact	PMID: 11297558
T cells	Mast cells	ADGRE5	CD55	0.00391182	0	ADGRE5_CD55	ADGRE5 - CD55	ADGRE5	Cell-Cell Contact	PMID: 11297558
TAMs	Mast cells	ADGRE5	CD55	0.00167568	0.02	ADGRE5_CD55	ADGRE5 - CD55	ADGRE5	Cell-Cell Contact	PMID: 11297558
DCs	Monocytes	ADGRE5	CD55	0.00909422	0	ADGRE5_CD55	ADGRE5 - CD55	ADGRE5	Cell-Cell Contact	PMID: 11297558
Macrophages(IFNs response)	Monocytes	ADGRE5	CD55	0.0106006	0	ADGRE5_CD55	ADGRE5 - CD55	ADGRE5	Cell-Cell Contact	PMID: 11297558
Macrophages(Proliferating)	Monocytes	ADGRE5	CD55	0.00907838	0	ADGRE5_CD55	ADGRE5 - CD55	ADGRE5	Cell-Cell Contact	PMID: 11297558
Macrophages(Stress-like)	Monocytes	ADGRE5	CD55	0.0085898	0	ADGRE5_CD55	ADGRE5 - CD55	ADGRE5	Cell-Cell Contact	PMID: 11297558
Mast cells	Monocytes	ADGRE5	CD55	0.00941728	0	ADGRE5_CD55	ADGRE5 - CD55	ADGRE5	Cell-Cell Contact	PMID: 11297558
Monocytes	Monocytes	ADGRE5	CD55	0.0366674	0	ADGRE5_CD55	ADGRE5 - CD55	ADGRE5	Cell-Cell Contact	PMID: 11297558
NK cells	Monocytes	ADGRE5	CD55	0.0225461	0	ADGRE5_CD55	ADGRE5 - CD55	ADGRE5	Cell-Cell Contact	PMID: 11297558
T cells	Monocytes	ADGRE5	CD55	0.0194068	0	ADGRE5_CD55	ADGRE5 - CD55	ADGRE5	Cell-Cell Contact	PMID: 11297558
TAMs	Monocytes	ADGRE5	CD55	0.00838773	0	ADGRE5_CD55	ADGRE5 - CD55	ADGRE5	Cell-Cell Contact	PMID: 11297558
Monocytes	myCAF	ADGRE5	CD55	0.00332384	0	ADGRE5_CD55	ADGRE5 - CD55	ADGRE5	Cell-Cell Contact	PMID: 11297558
NK cells	myCAF	ADGRE5	CD55	0.00201688	0	ADGRE5_CD55	ADGRE5 - CD55	ADGRE5	Cell-Cell Contact	PMID: 11297558
T cells	myCAF	ADGRE5	CD55	0.00173098	0	ADGRE5_CD55	ADGRE5 - CD55	ADGRE5	Cell-Cell Contact	PMID: 11297558
DCs	NK cells	ADGRE5	CD55	0.00204479	0	ADGRE5_CD55	ADGRE5 - CD55	ADGRE5	Cell-Cell Contact	PMID: 11297558
Macrophages(IFNs response)	NK cells	ADGRE5	CD55	0.0023863	0	ADGRE5_CD55	ADGRE5 - CD55	ADGRE5	Cell-Cell Contact	PMID: 11297558
Macrophages(Proliferating)	NK cells	ADGRE5	CD55	0.0020412	0	ADGRE5_CD55	ADGRE5 - CD55	ADGRE5	Cell-Cell Contact	PMID: 11297558
Macrophages(Stress-like)	NK cells	ADGRE5	CD55	0.00193061	0	ADGRE5_CD55	ADGRE5 - CD55	ADGRE5	Cell-Cell Contact	PMID: 11297558
Mast cells	NK cells	ADGRE5	CD55	0.00211796	0	ADGRE5_CD55	ADGRE5 - CD55	ADGRE5	Cell-Cell Contact	PMID: 11297558
Monocytes	NK cells	ADGRE5	CD55	0.00842623	0	ADGRE5_CD55	ADGRE5 - CD55	ADGRE5	Cell-Cell Contact	PMID: 11297558
NK cells	NK cells	ADGRE5	CD55	0.00512329	0	ADGRE5_CD55	ADGRE5 - CD55	ADGRE5	Cell-Cell Contact	PMID: 11297558
T cells	NK cells	ADGRE5	CD55	0.004399	0	ADGRE5_CD55	ADGRE5 - CD55	ADGRE5	Cell-Cell Contact	PMID: 11297558
TAMs	NK cells	ADGRE5	CD55	0.0018849	0	ADGRE5_CD55	ADGRE5 - CD55	ADGRE5	Cell-Cell Contact	PMID: 11297558
DCs	ROS0/2/3	ADGRE5	CD55	0.0026825	0	ADGRE5_CD55	ADGRE5 - CD55	ADGRE5	Cell-Cell Contact	PMID: 11297558
Macrophages(IFNs response)	ROS0/2/3	ADGRE5	CD55	0.00313017	0	ADGRE5_CD55	ADGRE5 - CD55	ADGRE5	Cell-Cell Contact	PMID: 11297558
Macrophages(Proliferating)	ROS0/2/3	ADGRE5	CD55	0.00267779	0	ADGRE5_CD55	ADGRE5 - CD55	ADGRE5	Cell-Cell Contact	PMID: 11297558
Macrophages(Stress-like)	ROS0/2/3	ADGRE5	CD55	0.0025328	0	ADGRE5_CD55	ADGRE5 - CD55	ADGRE5	Cell-Cell Contact	PMID: 11297558
Mast cells	ROS0/2/3	ADGRE5	CD55	0.00277843	0	ADGRE5_CD55	ADGRE5 - CD55	ADGRE5	Cell-Cell Contact	PMID: 11297558
Monocytes	ROS0/2/3	ADGRE5	CD55	0.0110321	0	ADGRE5_CD55	ADGRE5 - CD55	ADGRE5	Cell-Cell Contact	PMID: 11297558
NK cells	ROS0/2/3	ADGRE5	CD55	0.00671463	0	ADGRE5_CD55	ADGRE5 - CD55	ADGRE5	Cell-Cell Contact	PMID: 11297558
T cells	ROS0/2/3	ADGRE5	CD55	0.00576666	0	ADGRE5_CD55	ADGRE5 - CD55	ADGRE5	Cell-Cell Contact	PMID: 11297558
TAMs	ROS0/2/3	ADGRE5	CD55	0.00247286	0	ADGRE5_CD55	ADGRE5 - CD55	ADGRE5	Cell-Cell Contact	PMID: 11297558
DCs	ROS5/1/4	ADGRE5	CD55	0.001415	0	ADGRE5_CD55	ADGRE5 - CD55	ADGRE5	Cell-Cell Contact	PMID: 11297558
Macrophages(IFNs response)	ROS5/1/4	ADGRE5	CD55	0.0016515	0	ADGRE5_CD55	ADGRE5 - CD55	ADGRE5	Cell-Cell Contact	PMID: 11297558
Macrophages(Proliferating)	ROS5/1/4	ADGRE5	CD55	0.00141252	0	ADGRE5_CD55	ADGRE5 - CD55	ADGRE5	Cell-Cell Contact	PMID: 11297558
Macrophages(Stress-like)	ROS5/1/4	ADGRE5	CD55	0.00133594	0	ADGRE5_CD55	ADGRE5 - CD55	ADGRE5	Cell-Cell Contact	PMID: 11297558
Monocytes	ROS5/1/4	ADGRE5	CD55	0.00584249	0	ADGRE5_CD55	ADGRE5 - CD55	ADGRE5	Cell-Cell Contact	PMID: 11297558
NK cells	ROS5/1/4	ADGRE5	CD55	0.00354871	0	ADGRE5_CD55	ADGRE5 - CD55	ADGRE5	Cell-Cell Contact	PMID: 11297558
T cells	ROS5/1/4	ADGRE5	CD55	0.00304634	0	ADGRE5_CD55	ADGRE5 - CD55	ADGRE5	Cell-Cell Contact	PMID: 11297558
TAMs	ROS5/1/4	ADGRE5	CD55	0.00130429	0	ADGRE5_CD55	ADGRE5 - CD55	ADGRE5	Cell-Cell Contact	PMID: 11297558
DCs	T cells	ADGRE5	CD55	0.00185943	0	ADGRE5_CD55	ADGRE5 - CD55	ADGRE5	Cell-Cell Contact	PMID: 11297558
Macrophages(IFNs response)	T cells	ADGRE5	CD55	0.00217005	0	ADGRE5_CD55	ADGRE5 - CD55	ADGRE5	Cell-Cell Contact	PMID: 11297558
Macrophages(Proliferating)	T cells	ADGRE5	CD55	0.00185617	0	ADGRE5_CD55	ADGRE5 - CD55	ADGRE5	Cell-Cell Contact	PMID: 11297558
Macrophages(Stress-like)	T cells	ADGRE5	CD55	0.00175559	0	ADGRE5_CD55	ADGRE5 - CD55	ADGRE5	Cell-Cell Contact	PMID: 11297558
Mast cells	T cells	ADGRE5	CD55	0.00192599	0	ADGRE5_CD55	ADGRE5 - CD55	ADGRE5	Cell-Cell Contact	PMID: 11297558
Monocytes	T cells	ADGRE5	CD55	0.00766686	0	ADGRE5_CD55	ADGRE5 - CD55	ADGRE5	Cell-Cell Contact	PMID: 11297558
NK cells	T cells	ADGRE5	CD55	0.00466018	0	ADGRE5_CD55	ADGRE5 - CD55	ADGRE5	Cell-Cell Contact	PMID: 11297558
T cells	T cells	ADGRE5	CD55	0.0040011	0	ADGRE5_CD55	ADGRE5 - CD55	ADGRE5	Cell-Cell Contact	PMID: 11297558
TAMs	T cells	ADGRE5	CD55	0.00171401	0	ADGRE5_CD55	ADGRE5 - CD55	ADGRE5	Cell-Cell Contact	PMID: 11297558
Monocytes	vCAF	ADGRE5	CD55	0.00241572	0	ADGRE5_CD55	ADGRE5 - CD55	ADGRE5	Cell-Cell Contact	PMID: 11297558
NK cells	vCAF	ADGRE5	CD55	0.00146531	0	ADGRE5_CD55	ADGRE5 - CD55	ADGRE5	Cell-Cell Contact	PMID: 11297558
T cells	vCAF	ADGRE5	CD55	0.0012575	0.01	ADGRE5_CD55	ADGRE5 - CD55	ADGRE5	Cell-Cell Contact	PMID: 11297558
DCs	T cells	ALCAM	CD6	0.0012406	0	ALCAM_CD6	ALCAM - CD6	ALCAM	Cell-Cell Contact	KEGG: hsa04514
Macrophages(IFNs response)	T cells	ALCAM	CD6	0.00162789	0	ALCAM_CD6	ALCAM - CD6	ALCAM	Cell-Cell Contact	KEGG: hsa04514
Macrophages(Proliferating)	T cells	ALCAM	CD6	0.00349937	0	ALCAM_CD6	ALCAM - CD6	ALCAM	Cell-Cell Contact	KEGG: hsa04514
Macrophages(Stress-like)	T cells	ALCAM	CD6	0.0015852	0	ALCAM_CD6	ALCAM - CD6	ALCAM	Cell-Cell Contact	KEGG: hsa04514
ROS0/2/3	T cells	ALCAM	CD6	0.0015551	0	ALCAM_CD6	ALCAM - CD6	ALCAM	Cell-Cell Contact	KEGG: hsa04514
TAMs	T cells	ALCAM	CD6	0.00188205	0	ALCAM_CD6	ALCAM - CD6	ALCAM	Cell-Cell Contact	KEGG: hsa04514
vCAF	DCs	ANGPT2	ITGA5_ITGB1	0.00259911	0	ANGPT2_ITGA5_ITGB1	ANGPT2 - (ITGA5+ITGB1)	ANGPT	Secreted Signaling	PMID: 20651738; PMID: 25635707
vCAF	Macrophages(IFNs response)	ANGPT2	ITGA5_ITGB1	0.00300893	0	ANGPT2_ITGA5_ITGB1	ANGPT2 - (ITGA5+ITGB1)	ANGPT	Secreted Signaling	PMID: 20651738; PMID: 25635707
vCAF	Macrophages(Proliferating)	ANGPT2	ITGA5_ITGB1	0.00386915	0	ANGPT2_ITGA5_ITGB1	ANGPT2 - (ITGA5+ITGB1)	ANGPT	Secreted Signaling	PMID: 20651738; PMID: 25635707
vCAF	Monocytes	ANGPT2	ITGA5_ITGB1	0.00451004	0	ANGPT2_ITGA5_ITGB1	ANGPT2 - (ITGA5+ITGB1)	ANGPT	Secreted Signaling	PMID: 20651738; PMID: 25635707
vCAF	myCAF	ANGPT2	ITGA5_ITGB1	0.01034	0	ANGPT2_ITGA5_ITGB1	ANGPT2 - (ITGA5+ITGB1)	ANGPT	Secreted Signaling	PMID: 20651738; PMID: 25635707
vCAF	TAMs	ANGPT2	ITGA5_ITGB1	0.00311082	0	ANGPT2_ITGA5_ITGB1	ANGPT2 - (ITGA5+ITGB1)	ANGPT	Secreted Signaling	PMID: 20651738; PMID: 25635707
apCAF	DCs	ANGPTL2	ITGA5_ITGB1	0.00167627	0	ANGPTL2_ITGA5_ITGB1	ANGPTL2 - (ITGA5+ITGB1)	ANGPTL	Secreted Signaling	PMID: 24478758
iCAF	DCs	ANGPTL2	ITGA5_ITGB1	0.00716822	0	ANGPTL2_ITGA5_ITGB1	ANGPTL2 - (ITGA5+ITGB1)	ANGPTL	Secreted Signaling	PMID: 24478758
myCAF	DCs	ANGPTL2	ITGA5_ITGB1	0.00483495	0	ANGPTL2_ITGA5_ITGB1	ANGPTL2 - (ITGA5+ITGB1)	ANGPTL	Secreted Signaling	PMID: 24478758
apCAF	Macrophages(IFNs response)	ANGPTL2	ITGA5_ITGB1	0.00194086	0	ANGPTL2_ITGA5_ITGB1	ANGPTL2 - (ITGA5+ITGB1)	ANGPTL	Secreted Signaling	PMID: 24478758
iCAF	Macrophages(IFNs response)	ANGPTL2	ITGA5_ITGB1	0.00829249	0	ANGPTL2_ITGA5_ITGB1	ANGPTL2 - (ITGA5+ITGB1)	ANGPTL	Secreted Signaling	PMID: 24478758
myCAF	Macrophages(IFNs response)	ANGPTL2	ITGA5_ITGB1	0.00559532	0	ANGPTL2_ITGA5_ITGB1	ANGPTL2 - (ITGA5+ITGB1)	ANGPTL	Secreted Signaling	PMID: 24478758
apCAF	Macrophages(Proliferating)	ANGPTL2	ITGA5_ITGB1	0.0024965	0	ANGPTL2_ITGA5_ITGB1	ANGPTL2 - (ITGA5+ITGB1)	ANGPTL	Secreted Signaling	PMID: 24478758
iCAF	Macrophages(Proliferating)	ANGPTL2	ITGA5_ITGB1	0.0106471	0	ANGPTL2_ITGA5_ITGB1	ANGPTL2 - (ITGA5+ITGB1)	ANGPTL	Secreted Signaling	PMID: 24478758
myCAF	Macrophages(Proliferating)	ANGPTL2	ITGA5_ITGB1	0.00718964	0	ANGPTL2_ITGA5_ITGB1	ANGPTL2 - (ITGA5+ITGB1)	ANGPTL	Secreted Signaling	PMID: 24478758
apCAF	Monocytes	ANGPTL2	ITGA5_ITGB1	0.00291069	0	ANGPTL2_ITGA5_ITGB1	ANGPTL2 - (ITGA5+ITGB1)	ANGPTL	Secreted Signaling	PMID: 24478758
iCAF	Monocytes	ANGPTL2	ITGA5_ITGB1	0.0123967	0	ANGPTL2_ITGA5_ITGB1	ANGPTL2 - (ITGA5+ITGB1)	ANGPTL	Secreted Signaling	PMID: 24478758
myCAF	Monocytes	ANGPTL2	ITGA5_ITGB1	0.00837591	0	ANGPTL2_ITGA5_ITGB1	ANGPTL2 - (ITGA5+ITGB1)	ANGPTL	Secreted Signaling	PMID: 24478758
apCAF	myCAF	ANGPTL2	ITGA5_ITGB1	0.00668713	0	ANGPTL2_ITGA5_ITGB1	ANGPTL2 - (ITGA5+ITGB1)	ANGPTL	Secreted Signaling	PMID: 24478758
iCAF	myCAF	ANGPTL2	ITGA5_ITGB1	0.0281334	0	ANGPTL2_ITGA5_ITGB1	ANGPTL2 - (ITGA5+ITGB1)	ANGPTL	Secreted Signaling	PMID: 24478758
myCAF	myCAF	ANGPTL2	ITGA5_ITGB1	0.0191073	0	ANGPTL2_ITGA5_ITGB1	ANGPTL2 - (ITGA5+ITGB1)	ANGPTL	Secreted Signaling	PMID: 24478758
apCAF	TAMs	ANGPTL2	ITGA5_ITGB1	0.00200666	0	ANGPTL2_ITGA5_ITGB1	ANGPTL2 - (ITGA5+ITGB1)	ANGPTL	Secreted Signaling	PMID: 24478758
iCAF	TAMs	ANGPTL2	ITGA5_ITGB1	0.00857175	0	ANGPTL2_ITGA5_ITGB1	ANGPTL2 - (ITGA5+ITGB1)	ANGPTL	Secreted Signaling	PMID: 24478758
myCAF	TAMs	ANGPTL2	ITGA5_ITGB1	0.00578428	0	ANGPTL2_ITGA5_ITGB1	ANGPTL2 - (ITGA5+ITGB1)	ANGPTL	Secreted Signaling	PMID: 24478758
apCAF	DCs	ANGPTL2	TLR4	0.000900841	0	ANGPTL2_TLR4	ANGPTL2 - TLR4	ANGPTL	Secreted Signaling	PMID: 24478758
iCAF	DCs	ANGPTL2	TLR4	0.00386208	0	ANGPTL2_TLR4	ANGPTL2 - TLR4	ANGPTL	Secreted Signaling	PMID: 24478758
myCAF	DCs	ANGPTL2	TLR4	0.00260214	0	ANGPTL2_TLR4	ANGPTL2 - TLR4	ANGPTL	Secreted Signaling	PMID: 24478758
apCAF	Macrophages(IFNs response)	ANGPTL2	TLR4	0.00383043	0	ANGPTL2_TLR4	ANGPTL2 - TLR4	ANGPTL	Secreted Signaling	PMID: 24478758
iCAF	Macrophages(IFNs response)	ANGPTL2	TLR4	0.016265	0	ANGPTL2_TLR4	ANGPTL2 - TLR4	ANGPTL	Secreted Signaling	PMID: 24478758
myCAF	Macrophages(IFNs response)	ANGPTL2	TLR4	0.0110035	0	ANGPTL2_TLR4	ANGPTL2 - TLR4	ANGPTL	Secreted Signaling	PMID: 24478758
apCAF	Macrophages(Proliferating)	ANGPTL2	TLR4	0.00131568	0	ANGPTL2_TLR4	ANGPTL2 - TLR4	ANGPTL	Secreted Signaling	PMID: 24478758
iCAF	Macrophages(Proliferating)	ANGPTL2	TLR4	0.00563288	0	ANGPTL2_TLR4	ANGPTL2 - TLR4	ANGPTL	Secreted Signaling	PMID: 24478758
myCAF	Macrophages(Proliferating)	ANGPTL2	TLR4	0.00379745	0	ANGPTL2_TLR4	ANGPTL2 - TLR4	ANGPTL	Secreted Signaling	PMID: 24478758
apCAF	Macrophages(Stress-like)	ANGPTL2	TLR4	0.00359498	0	ANGPTL2_TLR4	ANGPTL2 - TLR4	ANGPTL	Secreted Signaling	PMID: 24478758
iCAF	Macrophages(Stress-like)	ANGPTL2	TLR4	0.015277	0	ANGPTL2_TLR4	ANGPTL2 - TLR4	ANGPTL	Secreted Signaling	PMID: 24478758
myCAF	Macrophages(Stress-like)	ANGPTL2	TLR4	0.0103317	0	ANGPTL2_TLR4	ANGPTL2 - TLR4	ANGPTL	Secreted Signaling	PMID: 24478758
apCAF	Monocytes	ANGPTL2	TLR4	0.00162443	0	ANGPTL2_TLR4	ANGPTL2 - TLR4	ANGPTL	Secreted Signaling	PMID: 24478758
iCAF	Monocytes	ANGPTL2	TLR4	0.00694772	0	ANGPTL2_TLR4	ANGPTL2 - TLR4	ANGPTL	Secreted Signaling	PMID: 24478758
myCAF	Monocytes	ANGPTL2	TLR4	0.00468588	0	ANGPTL2_TLR4	ANGPTL2 - TLR4	ANGPTL	Secreted Signaling	PMID: 24478758
apCAF	TAMs	ANGPTL2	TLR4	0.00301753	0	ANGPTL2_TLR4	ANGPTL2 - TLR4	ANGPTL	Secreted Signaling	PMID: 24478758
iCAF	TAMs	ANGPTL2	TLR4	0.0128473	0	ANGPTL2_TLR4	ANGPTL2 - TLR4	ANGPTL	Secreted Signaling	PMID: 24478758
myCAF	TAMs	ANGPTL2	TLR4	0.00868162	0	ANGPTL2_TLR4	ANGPTL2 - TLR4	ANGPTL	Secreted Signaling	PMID: 24478758
apCAF	DCs	ANGPTL2	LILRB3	0.0012137	0	ANGPTL2_PIRB	ANGPTL2 - PIRB	ANGPTL	Secreted Signaling	PMID: 24478758
iCAF	DCs	ANGPTL2	LILRB3	0.00519804	0	ANGPTL2_PIRB	ANGPTL2 - PIRB	ANGPTL	Secreted Signaling	PMID: 24478758
myCAF	DCs	ANGPTL2	LILRB3	0.0035038	0	ANGPTL2_PIRB	ANGPTL2 - PIRB	ANGPTL	Secreted Signaling	PMID: 24478758
apCAF	Macrophages(IFNs response)	ANGPTL2	LILRB3	0.00139062	0	ANGPTL2_PIRB	ANGPTL2 - PIRB	ANGPTL	Secreted Signaling	PMID: 24478758
iCAF	Macrophages(IFNs response)	ANGPTL2	LILRB3	0.00595226	0	ANGPTL2_PIRB	ANGPTL2 - PIRB	ANGPTL	Secreted Signaling	PMID: 24478758
myCAF	Macrophages(IFNs response)	ANGPTL2	LILRB3	0.00401318	0	ANGPTL2_PIRB	ANGPTL2 - PIRB	ANGPTL	Secreted Signaling	PMID: 24478758
apCAF	Macrophages(Stress-like)	ANGPTL2	LILRB3	0.000927894	0	ANGPTL2_PIRB	ANGPTL2 - PIRB	ANGPTL	Secreted Signaling	PMID: 24478758
iCAF	Macrophages(Stress-like)	ANGPTL2	LILRB3	0.00397771	0	ANGPTL2_PIRB	ANGPTL2 - PIRB	ANGPTL	Secreted Signaling	PMID: 24478758
myCAF	Macrophages(Stress-like)	ANGPTL2	LILRB3	0.00268015	0	ANGPTL2_PIRB	ANGPTL2 - PIRB	ANGPTL	Secreted Signaling	PMID: 24478758
apCAF	Monocytes	ANGPTL2	LILRB3	0.00176358	0	ANGPTL2_PIRB	ANGPTL2 - PIRB	ANGPTL	Secreted Signaling	PMID: 24478758
iCAF	Monocytes	ANGPTL2	LILRB3	0.00753942	0	ANGPTL2_PIRB	ANGPTL2 - PIRB	ANGPTL	Secreted Signaling	PMID: 24478758
myCAF	Monocytes	ANGPTL2	LILRB3	0.00508594	0	ANGPTL2_PIRB	ANGPTL2 - PIRB	ANGPTL	Secreted Signaling	PMID: 24478758
apCAF	TAMs	ANGPTL2	LILRB3	0.000901357	0	ANGPTL2_PIRB	ANGPTL2 - PIRB	ANGPTL	Secreted Signaling	PMID: 24478758
iCAF	TAMs	ANGPTL2	LILRB3	0.00386429	0	ANGPTL2_PIRB	ANGPTL2 - PIRB	ANGPTL	Secreted Signaling	PMID: 24478758
myCAF	TAMs	ANGPTL2	LILRB3	0.00260363	0	ANGPTL2_PIRB	ANGPTL2 - PIRB	ANGPTL	Secreted Signaling	PMID: 24478758
iCAF	DCs	ANGPTL4	ITGA5_ITGB1	0.00115303	0	ANGPTL4_ITGA5_ITGB1	ANGPTL4 - (ITGA5+ITGB1)	ANGPTL	Secreted Signaling	PMID: 30049845
myCAF	DCs	ANGPTL4	ITGA5_ITGB1	0.00459047	0	ANGPTL4_ITGA5_ITGB1	ANGPTL4 - (ITGA5+ITGB1)	ANGPTL	Secreted Signaling	PMID: 30049845
vCAF	DCs	ANGPTL4	ITGA5_ITGB1	0.000799788	0	ANGPTL4_ITGA5_ITGB1	ANGPTL4 - (ITGA5+ITGB1)	ANGPTL	Secreted Signaling	PMID: 30049845
iCAF	Macrophages(IFNs response)	ANGPTL4	ITGA5_ITGB1	0.00133514	0	ANGPTL4_ITGA5_ITGB1	ANGPTL4 - (ITGA5+ITGB1)	ANGPTL	Secreted Signaling	PMID: 30049845
myCAF	Macrophages(IFNs response)	ANGPTL4	ITGA5_ITGB1	0.0053126	0	ANGPTL4_ITGA5_ITGB1	ANGPTL4 - (ITGA5+ITGB1)	ANGPTL	Secreted Signaling	PMID: 30049845
vCAF	Macrophages(IFNs response)	ANGPTL4	ITGA5_ITGB1	0.000926159	0	ANGPTL4_ITGA5_ITGB1	ANGPTL4 - (ITGA5+ITGB1)	ANGPTL	Secreted Signaling	PMID: 30049845
iCAF	Macrophages(Proliferating)	ANGPTL4	ITGA5_ITGB1	0.00171766	0	ANGPTL4_ITGA5_ITGB1	ANGPTL4 - (ITGA5+ITGB1)	ANGPTL	Secreted Signaling	PMID: 30049845
myCAF	Macrophages(Proliferating)	ANGPTL4	ITGA5_ITGB1	0.00682691	0	ANGPTL4_ITGA5_ITGB1	ANGPTL4 - (ITGA5+ITGB1)	ANGPTL	Secreted Signaling	PMID: 30049845
vCAF	Macrophages(Proliferating)	ANGPTL4	ITGA5_ITGB1	0.00119165	0	ANGPTL4_ITGA5_ITGB1	ANGPTL4 - (ITGA5+ITGB1)	ANGPTL	Secreted Signaling	PMID: 30049845
iCAF	Monocytes	ANGPTL4	ITGA5_ITGB1	0.0020029	0	ANGPTL4_ITGA5_ITGB1	ANGPTL4 - (ITGA5+ITGB1)	ANGPTL	Secreted Signaling	PMID: 30049845
myCAF	Monocytes	ANGPTL4	ITGA5_ITGB1	0.00795381	0	ANGPTL4_ITGA5_ITGB1	ANGPTL4 - (ITGA5+ITGB1)	ANGPTL	Secreted Signaling	PMID: 30049845
vCAF	Monocytes	ANGPTL4	ITGA5_ITGB1	0.00138966	0	ANGPTL4_ITGA5_ITGB1	ANGPTL4 - (ITGA5+ITGB1)	ANGPTL	Secreted Signaling	PMID: 30049845
iCAF	myCAF	ANGPTL4	ITGA5_ITGB1	0.00460697	0	ANGPTL4_ITGA5_ITGB1	ANGPTL4 - (ITGA5+ITGB1)	ANGPTL	Secreted Signaling	PMID: 30049845
myCAF	myCAF	ANGPTL4	ITGA5_ITGB1	0.0181543	0	ANGPTL4_ITGA5_ITGB1	ANGPTL4 - (ITGA5+ITGB1)	ANGPTL	Secreted Signaling	PMID: 30049845
vCAF	myCAF	ANGPTL4	ITGA5_ITGB1	0.00319898	0	ANGPTL4_ITGA5_ITGB1	ANGPTL4 - (ITGA5+ITGB1)	ANGPTL	Secreted Signaling	PMID: 30049845
iCAF	TAMs	ANGPTL4	ITGA5_ITGB1	0.00138043	0	ANGPTL4_ITGA5_ITGB1	ANGPTL4 - (ITGA5+ITGB1)	ANGPTL	Secreted Signaling	PMID: 30049845
myCAF	TAMs	ANGPTL4	ITGA5_ITGB1	0.00549206	0	ANGPTL4_ITGA5_ITGB1	ANGPTL4 - (ITGA5+ITGB1)	ANGPTL	Secreted Signaling	PMID: 30049845
vCAF	TAMs	ANGPTL4	ITGA5_ITGB1	0.000957589	0	ANGPTL4_ITGA5_ITGB1	ANGPTL4 - (ITGA5+ITGB1)	ANGPTL	Secreted Signaling	PMID: 30049845
iCAF	apCAF	ANGPTL4	CDH11	0.00806206	0	ANGPTL4_CDH11	ANGPTL4 - CDH11	ANGPTL	Secreted Signaling	PMID: 30049845
myCAF	apCAF	ANGPTL4	CDH11	0.0314484	0	ANGPTL4_CDH11	ANGPTL4 - CDH11	ANGPTL	Secreted Signaling	PMID: 30049845
vCAF	apCAF	ANGPTL4	CDH11	0.00560406	0	ANGPTL4_CDH11	ANGPTL4 - CDH11	ANGPTL	Secreted Signaling	PMID: 30049845
iCAF	iCAF	ANGPTL4	CDH11	0.00378512	0	ANGPTL4_CDH11	ANGPTL4 - CDH11	ANGPTL	Secreted Signaling	PMID: 30049845
myCAF	iCAF	ANGPTL4	CDH11	0.014952	0	ANGPTL4_CDH11	ANGPTL4 - CDH11	ANGPTL	Secreted Signaling	PMID: 30049845
vCAF	iCAF	ANGPTL4	CDH11	0.00262765	0	ANGPTL4_CDH11	ANGPTL4 - CDH11	ANGPTL	Secreted Signaling	PMID: 30049845
iCAF	myCAF	ANGPTL4	CDH11	0.00260468	0	ANGPTL4_CDH11	ANGPTL4 - CDH11	ANGPTL	Secreted Signaling	PMID: 30049845
myCAF	myCAF	ANGPTL4	CDH11	0.0103251	0	ANGPTL4_CDH11	ANGPTL4 - CDH11	ANGPTL	Secreted Signaling	PMID: 30049845
vCAF	myCAF	ANGPTL4	CDH11	0.00180752	0	ANGPTL4_CDH11	ANGPTL4 - CDH11	ANGPTL	Secreted Signaling	PMID: 30049845
iCAF	ROS0/2/3	ANGPTL4	CDH11	0.00306294	0	ANGPTL4_CDH11	ANGPTL4 - CDH11	ANGPTL	Secreted Signaling	PMID: 30049845
myCAF	ROS0/2/3	ANGPTL4	CDH11	0.0121252	0	ANGPTL4_CDH11	ANGPTL4 - CDH11	ANGPTL	Secreted Signaling	PMID: 30049845
vCAF	ROS0/2/3	ANGPTL4	CDH11	0.00212583	0	ANGPTL4_CDH11	ANGPTL4 - CDH11	ANGPTL	Secreted Signaling	PMID: 30049845
iCAF	ROS5/1/4	ANGPTL4	CDH11	0.00127066	0	ANGPTL4_CDH11	ANGPTL4 - CDH11	ANGPTL	Secreted Signaling	PMID: 30049845
myCAF	ROS5/1/4	ANGPTL4	CDH11	0.00505702	0	ANGPTL4_CDH11	ANGPTL4 - CDH11	ANGPTL	Secreted Signaling	PMID: 30049845
vCAF	ROS5/1/4	ANGPTL4	CDH11	0.000881417	0	ANGPTL4_CDH11	ANGPTL4 - CDH11	ANGPTL	Secreted Signaling	PMID: 30049845
iCAF	vCAF	ANGPTL4	CDH11	0.00243279	0	ANGPTL4_CDH11	ANGPTL4 - CDH11	ANGPTL	Secreted Signaling	PMID: 30049845
myCAF	vCAF	ANGPTL4	CDH11	0.00964864	0	ANGPTL4_CDH11	ANGPTL4 - CDH11	ANGPTL	Secreted Signaling	PMID: 30049845
vCAF	vCAF	ANGPTL4	CDH11	0.00168815	0	ANGPTL4_CDH11	ANGPTL4 - CDH11	ANGPTL	Secreted Signaling	PMID: 30049845
iCAF	apCAF	ANGPTL4	SDC1	0.00105859	0	ANGPTL4_SDC1	ANGPTL4 - SDC1	ANGPTL	Secreted Signaling	PMID: 29017031
myCAF	apCAF	ANGPTL4	SDC1	0.00421569	0	ANGPTL4_SDC1	ANGPTL4 - SDC1	ANGPTL	Secreted Signaling	PMID: 29017031
vCAF	apCAF	ANGPTL4	SDC1	0.000734264	0	ANGPTL4_SDC1	ANGPTL4 - SDC1	ANGPTL	Secreted Signaling	PMID: 29017031
iCAF	apCAF	ANGPTL4	SDC2	0.00532906	0	ANGPTL4_SDC2	ANGPTL4 - SDC2	ANGPTL	Secreted Signaling	PMID: 29017031
myCAF	apCAF	ANGPTL4	SDC2	0.020955	0	ANGPTL4_SDC2	ANGPTL4 - SDC2	ANGPTL	Secreted Signaling	PMID: 29017031
vCAF	apCAF	ANGPTL4	SDC2	0.00370121	0	ANGPTL4_SDC2	ANGPTL4 - SDC2	ANGPTL	Secreted Signaling	PMID: 29017031
iCAF	iCAF	ANGPTL4	SDC2	0.00372071	0	ANGPTL4_SDC2	ANGPTL4 - SDC2	ANGPTL	Secreted Signaling	PMID: 29017031
myCAF	iCAF	ANGPTL4	SDC2	0.0147003	0	ANGPTL4_SDC2	ANGPTL4 - SDC2	ANGPTL	Secreted Signaling	PMID: 29017031
vCAF	iCAF	ANGPTL4	SDC2	0.00258288	0	ANGPTL4_SDC2	ANGPTL4 - SDC2	ANGPTL	Secreted Signaling	PMID: 29017031
iCAF	myCAF	ANGPTL4	SDC2	0.00761151	0	ANGPTL4_SDC2	ANGPTL4 - SDC2	ANGPTL	Secreted Signaling	PMID: 29017031
myCAF	myCAF	ANGPTL4	SDC2	0.0297301	0	ANGPTL4_SDC2	ANGPTL4 - SDC2	ANGPTL	Secreted Signaling	PMID: 29017031
vCAF	myCAF	ANGPTL4	SDC2	0.00529015	0	ANGPTL4_SDC2	ANGPTL4 - SDC2	ANGPTL	Secreted Signaling	PMID: 29017031
iCAF	ROS0/2/3	ANGPTL4	SDC2	0.00719643	0	ANGPTL4_SDC2	ANGPTL4 - SDC2	ANGPTL	Secreted Signaling	PMID: 29017031
myCAF	ROS0/2/3	ANGPTL4	SDC2	0.028143	0	ANGPTL4_SDC2	ANGPTL4 - SDC2	ANGPTL	Secreted Signaling	PMID: 29017031
vCAF	ROS0/2/3	ANGPTL4	SDC2	0.00500102	0	ANGPTL4_SDC2	ANGPTL4 - SDC2	ANGPTL	Secreted Signaling	PMID: 29017031
iCAF	ROS5/1/4	ANGPTL4	SDC2	0.00471927	0	ANGPTL4_SDC2	ANGPTL4 - SDC2	ANGPTL	Secreted Signaling	PMID: 29017031
myCAF	ROS5/1/4	ANGPTL4	SDC2	0.0185906	0	ANGPTL4_SDC2	ANGPTL4 - SDC2	ANGPTL	Secreted Signaling	PMID: 29017031
vCAF	ROS5/1/4	ANGPTL4	SDC2	0.00327707	0	ANGPTL4_SDC2	ANGPTL4 - SDC2	ANGPTL	Secreted Signaling	PMID: 29017031
iCAF	TAMs	ANGPTL4	SDC2	0.000786142	0	ANGPTL4_SDC2	ANGPTL4 - SDC2	ANGPTL	Secreted Signaling	PMID: 29017031
myCAF	TAMs	ANGPTL4	SDC2	0.00313324	0	ANGPTL4_SDC2	ANGPTL4 - SDC2	ANGPTL	Secreted Signaling	PMID: 29017031
vCAF	TAMs	ANGPTL4	SDC2	0.00054524	0	ANGPTL4_SDC2	ANGPTL4 - SDC2	ANGPTL	Secreted Signaling	PMID: 29017031
iCAF	vCAF	ANGPTL4	SDC2	0.0060175	0	ANGPTL4_SDC2	ANGPTL4 - SDC2	ANGPTL	Secreted Signaling	PMID: 29017031
myCAF	vCAF	ANGPTL4	SDC2	0.0236142	0	ANGPTL4_SDC2	ANGPTL4 - SDC2	ANGPTL	Secreted Signaling	PMID: 29017031
vCAF	vCAF	ANGPTL4	SDC2	0.00418023	0	ANGPTL4_SDC2	ANGPTL4 - SDC2	ANGPTL	Secreted Signaling	PMID: 29017031
iCAF	Macrophages(IFNs response)	ANGPTL4	SDC3	0.00239355	0	ANGPTL4_SDC3	ANGPTL4 - SDC3	ANGPTL	Secreted Signaling	PMID: 29017031
myCAF	Macrophages(IFNs response)	ANGPTL4	SDC3	0.00949411	0	ANGPTL4_SDC3	ANGPTL4 - SDC3	ANGPTL	Secreted Signaling	PMID: 29017031
vCAF	Macrophages(IFNs response)	ANGPTL4	SDC3	0.0016609	0	ANGPTL4_SDC3	ANGPTL4 - SDC3	ANGPTL	Secreted Signaling	PMID: 29017031
iCAF	Macrophages(Proliferating)	ANGPTL4	SDC3	0.000729834	0	ANGPTL4_SDC3	ANGPTL4 - SDC3	ANGPTL	Secreted Signaling	PMID: 29017031
myCAF	Macrophages(Proliferating)	ANGPTL4	SDC3	0.00290931	0	ANGPTL4_SDC3	ANGPTL4 - SDC3	ANGPTL	Secreted Signaling	PMID: 29017031
vCAF	Macrophages(Proliferating)	ANGPTL4	SDC3	0.000506178	0	ANGPTL4_SDC3	ANGPTL4 - SDC3	ANGPTL	Secreted Signaling	PMID: 29017031
iCAF	Macrophages(Stress-like)	ANGPTL4	SDC3	0.000739933	0	ANGPTL4_SDC3	ANGPTL4 - SDC3	ANGPTL	Secreted Signaling	PMID: 29017031
myCAF	Macrophages(Stress-like)	ANGPTL4	SDC3	0.00294948	0	ANGPTL4_SDC3	ANGPTL4 - SDC3	ANGPTL	Secreted Signaling	PMID: 29017031
vCAF	Macrophages(Stress-like)	ANGPTL4	SDC3	0.000513184	0	ANGPTL4_SDC3	ANGPTL4 - SDC3	ANGPTL	Secreted Signaling	PMID: 29017031
iCAF	TAMs	ANGPTL4	SDC3	0.000993615	0	ANGPTL4_SDC3	ANGPTL4 - SDC3	ANGPTL	Secreted Signaling	PMID: 29017031
myCAF	TAMs	ANGPTL4	SDC3	0.00395769	0	ANGPTL4_SDC3	ANGPTL4 - SDC3	ANGPTL	Secreted Signaling	PMID: 29017031
vCAF	TAMs	ANGPTL4	SDC3	0.00068918	0	ANGPTL4_SDC3	ANGPTL4 - SDC3	ANGPTL	Secreted Signaling	PMID: 29017031
iCAF	ROS0/2/3	ANGPTL4	SDC4	0.000887673	0	ANGPTL4_SDC4	ANGPTL4 - SDC4	ANGPTL	Secreted Signaling	PMID: 29017031
myCAF	ROS0/2/3	ANGPTL4	SDC4	0.00353683	0	ANGPTL4_SDC4	ANGPTL4 - SDC4	ANGPTL	Secreted Signaling	PMID: 29017031
vCAF	ROS0/2/3	ANGPTL4	SDC4	0.000615678	0	ANGPTL4_SDC4	ANGPTL4 - SDC4	ANGPTL	Secreted Signaling	PMID: 29017031
iCAF	ROS5/1/4	ANGPTL4	SDC4	0.000637734	0	ANGPTL4_SDC4	ANGPTL4 - SDC4	ANGPTL	Secreted Signaling	PMID: 29017031
myCAF	ROS5/1/4	ANGPTL4	SDC4	0.00254288	0	ANGPTL4_SDC4	ANGPTL4 - SDC4	ANGPTL	Secreted Signaling	PMID: 29017031
vCAF	ROS5/1/4	ANGPTL4	SDC4	0.00044229	0	ANGPTL4_SDC4	ANGPTL4 - SDC4	ANGPTL	Secreted Signaling	PMID: 29017031
apCAF	DCs	ANXA1	FPR1	0.00951861	0	ANXA1_FPR1	ANXA1 - FPR1	ANNEXIN	Secreted Signaling	PMID: 23230437
DCs	DCs	ANXA1	FPR1	0.0110926	0	ANXA1_FPR1	ANXA1 - FPR1	ANNEXIN	Secreted Signaling	PMID: 23230437
iCAF	DCs	ANXA1	FPR1	0.0119313	0	ANXA1_FPR1	ANXA1 - FPR1	ANNEXIN	Secreted Signaling	PMID: 23230437
Macrophages(IFNs response)	DCs	ANXA1	FPR1	0.00987868	0	ANXA1_FPR1	ANXA1 - FPR1	ANNEXIN	Secreted Signaling	PMID: 23230437
Macrophages(Proliferating)	DCs	ANXA1	FPR1	0.0113338	0	ANXA1_FPR1	ANXA1 - FPR1	ANNEXIN	Secreted Signaling	PMID: 23230437
Macrophages(Stress-like)	DCs	ANXA1	FPR1	0.0109629	0	ANXA1_FPR1	ANXA1 - FPR1	ANNEXIN	Secreted Signaling	PMID: 23230437
Mast cells	DCs	ANXA1	FPR1	0.0241024	0	ANXA1_FPR1	ANXA1 - FPR1	ANNEXIN	Secreted Signaling	PMID: 23230437
Monocytes	DCs	ANXA1	FPR1	0.0133736	0	ANXA1_FPR1	ANXA1 - FPR1	ANNEXIN	Secreted Signaling	PMID: 23230437
myCAF	DCs	ANXA1	FPR1	0.0156374	0	ANXA1_FPR1	ANXA1 - FPR1	ANNEXIN	Secreted Signaling	PMID: 23230437
NK cells	DCs	ANXA1	FPR1	0.010901	0	ANXA1_FPR1	ANXA1 - FPR1	ANNEXIN	Secreted Signaling	PMID: 23230437
ROS0/2/3	DCs	ANXA1	FPR1	0.00737096	0.01	ANXA1_FPR1	ANXA1 - FPR1	ANNEXIN	Secreted Signaling	PMID: 23230437
ROS5/1/4	DCs	ANXA1	FPR1	0.00708733	0.01	ANXA1_FPR1	ANXA1 - FPR1	ANNEXIN	Secreted Signaling	PMID: 23230437
T cells	DCs	ANXA1	FPR1	0.00863433	0	ANXA1_FPR1	ANXA1 - FPR1	ANNEXIN	Secreted Signaling	PMID: 23230437
TAMs	DCs	ANXA1	FPR1	0.00971032	0	ANXA1_FPR1	ANXA1 - FPR1	ANNEXIN	Secreted Signaling	PMID: 23230437
apCAF	Macrophages(IFNs response)	ANXA1	FPR1	0.0266514	0	ANXA1_FPR1	ANXA1 - FPR1	ANNEXIN	Secreted Signaling	PMID: 23230437
DCs	Macrophages(IFNs response)	ANXA1	FPR1	0.0309699	0	ANXA1_FPR1	ANXA1 - FPR1	ANNEXIN	Secreted Signaling	PMID: 23230437
iCAF	Macrophages(IFNs response)	ANXA1	FPR1	0.033261	0	ANXA1_FPR1	ANXA1 - FPR1	ANNEXIN	Secreted Signaling	PMID: 23230437
Macrophages(IFNs response)	Macrophages(IFNs response)	ANXA1	FPR1	0.0276415	0	ANXA1_FPR1	ANXA1 - FPR1	ANNEXIN	Secreted Signaling	PMID: 23230437
Macrophages(Proliferating)	Macrophages(IFNs response)	ANXA1	FPR1	0.0316295	0	ANXA1_FPR1	ANXA1 - FPR1	ANNEXIN	Secreted Signaling	PMID: 23230437
Macrophages(Stress-like)	Macrophages(IFNs response)	ANXA1	FPR1	0.030615	0	ANXA1_FPR1	ANXA1 - FPR1	ANNEXIN	Secreted Signaling	PMID: 23230437
Mast cells	Macrophages(IFNs response)	ANXA1	FPR1	0.0657426	0	ANXA1_FPR1	ANXA1 - FPR1	ANNEXIN	Secreted Signaling	PMID: 23230437
Monocytes	Macrophages(IFNs response)	ANXA1	FPR1	0.0371847	0	ANXA1_FPR1	ANXA1 - FPR1	ANNEXIN	Secreted Signaling	PMID: 23230437
myCAF	Macrophages(IFNs response)	ANXA1	FPR1	0.0433019	0	ANXA1_FPR1	ANXA1 - FPR1	ANNEXIN	Secreted Signaling	PMID: 23230437
NK cells	Macrophages(IFNs response)	ANXA1	FPR1	0.0304455	0	ANXA1_FPR1	ANXA1 - FPR1	ANNEXIN	Secreted Signaling	PMID: 23230437
ROS0/2/3	Macrophages(IFNs response)	ANXA1	FPR1	0.020719	0	ANXA1_FPR1	ANXA1 - FPR1	ANNEXIN	Secreted Signaling	PMID: 23230437
ROS5/1/4	Macrophages(IFNs response)	ANXA1	FPR1	0.0199321	0	ANXA1_FPR1	ANXA1 - FPR1	ANNEXIN	Secreted Signaling	PMID: 23230437
T cells	Macrophages(IFNs response)	ANXA1	FPR1	0.0242144	0	ANXA1_FPR1	ANXA1 - FPR1	ANNEXIN	Secreted Signaling	PMID: 23230437
TAMs	Macrophages(IFNs response)	ANXA1	FPR1	0.0271787	0	ANXA1_FPR1	ANXA1 - FPR1	ANNEXIN	Secreted Signaling	PMID: 23230437
vCAF	Macrophages(IFNs response)	ANXA1	FPR1	0.0172353	0	ANXA1_FPR1	ANXA1 - FPR1	ANNEXIN	Secreted Signaling	PMID: 23230437
apCAF	Macrophages(Proliferating)	ANXA1	FPR1	0.00794481	0	ANXA1_FPR1	ANXA1 - FPR1	ANNEXIN	Secreted Signaling	PMID: 23230437
DCs	Macrophages(Proliferating)	ANXA1	FPR1	0.00926098	0	ANXA1_FPR1	ANXA1 - FPR1	ANNEXIN	Secreted Signaling	PMID: 23230437
iCAF	Macrophages(Proliferating)	ANXA1	FPR1	0.00996261	0	ANXA1_FPR1	ANXA1 - FPR1	ANNEXIN	Secreted Signaling	PMID: 23230437
Macrophages(IFNs response)	Macrophages(Proliferating)	ANXA1	FPR1	0.00824584	0	ANXA1_FPR1	ANXA1 - FPR1	ANNEXIN	Secreted Signaling	PMID: 23230437
Macrophages(Proliferating)	Macrophages(Proliferating)	ANXA1	FPR1	0.00946275	0	ANXA1_FPR1	ANXA1 - FPR1	ANNEXIN	Secreted Signaling	PMID: 23230437
Macrophages(Stress-like)	Macrophages(Proliferating)	ANXA1	FPR1	0.00915253	0	ANXA1_FPR1	ANXA1 - FPR1	ANNEXIN	Secreted Signaling	PMID: 23230437
Mast cells	Macrophages(Proliferating)	ANXA1	FPR1	0.0201664	0	ANXA1_FPR1	ANXA1 - FPR1	ANNEXIN	Secreted Signaling	PMID: 23230437
Monocytes	Macrophages(Proliferating)	ANXA1	FPR1	0.0111696	0	ANXA1_FPR1	ANXA1 - FPR1	ANNEXIN	Secreted Signaling	PMID: 23230437
myCAF	Macrophages(Proliferating)	ANXA1	FPR1	0.0130652	0	ANXA1_FPR1	ANXA1 - FPR1	ANNEXIN	Secreted Signaling	PMID: 23230437
NK cells	Macrophages(Proliferating)	ANXA1	FPR1	0.00910074	0	ANXA1_FPR1	ANXA1 - FPR1	ANNEXIN	Secreted Signaling	PMID: 23230437
ROS0/2/3	Macrophages(Proliferating)	ANXA1	FPR1	0.00615004	0	ANXA1_FPR1	ANXA1 - FPR1	ANNEXIN	Secreted Signaling	PMID: 23230437
ROS5/1/4	Macrophages(Proliferating)	ANXA1	FPR1	0.00591312	0.03	ANXA1_FPR1	ANXA1 - FPR1	ANNEXIN	Secreted Signaling	PMID: 23230437
T cells	Macrophages(Proliferating)	ANXA1	FPR1	0.00720567	0	ANXA1_FPR1	ANXA1 - FPR1	ANNEXIN	Secreted Signaling	PMID: 23230437
TAMs	Macrophages(Proliferating)	ANXA1	FPR1	0.00810508	0	ANXA1_FPR1	ANXA1 - FPR1	ANNEXIN	Secreted Signaling	PMID: 23230437
apCAF	Macrophages(Stress-like)	ANXA1	FPR1	0.00960474	0	ANXA1_FPR1	ANXA1 - FPR1	ANNEXIN	Secreted Signaling	PMID: 23230437
DCs	Macrophages(Stress-like)	ANXA1	FPR1	0.0111928	0	ANXA1_FPR1	ANXA1 - FPR1	ANNEXIN	Secreted Signaling	PMID: 23230437
iCAF	Macrophages(Stress-like)	ANXA1	FPR1	0.012039	0	ANXA1_FPR1	ANXA1 - FPR1	ANNEXIN	Secreted Signaling	PMID: 23230437
Macrophages(IFNs response)	Macrophages(Stress-like)	ANXA1	FPR1	0.00996803	0	ANXA1_FPR1	ANXA1 - FPR1	ANNEXIN	Secreted Signaling	PMID: 23230437
Macrophages(Proliferating)	Macrophages(Stress-like)	ANXA1	FPR1	0.0114362	0	ANXA1_FPR1	ANXA1 - FPR1	ANNEXIN	Secreted Signaling	PMID: 23230437
Macrophages(Stress-like)	Macrophages(Stress-like)	ANXA1	FPR1	0.011062	0	ANXA1_FPR1	ANXA1 - FPR1	ANNEXIN	Secreted Signaling	PMID: 23230437
Mast cells	Macrophages(Stress-like)	ANXA1	FPR1	0.0243173	0	ANXA1_FPR1	ANXA1 - FPR1	ANNEXIN	Secreted Signaling	PMID: 23230437
Monocytes	Macrophages(Stress-like)	ANXA1	FPR1	0.0134942	0	ANXA1_FPR1	ANXA1 - FPR1	ANNEXIN	Secreted Signaling	PMID: 23230437
myCAF	Macrophages(Stress-like)	ANXA1	FPR1	0.015778	0	ANXA1_FPR1	ANXA1 - FPR1	ANNEXIN	Secreted Signaling	PMID: 23230437
NK cells	Macrophages(Stress-like)	ANXA1	FPR1	0.0109995	0	ANXA1_FPR1	ANXA1 - FPR1	ANNEXIN	Secreted Signaling	PMID: 23230437
ROS0/2/3	Macrophages(Stress-like)	ANXA1	FPR1	0.0074378	0	ANXA1_FPR1	ANXA1 - FPR1	ANNEXIN	Secreted Signaling	PMID: 23230437
ROS5/1/4	Macrophages(Stress-like)	ANXA1	FPR1	0.00715162	0	ANXA1_FPR1	ANXA1 - FPR1	ANNEXIN	Secreted Signaling	PMID: 23230437
T cells	Macrophages(Stress-like)	ANXA1	FPR1	0.00871252	0	ANXA1_FPR1	ANXA1 - FPR1	ANNEXIN	Secreted Signaling	PMID: 23230437
TAMs	Macrophages(Stress-like)	ANXA1	FPR1	0.00979817	0	ANXA1_FPR1	ANXA1 - FPR1	ANNEXIN	Secreted Signaling	PMID: 23230437
vCAF	Macrophages(Stress-like)	ANXA1	FPR1	0.00617312	0.02	ANXA1_FPR1	ANXA1 - FPR1	ANNEXIN	Secreted Signaling	PMID: 23230437
apCAF	Monocytes	ANXA1	FPR1	0.0453692	0	ANXA1_FPR1	ANXA1 - FPR1	ANNEXIN	Secreted Signaling	PMID: 23230437
DCs	Monocytes	ANXA1	FPR1	0.0525568	0	ANXA1_FPR1	ANXA1 - FPR1	ANNEXIN	Secreted Signaling	PMID: 23230437
iCAF	Monocytes	ANXA1	FPR1	0.056352	0	ANXA1_FPR1	ANXA1 - FPR1	ANNEXIN	Secreted Signaling	PMID: 23230437
Macrophages(IFNs response)	Monocytes	ANXA1	FPR1	0.047021	0	ANXA1_FPR1	ANXA1 - FPR1	ANNEXIN	Secreted Signaling	PMID: 23230437
Macrophages(Proliferating)	Monocytes	ANXA1	FPR1	0.0536507	0	ANXA1_FPR1	ANXA1 - FPR1	ANNEXIN	Secreted Signaling	PMID: 23230437
Macrophages(Stress-like)	Monocytes	ANXA1	FPR1	0.0519679	0	ANXA1_FPR1	ANXA1 - FPR1	ANNEXIN	Secreted Signaling	PMID: 23230437
Mast cells	Monocytes	ANXA1	FPR1	0.108845	0	ANXA1_FPR1	ANXA1 - FPR1	ANNEXIN	Secreted Signaling	PMID: 23230437
Monocytes	Monocytes	ANXA1	FPR1	0.0628227	0	ANXA1_FPR1	ANXA1 - FPR1	ANNEXIN	Secreted Signaling	PMID: 23230437
myCAF	Monocytes	ANXA1	FPR1	0.0728386	0	ANXA1_FPR1	ANXA1 - FPR1	ANNEXIN	Secreted Signaling	PMID: 23230437
NK cells	Monocytes	ANXA1	FPR1	0.0516865	0	ANXA1_FPR1	ANXA1 - FPR1	ANNEXIN	Secreted Signaling	PMID: 23230437
ROS0/2/3	Monocytes	ANXA1	FPR1	0.0354219	0	ANXA1_FPR1	ANXA1 - FPR1	ANNEXIN	Secreted Signaling	PMID: 23230437
ROS5/1/4	Monocytes	ANXA1	FPR1	0.034096	0	ANXA1_FPR1	ANXA1 - FPR1	ANNEXIN	Secreted Signaling	PMID: 23230437
T cells	Monocytes	ANXA1	FPR1	0.0412932	0	ANXA1_FPR1	ANXA1 - FPR1	ANNEXIN	Secreted Signaling	PMID: 23230437
TAMs	Monocytes	ANXA1	FPR1	0.0462492	0	ANXA1_FPR1	ANXA1 - FPR1	ANNEXIN	Secreted Signaling	PMID: 23230437
vCAF	Monocytes	ANXA1	FPR1	0.0295406	0	ANXA1_FPR1	ANXA1 - FPR1	ANNEXIN	Secreted Signaling	PMID: 23230437
apCAF	TAMs	ANXA1	FPR1	0.0102052	0	ANXA1_FPR1	ANXA1 - FPR1	ANNEXIN	Secreted Signaling	PMID: 23230437
DCs	TAMs	ANXA1	FPR1	0.0118914	0	ANXA1_FPR1	ANXA1 - FPR1	ANNEXIN	Secreted Signaling	PMID: 23230437
iCAF	TAMs	ANXA1	FPR1	0.0127897	0	ANXA1_FPR1	ANXA1 - FPR1	ANNEXIN	Secreted Signaling	PMID: 23230437
Macrophages(IFNs response)	TAMs	ANXA1	FPR1	0.010591	0	ANXA1_FPR1	ANXA1 - FPR1	ANNEXIN	Secreted Signaling	PMID: 23230437
Macrophages(Proliferating)	TAMs	ANXA1	FPR1	0.0121498	0	ANXA1_FPR1	ANXA1 - FPR1	ANNEXIN	Secreted Signaling	PMID: 23230437
Macrophages(Stress-like)	TAMs	ANXA1	FPR1	0.0117525	0	ANXA1_FPR1	ANXA1 - FPR1	ANNEXIN	Secreted Signaling	PMID: 23230437
Mast cells	TAMs	ANXA1	FPR1	0.0258136	0	ANXA1_FPR1	ANXA1 - FPR1	ANNEXIN	Secreted Signaling	PMID: 23230437
Monocytes	TAMs	ANXA1	FPR1	0.0143343	0	ANXA1_FPR1	ANXA1 - FPR1	ANNEXIN	Secreted Signaling	PMID: 23230437
myCAF	TAMs	ANXA1	FPR1	0.0167579	0	ANXA1_FPR1	ANXA1 - FPR1	ANNEXIN	Secreted Signaling	PMID: 23230437
NK cells	TAMs	ANXA1	FPR1	0.0116862	0	ANXA1_FPR1	ANXA1 - FPR1	ANNEXIN	Secreted Signaling	PMID: 23230437
ROS0/2/3	TAMs	ANXA1	FPR1	0.00790389	0	ANXA1_FPR1	ANXA1 - FPR1	ANNEXIN	Secreted Signaling	PMID: 23230437
ROS5/1/4	TAMs	ANXA1	FPR1	0.00759992	0	ANXA1_FPR1	ANXA1 - FPR1	ANNEXIN	Secreted Signaling	PMID: 23230437
T cells	TAMs	ANXA1	FPR1	0.00925775	0	ANXA1_FPR1	ANXA1 - FPR1	ANNEXIN	Secreted Signaling	PMID: 23230437
TAMs	TAMs	ANXA1	FPR1	0.0104106	0	ANXA1_FPR1	ANXA1 - FPR1	ANNEXIN	Secreted Signaling	PMID: 23230437
vCAF	TAMs	ANXA1	FPR1	0.00656049	0	ANXA1_FPR1	ANXA1 - FPR1	ANNEXIN	Secreted Signaling	PMID: 23230437
apCAF	DCs	APP	CD74	0.134698	0	APP_CD74	APP - CD74	APP	Cell-Cell Contact	PMID: 19849849
DCs	DCs	APP	CD74	0.0196574	0	APP_CD74	APP - CD74	APP	Cell-Cell Contact	PMID: 19849849
iCAF	DCs	APP	CD74	0.0673165	0	APP_CD74	APP - CD74	APP	Cell-Cell Contact	PMID: 19849849
Macrophages(IFNs response)	DCs	APP	CD74	0.0252958	0	APP_CD74	APP - CD74	APP	Cell-Cell Contact	PMID: 19849849
Macrophages(Proliferating)	DCs	APP	CD74	0.0579791	0	APP_CD74	APP - CD74	APP	Cell-Cell Contact	PMID: 19849849
Macrophages(Stress-like)	DCs	APP	CD74	0.0293175	0	APP_CD74	APP - CD74	APP	Cell-Cell Contact	PMID: 19849849
Monocytes	DCs	APP	CD74	0.0239895	0	APP_CD74	APP - CD74	APP	Cell-Cell Contact	PMID: 19849849
myCAF	DCs	APP	CD74	0.102197	0	APP_CD74	APP - CD74	APP	Cell-Cell Contact	PMID: 19849849
ROS0/2/3	DCs	APP	CD74	0.117544	0	APP_CD74	APP - CD74	APP	Cell-Cell Contact	PMID: 19849849
ROS5/1/4	DCs	APP	CD74	0.0815569	0	APP_CD74	APP - CD74	APP	Cell-Cell Contact	PMID: 19849849
TAMs	DCs	APP	CD74	0.0271755	0	APP_CD74	APP - CD74	APP	Cell-Cell Contact	PMID: 19849849
vCAF	DCs	APP	CD74	0.101688	0	APP_CD74	APP - CD74	APP	Cell-Cell Contact	PMID: 19849849
apCAF	Macrophages(IFNs response)	APP	CD74	0.130896	0	APP_CD74	APP - CD74	APP	Cell-Cell Contact	PMID: 19849849
DCs	Macrophages(IFNs response)	APP	CD74	0.0190311	0	APP_CD74	APP - CD74	APP	Cell-Cell Contact	PMID: 19849849
iCAF	Macrophages(IFNs response)	APP	CD74	0.0652728	0	APP_CD74	APP - CD74	APP	Cell-Cell Contact	PMID: 19849849
Macrophages(IFNs response)	Macrophages(IFNs response)	APP	CD74	0.0244943	0	APP_CD74	APP - CD74	APP	Cell-Cell Contact	PMID: 19849849
Macrophages(Proliferating)	Macrophages(IFNs response)	APP	CD74	0.0562018	0	APP_CD74	APP - CD74	APP	Cell-Cell Contact	PMID: 19849849
Macrophages(Stress-like)	Macrophages(IFNs response)	APP	CD74	0.0283923	0	APP_CD74	APP - CD74	APP	Cell-Cell Contact	PMID: 19849849
Monocytes	Macrophages(IFNs response)	APP	CD74	0.0232285	0	APP_CD74	APP - CD74	APP	Cell-Cell Contact	PMID: 19849849
myCAF	Macrophages(IFNs response)	APP	CD74	0.0992073	0	APP_CD74	APP - CD74	APP	Cell-Cell Contact	PMID: 19849849
ROS0/2/3	Macrophages(IFNs response)	APP	CD74	0.114162	0	APP_CD74	APP - CD74	APP	Cell-Cell Contact	PMID: 19849849
ROS5/1/4	Macrophages(IFNs response)	APP	CD74	0.0791176	0	APP_CD74	APP - CD74	APP	Cell-Cell Contact	PMID: 19849849
TAMs	Macrophages(IFNs response)	APP	CD74	0.0263161	0	APP_CD74	APP - CD74	APP	Cell-Cell Contact	PMID: 19849849
vCAF	Macrophages(IFNs response)	APP	CD74	0.0987113	0	APP_CD74	APP - CD74	APP	Cell-Cell Contact	PMID: 19849849
apCAF	Macrophages(Proliferating)	APP	CD74	0.108514	0	APP_CD74	APP - CD74	APP	Cell-Cell Contact	PMID: 19849849
iCAF	Macrophages(Proliferating)	APP	CD74	0.0534221	0	APP_CD74	APP - CD74	APP	Cell-Cell Contact	PMID: 19849849
Macrophages(IFNs response)	Macrophages(Proliferating)	APP	CD74	0.0198897	0	APP_CD74	APP - CD74	APP	Cell-Cell Contact	PMID: 19849849
Macrophages(Proliferating)	Macrophages(Proliferating)	APP	CD74	0.0459171	0	APP_CD74	APP - CD74	APP	Cell-Cell Contact	PMID: 19849849
Macrophages(Stress-like)	Macrophages(Proliferating)	APP	CD74	0.0230722	0	APP_CD74	APP - CD74	APP	Cell-Cell Contact	PMID: 19849849
Monocytes	Macrophages(Proliferating)	APP	CD74	0.0188572	0	APP_CD74	APP - CD74	APP	Cell-Cell Contact	PMID: 19849849
myCAF	Macrophages(Proliferating)	APP	CD74	0.0817343	0	APP_CD74	APP - CD74	APP	Cell-Cell Contact	PMID: 19849849
ROS0/2/3	Macrophages(Proliferating)	APP	CD74	0.0943313	0	APP_CD74	APP - CD74	APP	Cell-Cell Contact	PMID: 19849849
ROS5/1/4	Macrophages(Proliferating)	APP	CD74	0.0649279	0	APP_CD74	APP - CD74	APP	Cell-Cell Contact	PMID: 19849849
TAMs	Macrophages(Proliferating)	APP	CD74	0.0213765	0	APP_CD74	APP - CD74	APP	Cell-Cell Contact	PMID: 19849849
vCAF	Macrophages(Proliferating)	APP	CD74	0.0813178	0	APP_CD74	APP - CD74	APP	Cell-Cell Contact	PMID: 19849849
apCAF	Macrophages(Stress-like)	APP	CD74	0.11342	0	APP_CD74	APP - CD74	APP	Cell-Cell Contact	PMID: 19849849
iCAF	Macrophages(Stress-like)	APP	CD74	0.0559936	0	APP_CD74	APP - CD74	APP	Cell-Cell Contact	PMID: 19849849
Macrophages(IFNs response)	Macrophages(Stress-like)	APP	CD74	0.0208827	0	APP_CD74	APP - CD74	APP	Cell-Cell Contact	PMID: 19849849
Macrophages(Proliferating)	Macrophages(Stress-like)	APP	CD74	0.0481457	0	APP_CD74	APP - CD74	APP	Cell-Cell Contact	PMID: 19849849
Macrophages(Stress-like)	Macrophages(Stress-like)	APP	CD74	0.0242202	0	APP_CD74	APP - CD74	APP	Cell-Cell Contact	PMID: 19849849
Monocytes	Macrophages(Stress-like)	APP	CD74	0.0197997	0	APP_CD74	APP - CD74	APP	Cell-Cell Contact	PMID: 19849849
myCAF	Macrophages(Stress-like)	APP	CD74	0.0855455	0	APP_CD74	APP - CD74	APP	Cell-Cell Contact	PMID: 19849849
ROS0/2/3	Macrophages(Stress-like)	APP	CD74	0.0986668	0	APP_CD74	APP - CD74	APP	Cell-Cell Contact	PMID: 19849849
ROS5/1/4	Macrophages(Stress-like)	APP	CD74	0.0680135	0	APP_CD74	APP - CD74	APP	Cell-Cell Contact	PMID: 19849849
TAMs	Macrophages(Stress-like)	APP	CD74	0.0224421	0	APP_CD74	APP - CD74	APP	Cell-Cell Contact	PMID: 19849849
vCAF	Macrophages(Stress-like)	APP	CD74	0.0851114	0	APP_CD74	APP - CD74	APP	Cell-Cell Contact	PMID: 19849849
apCAF	Monocytes	APP	CD74	0.0891527	0	APP_CD74	APP - CD74	APP	Cell-Cell Contact	PMID: 19849849
iCAF	Monocytes	APP	CD74	0.0434116	0	APP_CD74	APP - CD74	APP	Cell-Cell Contact	PMID: 19849849
Macrophages(Proliferating)	Monocytes	APP	CD74	0.0372576	0	APP_CD74	APP - CD74	APP	Cell-Cell Contact	PMID: 19849849
Macrophages(Stress-like)	Monocytes	APP	CD74	0.0186369	0	APP_CD74	APP - CD74	APP	Cell-Cell Contact	PMID: 19849849
myCAF	Monocytes	APP	CD74	0.0667929	0	APP_CD74	APP - CD74	APP	Cell-Cell Contact	PMID: 19849849
ROS0/2/3	Monocytes	APP	CD74	0.0772809	0	APP_CD74	APP - CD74	APP	Cell-Cell Contact	PMID: 19849849
ROS5/1/4	Monocytes	APP	CD74	0.0528819	0	APP_CD74	APP - CD74	APP	Cell-Cell Contact	PMID: 19849849
TAMs	Monocytes	APP	CD74	0.0172614	0	APP_CD74	APP - CD74	APP	Cell-Cell Contact	PMID: 19849849
vCAF	Monocytes	APP	CD74	0.066447	0	APP_CD74	APP - CD74	APP	Cell-Cell Contact	PMID: 19849849
apCAF	T cells	APP	CD74	0.0484175	0	APP_CD74	APP - CD74	APP	Cell-Cell Contact	PMID: 19849849
Macrophages(Proliferating)	T cells	APP	CD74	0.0197206	0	APP_CD74	APP - CD74	APP	Cell-Cell Contact	PMID: 19849849
myCAF	T cells	APP	CD74	0.0358718	0.02	APP_CD74	APP - CD74	APP	Cell-Cell Contact	PMID: 19849849
ROS0/2/3	T cells	APP	CD74	0.0417216	0	APP_CD74	APP - CD74	APP	Cell-Cell Contact	PMID: 19849849
ROS5/1/4	T cells	APP	CD74	0.0282061	0	APP_CD74	APP - CD74	APP	Cell-Cell Contact	PMID: 19849849
vCAF	T cells	APP	CD74	0.03568	0	APP_CD74	APP - CD74	APP	Cell-Cell Contact	PMID: 19849849
apCAF	TAMs	APP	CD74	0.127079	0	APP_CD74	APP - CD74	APP	Cell-Cell Contact	PMID: 19849849
DCs	TAMs	APP	CD74	0.018407	0	APP_CD74	APP - CD74	APP	Cell-Cell Contact	PMID: 19849849
iCAF	TAMs	APP	CD74	0.06323	0	APP_CD74	APP - CD74	APP	Cell-Cell Contact	PMID: 19849849
Macrophages(IFNs response)	TAMs	APP	CD74	0.0236954	0	APP_CD74	APP - CD74	APP	Cell-Cell Contact	PMID: 19849849
Macrophages(Proliferating)	TAMs	APP	CD74	0.0544263	0	APP_CD74	APP - CD74	APP	Cell-Cell Contact	PMID: 19849849
Macrophages(Stress-like)	TAMs	APP	CD74	0.0274698	0	APP_CD74	APP - CD74	APP	Cell-Cell Contact	PMID: 19849849
Monocytes	TAMs	APP	CD74	0.0224698	0	APP_CD74	APP - CD74	APP	Cell-Cell Contact	PMID: 19849849
myCAF	TAMs	APP	CD74	0.0962118	0	APP_CD74	APP - CD74	APP	Cell-Cell Contact	PMID: 19849849
ROS0/2/3	TAMs	APP	CD74	0.110771	0	APP_CD74	APP - CD74	APP	Cell-Cell Contact	PMID: 19849849
ROS5/1/4	TAMs	APP	CD74	0.076677	0	APP_CD74	APP - CD74	APP	Cell-Cell Contact	PMID: 19849849
TAMs	TAMs	APP	CD74	0.0254593	0	APP_CD74	APP - CD74	APP	Cell-Cell Contact	PMID: 19849849
vCAF	TAMs	APP	CD74	0.0957292	0	APP_CD74	APP - CD74	APP	Cell-Cell Contact	PMID: 19849849
DCs	iCAF	AREG	EGFR	0.00716139	0	AREG_EGFR	AREG - EGFR	EGF	Secreted Signaling	KEGG: hsa04012
Macrophages(IFNs response)	iCAF	AREG	EGFR	0.000866472	0	AREG_EGFR	AREG - EGFR	EGF	Secreted Signaling	KEGG: hsa04012
Macrophages(Proliferating)	iCAF	AREG	EGFR	0.000735227	0	AREG_EGFR	AREG - EGFR	EGF	Secreted Signaling	KEGG: hsa04012
Macrophages(Stress-like)	iCAF	AREG	EGFR	0.00104302	0	AREG_EGFR	AREG - EGFR	EGF	Secreted Signaling	KEGG: hsa04012
Mast cells	iCAF	AREG	EGFR	0.00426601	0	AREG_EGFR	AREG - EGFR	EGF	Secreted Signaling	KEGG: hsa04012
Monocytes	iCAF	AREG	EGFR	0.00719563	0	AREG_EGFR	AREG - EGFR	EGF	Secreted Signaling	KEGG: hsa04012
NK cells	iCAF	AREG	EGFR	0.00212548	0	AREG_EGFR	AREG - EGFR	EGF	Secreted Signaling	KEGG: hsa04012
T cells	iCAF	AREG	EGFR	0.0015839	0	AREG_EGFR	AREG - EGFR	EGF	Secreted Signaling	KEGG: hsa04012
TAMs	iCAF	AREG	EGFR	0.000681059	0	AREG_EGFR	AREG - EGFR	EGF	Secreted Signaling	KEGG: hsa04012
iCAF	DCs	C3	C3AR1	0.0269445	0	C3_C3AR1	C3 - C3AR1	COMPLEMENT	Secreted Signaling	KEGG: hsa04080
Macrophages(IFNs response)	DCs	C3	C3AR1	0.00358438	0	C3_C3AR1	C3 - C3AR1	COMPLEMENT	Secreted Signaling	KEGG: hsa04080
iCAF	Macrophages(IFNs response)	C3	C3AR1	0.0515994	0	C3_C3AR1	C3 - C3AR1	COMPLEMENT	Secreted Signaling	KEGG: hsa04080
Macrophages(IFNs response)	Macrophages(IFNs response)	C3	C3AR1	0.00701834	0	C3_C3AR1	C3 - C3AR1	COMPLEMENT	Secreted Signaling	KEGG: hsa04080
iCAF	Macrophages(Proliferating)	C3	C3AR1	0.0286017	0	C3_C3AR1	C3 - C3AR1	COMPLEMENT	Secreted Signaling	KEGG: hsa04080
Macrophages(IFNs response)	Macrophages(Proliferating)	C3	C3AR1	0.00381046	0	C3_C3AR1	C3 - C3AR1	COMPLEMENT	Secreted Signaling	KEGG: hsa04080
iCAF	Macrophages(Stress-like)	C3	C3AR1	0.0483743	0	C3_C3AR1	C3 - C3AR1	COMPLEMENT	Secreted Signaling	KEGG: hsa04080
Macrophages(IFNs response)	Macrophages(Stress-like)	C3	C3AR1	0.0065604	0	C3_C3AR1	C3 - C3AR1	COMPLEMENT	Secreted Signaling	KEGG: hsa04080
iCAF	Monocytes	C3	C3AR1	0.0110854	0	C3_C3AR1	C3 - C3AR1	COMPLEMENT	Secreted Signaling	KEGG: hsa04080
Macrophages(IFNs response)	Monocytes	C3	C3AR1	0.00145412	0	C3_C3AR1	C3 - C3AR1	COMPLEMENT	Secreted Signaling	KEGG: hsa04080
iCAF	TAMs	C3	C3AR1	0.0408605	0	C3_C3AR1	C3 - C3AR1	COMPLEMENT	Secreted Signaling	KEGG: hsa04080
Macrophages(IFNs response)	TAMs	C3	C3AR1	0.00550384	0	C3_C3AR1	C3 - C3AR1	COMPLEMENT	Secreted Signaling	KEGG: hsa04080
iCAF	DCs	C3	ITGAM_ITGB2	0.0238131	0	C3_ITGAM_ITGB2	C3 - (ITGAM+ITGB2)	COMPLEMENT	Secreted Signaling	PMID: 16234578
Macrophages(IFNs response)	DCs	C3	ITGAM_ITGB2	0.003159	0	C3_ITGAM_ITGB2	C3 - (ITGAM+ITGB2)	COMPLEMENT	Secreted Signaling	PMID: 16234578
iCAF	Macrophages(IFNs response)	C3	ITGAM_ITGB2	0.0406259	0	C3_ITGAM_ITGB2	C3 - (ITGAM+ITGB2)	COMPLEMENT	Secreted Signaling	PMID: 16234578
Macrophages(IFNs response)	Macrophages(IFNs response)	C3	ITGAM_ITGB2	0.00547107	0	C3_ITGAM_ITGB2	C3 - (ITGAM+ITGB2)	COMPLEMENT	Secreted Signaling	PMID: 16234578
iCAF	Macrophages(Proliferating)	C3	ITGAM_ITGB2	0.0442936	0	C3_ITGAM_ITGB2	C3 - (ITGAM+ITGB2)	COMPLEMENT	Secreted Signaling	PMID: 16234578
Macrophages(IFNs response)	Macrophages(Proliferating)	C3	ITGAM_ITGB2	0.00598481	0	C3_ITGAM_ITGB2	C3 - (ITGAM+ITGB2)	COMPLEMENT	Secreted Signaling	PMID: 16234578
iCAF	Macrophages(Stress-like)	C3	ITGAM_ITGB2	0.0462176	0	C3_ITGAM_ITGB2	C3 - (ITGAM+ITGB2)	COMPLEMENT	Secreted Signaling	PMID: 16234578
Macrophages(IFNs response)	Macrophages(Stress-like)	C3	ITGAM_ITGB2	0.00625567	0	C3_ITGAM_ITGB2	C3 - (ITGAM+ITGB2)	COMPLEMENT	Secreted Signaling	PMID: 16234578
iCAF	Monocytes	C3	ITGAM_ITGB2	0.0309694	0	C3_ITGAM_ITGB2	C3 - (ITGAM+ITGB2)	COMPLEMENT	Secreted Signaling	PMID: 16234578
Macrophages(IFNs response)	Monocytes	C3	ITGAM_ITGB2	0.00413462	0	C3_ITGAM_ITGB2	C3 - (ITGAM+ITGB2)	COMPLEMENT	Secreted Signaling	PMID: 16234578
iCAF	TAMs	C3	ITGAM_ITGB2	0.0427138	0	C3_ITGAM_ITGB2	C3 - (ITGAM+ITGB2)	COMPLEMENT	Secreted Signaling	PMID: 16234578
Macrophages(IFNs response)	TAMs	C3	ITGAM_ITGB2	0.00576311	0	C3_ITGAM_ITGB2	C3 - (ITGAM+ITGB2)	COMPLEMENT	Secreted Signaling	PMID: 16234578
iCAF	DCs	C3	ITGAX_ITGB2	0.0412245	0	C3_ITGAX_ITGB2	C3 - (ITGAX+ITGB2)	COMPLEMENT	Secreted Signaling	PMID: 16234578
Macrophages(IFNs response)	DCs	C3	ITGAX_ITGB2	0.0055547	0	C3_ITGAX_ITGB2	C3 - (ITGAX+ITGB2)	COMPLEMENT	Secreted Signaling	PMID: 16234578
iCAF	Macrophages(IFNs response)	C3	ITGAX_ITGB2	0.0280863	0	C3_ITGAX_ITGB2	C3 - (ITGAX+ITGB2)	COMPLEMENT	Secreted Signaling	PMID: 16234578
Macrophages(IFNs response)	Macrophages(IFNs response)	C3	ITGAX_ITGB2	0.00374007	0	C3_ITGAX_ITGB2	C3 - (ITGAX+ITGB2)	COMPLEMENT	Secreted Signaling	PMID: 16234578
iCAF	Macrophages(Proliferating)	C3	ITGAX_ITGB2	0.0227802	0	C3_ITGAX_ITGB2	C3 - (ITGAX+ITGB2)	COMPLEMENT	Secreted Signaling	PMID: 16234578
Macrophages(IFNs response)	Macrophages(Proliferating)	C3	ITGAX_ITGB2	0.0030192	0	C3_ITGAX_ITGB2	C3 - (ITGAX+ITGB2)	COMPLEMENT	Secreted Signaling	PMID: 16234578
iCAF	Macrophages(Stress-like)	C3	ITGAX_ITGB2	0.0263536	0	C3_ITGAX_ITGB2	C3 - (ITGAX+ITGB2)	COMPLEMENT	Secreted Signaling	PMID: 16234578
Macrophages(IFNs response)	Macrophages(Stress-like)	C3	ITGAX_ITGB2	0.00350393	0	C3_ITGAX_ITGB2	C3 - (ITGAX+ITGB2)	COMPLEMENT	Secreted Signaling	PMID: 16234578
iCAF	Monocytes	C3	ITGAX_ITGB2	0.0557651	0	C3_ITGAX_ITGB2	C3 - (ITGAX+ITGB2)	COMPLEMENT	Secreted Signaling	PMID: 16234578
Macrophages(IFNs response)	Monocytes	C3	ITGAX_ITGB2	0.00761384	0	C3_ITGAX_ITGB2	C3 - (ITGAX+ITGB2)	COMPLEMENT	Secreted Signaling	PMID: 16234578
iCAF	TAMs	C3	ITGAX_ITGB2	0.0437178	0	C3_ITGAX_ITGB2	C3 - (ITGAX+ITGB2)	COMPLEMENT	Secreted Signaling	PMID: 16234578
Macrophages(IFNs response)	TAMs	C3	ITGAX_ITGB2	0.00590392	0	C3_ITGAX_ITGB2	C3 - (ITGAX+ITGB2)	COMPLEMENT	Secreted Signaling	PMID: 16234578
apCAF	apCAF	CADM1	CADM1	0.00293554	0	CADM1_CADM1	CADM1 - CADM1	CADM	Cell-Cell Contact	PMID: 24503895
ROS0/2/3	apCAF	CADM1	CADM1	0.0102649	0	CADM1_CADM1	CADM1 - CADM1	CADM	Cell-Cell Contact	PMID: 24503895
ROS5/1/4	apCAF	CADM1	CADM1	0.00984279	0	CADM1_CADM1	CADM1 - CADM1	CADM	Cell-Cell Contact	PMID: 24503895
TAMs	apCAF	CADM1	CADM1	0.00155455	0.04	CADM1_CADM1	CADM1 - CADM1	CADM	Cell-Cell Contact	PMID: 24503895
vCAF	apCAF	CADM1	CADM1	0.00290458	0	CADM1_CADM1	CADM1 - CADM1	CADM	Cell-Cell Contact	PMID: 24503895
ROS0/2/3	Macrophages(IFNs response)	CADM1	CADM1	0.0039812	0	CADM1_CADM1	CADM1 - CADM1	CADM	Cell-Cell Contact	PMID: 24503895
ROS5/1/4	Macrophages(IFNs response)	CADM1	CADM1	0.00381649	0	CADM1_CADM1	CADM1 - CADM1	CADM	Cell-Cell Contact	PMID: 24503895
apCAF	ROS0/2/3	CADM1	CADM1	0.0102649	0	CADM1_CADM1	CADM1 - CADM1	CADM	Cell-Cell Contact	PMID: 24503895
Macrophages(IFNs response)	ROS0/2/3	CADM1	CADM1	0.0039812	0	CADM1_CADM1	CADM1 - CADM1	CADM	Cell-Cell Contact	PMID: 24503895
ROS0/2/3	ROS0/2/3	CADM1	CADM1	0.0352471	0	CADM1_CADM1	CADM1 - CADM1	CADM	Cell-Cell Contact	PMID: 24503895
ROS5/1/4	ROS0/2/3	CADM1	CADM1	0.0338328	0	CADM1_CADM1	CADM1 - CADM1	CADM	Cell-Cell Contact	PMID: 24503895
TAMs	ROS0/2/3	CADM1	CADM1	0.00545475	0	CADM1_CADM1	CADM1 - CADM1	CADM	Cell-Cell Contact	PMID: 24503895
vCAF	ROS0/2/3	CADM1	CADM1	0.0101574	0	CADM1_CADM1	CADM1 - CADM1	CADM	Cell-Cell Contact	PMID: 24503895
apCAF	ROS5/1/4	CADM1	CADM1	0.00984279	0	CADM1_CADM1	CADM1 - CADM1	CADM	Cell-Cell Contact	PMID: 24503895
Macrophages(IFNs response)	ROS5/1/4	CADM1	CADM1	0.00381649	0	CADM1_CADM1	CADM1 - CADM1	CADM	Cell-Cell Contact	PMID: 24503895
ROS0/2/3	ROS5/1/4	CADM1	CADM1	0.0338328	0	CADM1_CADM1	CADM1 - CADM1	CADM	Cell-Cell Contact	PMID: 24503895
ROS5/1/4	ROS5/1/4	CADM1	CADM1	0.0324733	0	CADM1_CADM1	CADM1 - CADM1	CADM	Cell-Cell Contact	PMID: 24503895
TAMs	ROS5/1/4	CADM1	CADM1	0.0052294	0	CADM1_CADM1	CADM1 - CADM1	CADM	Cell-Cell Contact	PMID: 24503895
vCAF	ROS5/1/4	CADM1	CADM1	0.00973971	0	CADM1_CADM1	CADM1 - CADM1	CADM	Cell-Cell Contact	PMID: 24503895
apCAF	TAMs	CADM1	CADM1	0.00155455	0.04	CADM1_CADM1	CADM1 - CADM1	CADM	Cell-Cell Contact	PMID: 24503895
ROS0/2/3	TAMs	CADM1	CADM1	0.00545475	0	CADM1_CADM1	CADM1 - CADM1	CADM	Cell-Cell Contact	PMID: 24503895
ROS5/1/4	TAMs	CADM1	CADM1	0.0052294	0	CADM1_CADM1	CADM1 - CADM1	CADM	Cell-Cell Contact	PMID: 24503895
vCAF	TAMs	CADM1	CADM1	0.00153813	0.04	CADM1_CADM1	CADM1 - CADM1	CADM	Cell-Cell Contact	PMID: 24503895
apCAF	vCAF	CADM1	CADM1	0.00290458	0	CADM1_CADM1	CADM1 - CADM1	CADM	Cell-Cell Contact	PMID: 24503895
ROS0/2/3	vCAF	CADM1	CADM1	0.0101574	0	CADM1_CADM1	CADM1 - CADM1	CADM	Cell-Cell Contact	PMID: 24503895
ROS5/1/4	vCAF	CADM1	CADM1	0.00973971	0	CADM1_CADM1	CADM1 - CADM1	CADM	Cell-Cell Contact	PMID: 24503895
TAMs	vCAF	CADM1	CADM1	0.00153813	0.04	CADM1_CADM1	CADM1 - CADM1	CADM	Cell-Cell Contact	PMID: 24503895
vCAF	vCAF	CADM1	CADM1	0.00287395	0	CADM1_CADM1	CADM1 - CADM1	CADM	Cell-Cell Contact	PMID: 24503895
DCs	Macrophages(IFNs response)	CCL3	CCR1	0.0311518	0	CCL3_CCR1	CCL3 - CCR1	CCL	Secreted Signaling	KEGG: hsa04060
Macrophages(IFNs response)	Macrophages(IFNs response)	CCL3	CCR1	0.0673839	0	CCL3_CCR1	CCL3 - CCR1	CCL	Secreted Signaling	KEGG: hsa04060
Macrophages(Proliferating)	Macrophages(IFNs response)	CCL3	CCR1	0.0449931	0	CCL3_CCR1	CCL3 - CCR1	CCL	Secreted Signaling	KEGG: hsa04060
Macrophages(Stress-like)	Macrophages(IFNs response)	CCL3	CCR1	0.0352091	0	CCL3_CCR1	CCL3 - CCR1	CCL	Secreted Signaling	KEGG: hsa04060
Monocytes	Macrophages(IFNs response)	CCL3	CCR1	0.023755	0	CCL3_CCR1	CCL3 - CCR1	CCL	Secreted Signaling	KEGG: hsa04060
T cells	Macrophages(IFNs response)	CCL3	CCR1	0.00520039	0	CCL3_CCR1	CCL3 - CCR1	CCL	Secreted Signaling	KEGG: hsa04060
TAMs	Macrophages(IFNs response)	CCL3	CCR1	0.0672461	0	CCL3_CCR1	CCL3 - CCR1	CCL	Secreted Signaling	KEGG: hsa04060
DCs	Macrophages(Proliferating)	CCL3	CCR1	0.0172859	0	CCL3_CCR1	CCL3 - CCR1	CCL	Secreted Signaling	KEGG: hsa04060
Macrophages(IFNs response)	Macrophages(Proliferating)	CCL3	CCR1	0.0380237	0	CCL3_CCR1	CCL3 - CCR1	CCL	Secreted Signaling	KEGG: hsa04060
Macrophages(Proliferating)	Macrophages(Proliferating)	CCL3	CCR1	0.025126	0	CCL3_CCR1	CCL3 - CCR1	CCL	Secreted Signaling	KEGG: hsa04060
Macrophages(Stress-like)	Macrophages(Proliferating)	CCL3	CCR1	0.0195737	0	CCL3_CCR1	CCL3 - CCR1	CCL	Secreted Signaling	KEGG: hsa04060
Monocytes	Macrophages(Proliferating)	CCL3	CCR1	0.0131368	0	CCL3_CCR1	CCL3 - CCR1	CCL	Secreted Signaling	KEGG: hsa04060
T cells	Macrophages(Proliferating)	CCL3	CCR1	0.00285165	0.01	CCL3_CCR1	CCL3 - CCR1	CCL	Secreted Signaling	KEGG: hsa04060
TAMs	Macrophages(Proliferating)	CCL3	CCR1	0.0379435	0	CCL3_CCR1	CCL3 - CCR1	CCL	Secreted Signaling	KEGG: hsa04060
DCs	Macrophages(Stress-like)	CCL3	CCR1	0.0211905	0	CCL3_CCR1	CCL3 - CCR1	CCL	Secreted Signaling	KEGG: hsa04060
Macrophages(IFNs response)	Macrophages(Stress-like)	CCL3	CCR1	0.0463915	0	CCL3_CCR1	CCL3 - CCR1	CCL	Secreted Signaling	KEGG: hsa04060
Macrophages(Proliferating)	Macrophages(Stress-like)	CCL3	CCR1	0.0307463	0	CCL3_CCR1	CCL3 - CCR1	CCL	Secreted Signaling	KEGG: hsa04060
Macrophages(Stress-like)	Macrophages(Stress-like)	CCL3	CCR1	0.0239826	0	CCL3_CCR1	CCL3 - CCR1	CCL	Secreted Signaling	KEGG: hsa04060
Monocytes	Macrophages(Stress-like)	CCL3	CCR1	0.0161196	0	CCL3_CCR1	CCL3 - CCR1	CCL	Secreted Signaling	KEGG: hsa04060
T cells	Macrophages(Stress-like)	CCL3	CCR1	0.00350744	0.03	CCL3_CCR1	CCL3 - CCR1	CCL	Secreted Signaling	KEGG: hsa04060
TAMs	Macrophages(Stress-like)	CCL3	CCR1	0.0462946	0	CCL3_CCR1	CCL3 - CCR1	CCL	Secreted Signaling	KEGG: hsa04060
DCs	Monocytes	CCL3	CCR1	0.00747675	0	CCL3_CCR1	CCL3 - CCR1	CCL	Secreted Signaling	KEGG: hsa04060
Macrophages(IFNs response)	Monocytes	CCL3	CCR1	0.0166459	0	CCL3_CCR1	CCL3 - CCR1	CCL	Secreted Signaling	KEGG: hsa04060
Macrophages(Proliferating)	Monocytes	CCL3	CCR1	0.0109173	0	CCL3_CCR1	CCL3 - CCR1	CCL	Secreted Signaling	KEGG: hsa04060
Macrophages(Stress-like)	Monocytes	CCL3	CCR1	0.00847753	0	CCL3_CCR1	CCL3 - CCR1	CCL	Secreted Signaling	KEGG: hsa04060
Monocytes	Monocytes	CCL3	CCR1	0.00566854	0	CCL3_CCR1	CCL3 - CCR1	CCL	Secreted Signaling	KEGG: hsa04060
T cells	Monocytes	CCL3	CCR1	0.00122325	0.04	CCL3_CCR1	CCL3 - CCR1	CCL	Secreted Signaling	KEGG: hsa04060
TAMs	Monocytes	CCL3	CCR1	0.01661	0	CCL3_CCR1	CCL3 - CCR1	CCL	Secreted Signaling	KEGG: hsa04060
DCs	TAMs	CCL3	CCR1	0.0100301	0	CCL3_CCR1	CCL3 - CCR1	CCL	Secreted Signaling	KEGG: hsa04060
Macrophages(IFNs response)	TAMs	CCL3	CCR1	0.0222603	0	CCL3_CCR1	CCL3 - CCR1	CCL	Secreted Signaling	KEGG: hsa04060
Macrophages(Proliferating)	TAMs	CCL3	CCR1	0.0146283	0	CCL3_CCR1	CCL3 - CCR1	CCL	Secreted Signaling	KEGG: hsa04060
Macrophages(Stress-like)	TAMs	CCL3	CCR1	0.0113687	0	CCL3_CCR1	CCL3 - CCR1	CCL	Secreted Signaling	KEGG: hsa04060
Monocytes	TAMs	CCL3	CCR1	0.0076091	0	CCL3_CCR1	CCL3 - CCR1	CCL	Secreted Signaling	KEGG: hsa04060
T cells	TAMs	CCL3	CCR1	0.00164453	0	CCL3_CCR1	CCL3 - CCR1	CCL	Secreted Signaling	KEGG: hsa04060
TAMs	TAMs	CCL3	CCR1	0.0222126	0	CCL3_CCR1	CCL3 - CCR1	CCL	Secreted Signaling	KEGG: hsa04060
DCs	Macrophages(IFNs response)	CCL3L1	CCR1	0.0175972	0	CCL3L1_CCR1	CCL3L1 - CCR1	CCL	Secreted Signaling	KEGG: hsa04060
Macrophages(IFNs response)	Macrophages(IFNs response)	CCL3L1	CCR1	0.0472886	0	CCL3L1_CCR1	CCL3L1 - CCR1	CCL	Secreted Signaling	KEGG: hsa04060
Macrophages(Proliferating)	Macrophages(IFNs response)	CCL3L1	CCR1	0.0271896	0	CCL3L1_CCR1	CCL3L1 - CCR1	CCL	Secreted Signaling	KEGG: hsa04060
Macrophages(Stress-like)	Macrophages(IFNs response)	CCL3L1	CCR1	0.00915257	0	CCL3L1_CCR1	CCL3L1 - CCR1	CCL	Secreted Signaling	KEGG: hsa04060
Monocytes	Macrophages(IFNs response)	CCL3L1	CCR1	0.00674642	0	CCL3L1_CCR1	CCL3L1 - CCR1	CCL	Secreted Signaling	KEGG: hsa04060
TAMs	Macrophages(IFNs response)	CCL3L1	CCR1	0.0463446	0	CCL3L1_CCR1	CCL3L1 - CCR1	CCL	Secreted Signaling	KEGG: hsa04060
DCs	Macrophages(Proliferating)	CCL3L1	CCR1	0.00970408	0	CCL3L1_CCR1	CCL3L1 - CCR1	CCL	Secreted Signaling	KEGG: hsa04060
Macrophages(IFNs response)	Macrophages(Proliferating)	CCL3L1	CCR1	0.026436	0	CCL3L1_CCR1	CCL3L1 - CCR1	CCL	Secreted Signaling	KEGG: hsa04060
Macrophages(Proliferating)	Macrophages(Proliferating)	CCL3L1	CCR1	0.0150598	0	CCL3L1_CCR1	CCL3L1 - CCR1	CCL	Secreted Signaling	KEGG: hsa04060
Macrophages(Stress-like)	Macrophages(Proliferating)	CCL3L1	CCR1	0.00502787	0	CCL3L1_CCR1	CCL3L1 - CCR1	CCL	Secreted Signaling	KEGG: hsa04060
Monocytes	Macrophages(Proliferating)	CCL3L1	CCR1	0.00370202	0	CCL3L1_CCR1	CCL3L1 - CCR1	CCL	Secreted Signaling	KEGG: hsa04060
TAMs	Macrophages(Proliferating)	CCL3L1	CCR1	0.025897	0	CCL3L1_CCR1	CCL3L1 - CCR1	CCL	Secreted Signaling	KEGG: hsa04060
DCs	Macrophages(Stress-like)	CCL3L1	CCR1	0.0119169	0	CCL3L1_CCR1	CCL3L1 - CCR1	CCL	Secreted Signaling	KEGG: hsa04060
Macrophages(IFNs response)	Macrophages(Stress-like)	CCL3L1	CCR1	0.0323395	0	CCL3L1_CCR1	CCL3L1 - CCR1	CCL	Secreted Signaling	KEGG: hsa04060
Macrophages(Proliferating)	Macrophages(Stress-like)	CCL3L1	CCR1	0.0184711	0	CCL3L1_CCR1	CCL3L1 - CCR1	CCL	Secreted Signaling	KEGG: hsa04060
Macrophages(Stress-like)	Macrophages(Stress-like)	CCL3L1	CCR1	0.00618101	0	CCL3L1_CCR1	CCL3L1 - CCR1	CCL	Secreted Signaling	KEGG: hsa04060
Monocytes	Macrophages(Stress-like)	CCL3L1	CCR1	0.00455247	0	CCL3L1_CCR1	CCL3L1 - CCR1	CCL	Secreted Signaling	KEGG: hsa04060
TAMs	Macrophages(Stress-like)	CCL3L1	CCR1	0.031684	0	CCL3L1_CCR1	CCL3L1 - CCR1	CCL	Secreted Signaling	KEGG: hsa04060
DCs	Monocytes	CCL3L1	CCR1	0.00417906	0	CCL3L1_CCR1	CCL3L1 - CCR1	CCL	Secreted Signaling	KEGG: hsa04060
Macrophages(IFNs response)	Monocytes	CCL3L1	CCR1	0.0114953	0	CCL3L1_CCR1	CCL3L1 - CCR1	CCL	Secreted Signaling	KEGG: hsa04060
Macrophages(Proliferating)	Monocytes	CCL3L1	CCR1	0.00650556	0	CCL3L1_CCR1	CCL3L1 - CCR1	CCL	Secreted Signaling	KEGG: hsa04060
Macrophages(Stress-like)	Monocytes	CCL3L1	CCR1	0.00215945	0	CCL3L1_CCR1	CCL3L1 - CCR1	CCL	Secreted Signaling	KEGG: hsa04060
Monocytes	Monocytes	CCL3L1	CCR1	0.00158879	0.02	CCL3L1_CCR1	CCL3L1 - CCR1	CCL	Secreted Signaling	KEGG: hsa04060
TAMs	Monocytes	CCL3L1	CCR1	0.0112573	0	CCL3L1_CCR1	CCL3L1 - CCR1	CCL	Secreted Signaling	KEGG: hsa04060
DCs	TAMs	CCL3L1	CCR1	0.00561259	0	CCL3L1_CCR1	CCL3L1 - CCR1	CCL	Secreted Signaling	KEGG: hsa04060
Macrophages(IFNs response)	TAMs	CCL3L1	CCR1	0.0153996	0	CCL3L1_CCR1	CCL3L1 - CCR1	CCL	Secreted Signaling	KEGG: hsa04060
Macrophages(Proliferating)	TAMs	CCL3L1	CCR1	0.00873014	0	CCL3L1_CCR1	CCL3L1 - CCR1	CCL	Secreted Signaling	KEGG: hsa04060
Macrophages(Stress-like)	TAMs	CCL3L1	CCR1	0.00290221	0	CCL3L1_CCR1	CCL3L1 - CCR1	CCL	Secreted Signaling	KEGG: hsa04060
Monocytes	TAMs	CCL3L1	CCR1	0.0021357	0	CCL3L1_CCR1	CCL3L1 - CCR1	CCL	Secreted Signaling	KEGG: hsa04060
TAMs	TAMs	CCL3L1	CCR1	0.0150821	0	CCL3L1_CCR1	CCL3L1 - CCR1	CCL	Secreted Signaling	KEGG: hsa04060
Macrophages(Proliferating)	Macrophages(IFNs response)	CCL5	CCR1	0.00322049	0	CCL5_CCR1	CCL5 - CCR1	CCL	Secreted Signaling	KEGG: hsa04060
NK cells	Macrophages(IFNs response)	CCL5	CCR1	0.0667305	0	CCL5_CCR1	CCL5 - CCR1	CCL	Secreted Signaling	KEGG: hsa04060
T cells	Macrophages(IFNs response)	CCL5	CCR1	0.0505634	0	CCL5_CCR1	CCL5 - CCR1	CCL	Secreted Signaling	KEGG: hsa04060
Macrophages(Proliferating)	Macrophages(Proliferating)	CCL5	CCR1	0.00176438	0	CCL5_CCR1	CCL5 - CCR1	CCL	Secreted Signaling	KEGG: hsa04060
NK cells	Macrophages(Proliferating)	CCL5	CCR1	0.0376434	0	CCL5_CCR1	CCL5 - CCR1	CCL	Secreted Signaling	KEGG: hsa04060
T cells	Macrophages(Proliferating)	CCL5	CCR1	0.0283097	0	CCL5_CCR1	CCL5 - CCR1	CCL	Secreted Signaling	KEGG: hsa04060
Macrophages(Proliferating)	Macrophages(Stress-like)	CCL5	CCR1	0.00217068	0	CCL5_CCR1	CCL5 - CCR1	CCL	Secreted Signaling	KEGG: hsa04060
NK cells	Macrophages(Stress-like)	CCL5	CCR1	0.0459316	0	CCL5_CCR1	CCL5 - CCR1	CCL	Secreted Signaling	KEGG: hsa04060
T cells	Macrophages(Stress-like)	CCL5	CCR1	0.0346167	0	CCL5_CCR1	CCL5 - CCR1	CCL	Secreted Signaling	KEGG: hsa04060
Macrophages(Proliferating)	Monocytes	CCL5	CCR1	0.000756379	0	CCL5_CCR1	CCL5 - CCR1	CCL	Secreted Signaling	KEGG: hsa04060
NK cells	Monocytes	CCL5	CCR1	0.0164758	0	CCL5_CCR1	CCL5 - CCR1	CCL	Secreted Signaling	KEGG: hsa04060
T cells	Monocytes	CCL5	CCR1	0.0123234	0	CCL5_CCR1	CCL5 - CCR1	CCL	Secreted Signaling	KEGG: hsa04060
Macrophages(Proliferating)	TAMs	CCL5	CCR1	0.00101704	0	CCL5_CCR1	CCL5 - CCR1	CCL	Secreted Signaling	KEGG: hsa04060
NK cells	TAMs	CCL5	CCR1	0.0220341	0	CCL5_CCR1	CCL5 - CCR1	CCL	Secreted Signaling	KEGG: hsa04060
T cells	TAMs	CCL5	CCR1	0.0165043	0	CCL5_CCR1	CCL5 - CCR1	CCL	Secreted Signaling	KEGG: hsa04060
Macrophages(IFNs response)	Macrophages(IFNs response)	CCL8	CCR1	0.00865134	0	CCL8_CCR1	CCL8 - CCR1	CCL	Secreted Signaling	KEGG: hsa04060
Macrophages(IFNs response)	Macrophages(Proliferating)	CCL8	CCR1	0.00475143	0	CCL8_CCR1	CCL8 - CCR1	CCL	Secreted Signaling	KEGG: hsa04060
Macrophages(IFNs response)	Macrophages(Stress-like)	CCL8	CCR1	0.00584155	0	CCL8_CCR1	CCL8 - CCR1	CCL	Secreted Signaling	KEGG: hsa04060
Macrophages(IFNs response)	Monocytes	CCL8	CCR1	0.0020404	0	CCL8_CCR1	CCL8 - CCR1	CCL	Secreted Signaling	KEGG: hsa04060
Macrophages(IFNs response)	TAMs	CCL8	CCR1	0.00274233	0	CCL8_CCR1	CCL8 - CCR1	CCL	Secreted Signaling	KEGG: hsa04060
apCAF	apCAF	CD46	JAG1	0.00125497	0	CD46_JAG1	CD46 - JAG1	CD46	Cell-Cell Contact	PMID: 23086448
DCs	apCAF	CD46	JAG1	0.0014238	0	CD46_JAG1	CD46 - JAG1	CD46	Cell-Cell Contact	PMID: 23086448
iCAF	apCAF	CD46	JAG1	0.000152377	0	CD46_JAG1	CD46 - JAG1	CD46	Cell-Cell Contact	PMID: 23086448
Macrophages(IFNs response)	apCAF	CD46	JAG1	0.00150026	0	CD46_JAG1	CD46 - JAG1	CD46	Cell-Cell Contact	PMID: 23086448
Macrophages(Proliferating)	apCAF	CD46	JAG1	0.00119299	0	CD46_JAG1	CD46 - JAG1	CD46	Cell-Cell Contact	PMID: 23086448
Macrophages(Stress-like)	apCAF	CD46	JAG1	0.00150457	0	CD46_JAG1	CD46 - JAG1	CD46	Cell-Cell Contact	PMID: 23086448
Mast cells	apCAF	CD46	JAG1	0.00183269	0	CD46_JAG1	CD46 - JAG1	CD46	Cell-Cell Contact	PMID: 23086448
Monocytes	apCAF	CD46	JAG1	0.0018649	0	CD46_JAG1	CD46 - JAG1	CD46	Cell-Cell Contact	PMID: 23086448
myCAF	apCAF	CD46	JAG1	0.000845654	0	CD46_JAG1	CD46 - JAG1	CD46	Cell-Cell Contact	PMID: 23086448
ROS0/2/3	apCAF	CD46	JAG1	0.000951226	0	CD46_JAG1	CD46 - JAG1	CD46	Cell-Cell Contact	PMID: 23086448
ROS5/1/4	apCAF	CD46	JAG1	0.00060644	0	CD46_JAG1	CD46 - JAG1	CD46	Cell-Cell Contact	PMID: 23086448
TAMs	apCAF	CD46	JAG1	0.00155691	0	CD46_JAG1	CD46 - JAG1	CD46	Cell-Cell Contact	PMID: 23086448
vCAF	apCAF	CD46	JAG1	0.00162687	0	CD46_JAG1	CD46 - JAG1	CD46	Cell-Cell Contact	PMID: 23086448
apCAF	myCAF	CD46	JAG1	0.0013076	0	CD46_JAG1	CD46 - JAG1	CD46	Cell-Cell Contact	PMID: 23086448
DCs	myCAF	CD46	JAG1	0.0014835	0	CD46_JAG1	CD46 - JAG1	CD46	Cell-Cell Contact	PMID: 23086448
iCAF	myCAF	CD46	JAG1	0.000158774	0	CD46_JAG1	CD46 - JAG1	CD46	Cell-Cell Contact	PMID: 23086448
Macrophages(IFNs response)	myCAF	CD46	JAG1	0.00156316	0	CD46_JAG1	CD46 - JAG1	CD46	Cell-Cell Contact	PMID: 23086448
Macrophages(Proliferating)	myCAF	CD46	JAG1	0.00124302	0	CD46_JAG1	CD46 - JAG1	CD46	Cell-Cell Contact	PMID: 23086448
Macrophages(Stress-like)	myCAF	CD46	JAG1	0.00156765	0	CD46_JAG1	CD46 - JAG1	CD46	Cell-Cell Contact	PMID: 23086448
Mast cells	myCAF	CD46	JAG1	0.0019095	0	CD46_JAG1	CD46 - JAG1	CD46	Cell-Cell Contact	PMID: 23086448
Monocytes	myCAF	CD46	JAG1	0.00194305	0	CD46_JAG1	CD46 - JAG1	CD46	Cell-Cell Contact	PMID: 23086448
myCAF	myCAF	CD46	JAG1	0.000881132	0	CD46_JAG1	CD46 - JAG1	CD46	Cell-Cell Contact	PMID: 23086448
ROS0/2/3	myCAF	CD46	JAG1	0.000991129	0	CD46_JAG1	CD46 - JAG1	CD46	Cell-Cell Contact	PMID: 23086448
ROS5/1/4	myCAF	CD46	JAG1	0.000631889	0	CD46_JAG1	CD46 - JAG1	CD46	Cell-Cell Contact	PMID: 23086448
TAMs	myCAF	CD46	JAG1	0.00162218	0	CD46_JAG1	CD46 - JAG1	CD46	Cell-Cell Contact	PMID: 23086448
vCAF	myCAF	CD46	JAG1	0.00169506	0	CD46_JAG1	CD46 - JAG1	CD46	Cell-Cell Contact	PMID: 23086448
apCAF	vCAF	CD46	JAG1	0.00406738	0	CD46_JAG1	CD46 - JAG1	CD46	Cell-Cell Contact	PMID: 23086448
DCs	vCAF	CD46	JAG1	0.00461282	0	CD46_JAG1	CD46 - JAG1	CD46	Cell-Cell Contact	PMID: 23086448
iCAF	vCAF	CD46	JAG1	0.00049508	0	CD46_JAG1	CD46 - JAG1	CD46	Cell-Cell Contact	PMID: 23086448
Macrophages(IFNs response)	vCAF	CD46	JAG1	0.00485971	0	CD46_JAG1	CD46 - JAG1	CD46	Cell-Cell Contact	PMID: 23086448
Macrophages(Proliferating)	vCAF	CD46	JAG1	0.00386705	0	CD46_JAG1	CD46 - JAG1	CD46	Cell-Cell Contact	PMID: 23086448
Macrophages(Stress-like)	vCAF	CD46	JAG1	0.00487362	0	CD46_JAG1	CD46 - JAG1	CD46	Cell-Cell Contact	PMID: 23086448
Mast cells	vCAF	CD46	JAG1	0.0059321	0	CD46_JAG1	CD46 - JAG1	CD46	Cell-Cell Contact	PMID: 23086448
Monocytes	vCAF	CD46	JAG1	0.0060359	0	CD46_JAG1	CD46 - JAG1	CD46	Cell-Cell Contact	PMID: 23086448
myCAF	vCAF	CD46	JAG1	0.0027433	0	CD46_JAG1	CD46 - JAG1	CD46	Cell-Cell Contact	PMID: 23086448
ROS0/2/3	vCAF	CD46	JAG1	0.00308504	0	CD46_JAG1	CD46 - JAG1	CD46	Cell-Cell Contact	PMID: 23086448
ROS5/1/4	vCAF	CD46	JAG1	0.00196835	0	CD46_JAG1	CD46 - JAG1	CD46	Cell-Cell Contact	PMID: 23086448
TAMs	vCAF	CD46	JAG1	0.00504255	0	CD46_JAG1	CD46 - JAG1	CD46	Cell-Cell Contact	PMID: 23086448
vCAF	vCAF	CD46	JAG1	0.00526831	0	CD46_JAG1	CD46 - JAG1	CD46	Cell-Cell Contact	PMID: 23086448
T cells	DCs	CD6	ALCAM	0.0012406	0	CD6_ALCAM	CD6 - ALCAM	CD6	Cell-Cell Contact	PMID: 23602662
T cells	Macrophages(IFNs response)	CD6	ALCAM	0.00162789	0	CD6_ALCAM	CD6 - ALCAM	CD6	Cell-Cell Contact	PMID: 23602662
T cells	Macrophages(Proliferating)	CD6	ALCAM	0.00349937	0	CD6_ALCAM	CD6 - ALCAM	CD6	Cell-Cell Contact	PMID: 23602662
T cells	Macrophages(Stress-like)	CD6	ALCAM	0.0015852	0	CD6_ALCAM	CD6 - ALCAM	CD6	Cell-Cell Contact	PMID: 23602662
T cells	ROS0/2/3	CD6	ALCAM	0.0015551	0	CD6_ALCAM	CD6 - ALCAM	CD6	Cell-Cell Contact	PMID: 23602662
T cells	TAMs	CD6	ALCAM	0.00188205	0	CD6_ALCAM	CD6 - ALCAM	CD6	Cell-Cell Contact	PMID: 23602662
Macrophages(Stress-like)	NK cells	CD69	KLRB1	0.00932667	0	CLEC2C_KLRB1	CLEC2C - KLRB1	CLEC	Cell-Cell Contact	PMID: 24223577
Mast cells	NK cells	CD69	KLRB1	0.0757474	0	CLEC2C_KLRB1	CLEC2C - KLRB1	CLEC	Cell-Cell Contact	PMID: 24223577
NK cells	NK cells	CD69	KLRB1	0.0233665	0	CLEC2C_KLRB1	CLEC2C - KLRB1	CLEC	Cell-Cell Contact	PMID: 24223577
T cells	NK cells	CD69	KLRB1	0.0234686	0	CLEC2C_KLRB1	CLEC2C - KLRB1	CLEC	Cell-Cell Contact	PMID: 24223577
DCs	Macrophages(IFNs response)	CD86	CD28	0.0059049	0	CD86_CD28	CD86 - CD28	CD86	Cell-Cell Contact	PMID: 23954143
Macrophages(IFNs response)	Macrophages(IFNs response)	CD86	CD28	0.00547024	0	CD86_CD28	CD86 - CD28	CD86	Cell-Cell Contact	PMID: 23954143
Macrophages(Proliferating)	Macrophages(IFNs response)	CD86	CD28	0.00287441	0	CD86_CD28	CD86 - CD28	CD86	Cell-Cell Contact	PMID: 23954143
Macrophages(Stress-like)	Macrophages(IFNs response)	CD86	CD28	0.00336163	0	CD86_CD28	CD86 - CD28	CD86	Cell-Cell Contact	PMID: 23954143
Monocytes	Macrophages(IFNs response)	CD86	CD28	0.00411995	0	CD86_CD28	CD86 - CD28	CD86	Cell-Cell Contact	PMID: 23954143
TAMs	Macrophages(IFNs response)	CD86	CD28	0.00401908	0	CD86_CD28	CD86 - CD28	CD86	Cell-Cell Contact	PMID: 23954143
DCs	Macrophages(Proliferating)	CD86	CD28	0.00591651	0	CD86_CD28	CD86 - CD28	CD86	Cell-Cell Contact	PMID: 23954143
Macrophages(IFNs response)	Macrophages(Proliferating)	CD86	CD28	0.005481	0	CD86_CD28	CD86 - CD28	CD86	Cell-Cell Contact	PMID: 23954143
Macrophages(Proliferating)	Macrophages(Proliferating)	CD86	CD28	0.00288008	0	CD86_CD28	CD86 - CD28	CD86	Cell-Cell Contact	PMID: 23954143
Macrophages(Stress-like)	Macrophages(Proliferating)	CD86	CD28	0.00336826	0	CD86_CD28	CD86 - CD28	CD86	Cell-Cell Contact	PMID: 23954143
Monocytes	Macrophages(Proliferating)	CD86	CD28	0.00412807	0	CD86_CD28	CD86 - CD28	CD86	Cell-Cell Contact	PMID: 23954143
TAMs	Macrophages(Proliferating)	CD86	CD28	0.004027	0	CD86_CD28	CD86 - CD28	CD86	Cell-Cell Contact	PMID: 23954143
DCs	Macrophages(Stress-like)	CD86	CD28	0.00753863	0	CD86_CD28	CD86 - CD28	CD86	Cell-Cell Contact	PMID: 23954143
Macrophages(IFNs response)	Macrophages(Stress-like)	CD86	CD28	0.00698455	0	CD86_CD28	CD86 - CD28	CD86	Cell-Cell Contact	PMID: 23954143
Macrophages(Proliferating)	Macrophages(Stress-like)	CD86	CD28	0.00367278	0	CD86_CD28	CD86 - CD28	CD86	Cell-Cell Contact	PMID: 23954143
Macrophages(Stress-like)	Macrophages(Stress-like)	CD86	CD28	0.00429475	0	CD86_CD28	CD86 - CD28	CD86	Cell-Cell Contact	PMID: 23954143
Monocytes	Macrophages(Stress-like)	CD86	CD28	0.00526245	0	CD86_CD28	CD86 - CD28	CD86	Cell-Cell Contact	PMID: 23954143
TAMs	Macrophages(Stress-like)	CD86	CD28	0.00513375	0	CD86_CD28	CD86 - CD28	CD86	Cell-Cell Contact	PMID: 23954143
DCs	TAMs	CD86	CD28	0.00777417	0	CD86_CD28	CD86 - CD28	CD86	Cell-Cell Contact	PMID: 23954143
Macrophages(IFNs response)	TAMs	CD86	CD28	0.0072029	0	CD86_CD28	CD86 - CD28	CD86	Cell-Cell Contact	PMID: 23954143
Macrophages(Proliferating)	TAMs	CD86	CD28	0.003788	0	CD86_CD28	CD86 - CD28	CD86	Cell-Cell Contact	PMID: 23954143
Macrophages(Stress-like)	TAMs	CD86	CD28	0.00442938	0	CD86_CD28	CD86 - CD28	CD86	Cell-Cell Contact	PMID: 23954143
Monocytes	TAMs	CD86	CD28	0.00542726	0	CD86_CD28	CD86 - CD28	CD86	Cell-Cell Contact	PMID: 23954143
TAMs	TAMs	CD86	CD28	0.00529455	0	CD86_CD28	CD86 - CD28	CD86	Cell-Cell Contact	PMID: 23954143
apCAF	DCs	CD99	PILRA	0.0453117	0	CD99_PILRA	CD99 - PILRA	CD99	Cell-Cell Contact	PMID: 18234675
DCs	DCs	CD99	PILRA	0.015079	0	CD99_PILRA	CD99 - PILRA	CD99	Cell-Cell Contact	PMID: 18234675
iCAF	DCs	CD99	PILRA	0.0392251	0	CD99_PILRA	CD99 - PILRA	CD99	Cell-Cell Contact	PMID: 18234675
Macrophages(IFNs response)	DCs	CD99	PILRA	0.0203247	0	CD99_PILRA	CD99 - PILRA	CD99	Cell-Cell Contact	PMID: 18234675
Macrophages(Proliferating)	DCs	CD99	PILRA	0.0248425	0	CD99_PILRA	CD99 - PILRA	CD99	Cell-Cell Contact	PMID: 18234675
Macrophages(Stress-like)	DCs	CD99	PILRA	0.0236354	0	CD99_PILRA	CD99 - PILRA	CD99	Cell-Cell Contact	PMID: 18234675
Mast cells	DCs	CD99	PILRA	0.024279	0	CD99_PILRA	CD99 - PILRA	CD99	Cell-Cell Contact	PMID: 18234675
Monocytes	DCs	CD99	PILRA	0.0172452	0	CD99_PILRA	CD99 - PILRA	CD99	Cell-Cell Contact	PMID: 18234675
myCAF	DCs	CD99	PILRA	0.045433	0	CD99_PILRA	CD99 - PILRA	CD99	Cell-Cell Contact	PMID: 18234675
NK cells	DCs	CD99	PILRA	0.0275981	0	CD99_PILRA	CD99 - PILRA	CD99	Cell-Cell Contact	PMID: 18234675
ROS0/2/3	DCs	CD99	PILRA	0.0290942	0	CD99_PILRA	CD99 - PILRA	CD99	Cell-Cell Contact	PMID: 18234675
ROS5/1/4	DCs	CD99	PILRA	0.028785	0	CD99_PILRA	CD99 - PILRA	CD99	Cell-Cell Contact	PMID: 18234675
T cells	DCs	CD99	PILRA	0.0255692	0	CD99_PILRA	CD99 - PILRA	CD99	Cell-Cell Contact	PMID: 18234675
TAMs	DCs	CD99	PILRA	0.0230494	0	CD99_PILRA	CD99 - PILRA	CD99	Cell-Cell Contact	PMID: 18234675
vCAF	DCs	CD99	PILRA	0.0387488	0	CD99_PILRA	CD99 - PILRA	CD99	Cell-Cell Contact	PMID: 18234675
apCAF	Macrophages(IFNs response)	CD99	PILRA	0.047751	0	CD99_PILRA	CD99 - PILRA	CD99	Cell-Cell Contact	PMID: 18234675
DCs	Macrophages(IFNs response)	CD99	PILRA	0.0159179	0	CD99_PILRA	CD99 - PILRA	CD99	Cell-Cell Contact	PMID: 18234675
iCAF	Macrophages(IFNs response)	CD99	PILRA	0.041351	0	CD99_PILRA	CD99 - PILRA	CD99	Cell-Cell Contact	PMID: 18234675
Macrophages(IFNs response)	Macrophages(IFNs response)	CD99	PILRA	0.0214491	0	CD99_PILRA	CD99 - PILRA	CD99	Cell-Cell Contact	PMID: 18234675
Macrophages(Proliferating)	Macrophages(IFNs response)	CD99	PILRA	0.0262101	0	CD99_PILRA	CD99 - PILRA	CD99	Cell-Cell Contact	PMID: 18234675
Macrophages(Stress-like)	Macrophages(IFNs response)	CD99	PILRA	0.0249383	0	CD99_PILRA	CD99 - PILRA	CD99	Cell-Cell Contact	PMID: 18234675
Mast cells	Macrophages(IFNs response)	CD99	PILRA	0.0256165	0	CD99_PILRA	CD99 - PILRA	CD99	Cell-Cell Contact	PMID: 18234675
Monocytes	Macrophages(IFNs response)	CD99	PILRA	0.0182024	0	CD99_PILRA	CD99 - PILRA	CD99	Cell-Cell Contact	PMID: 18234675
myCAF	Macrophages(IFNs response)	CD99	PILRA	0.0478785	0	CD99_PILRA	CD99 - PILRA	CD99	Cell-Cell Contact	PMID: 18234675
NK cells	Macrophages(IFNs response)	CD99	PILRA	0.029113	0	CD99_PILRA	CD99 - PILRA	CD99	Cell-Cell Contact	PMID: 18234675
ROS0/2/3	Macrophages(IFNs response)	CD99	PILRA	0.0306885	0	CD99_PILRA	CD99 - PILRA	CD99	Cell-Cell Contact	PMID: 18234675
ROS5/1/4	Macrophages(IFNs response)	CD99	PILRA	0.0303629	0	CD99_PILRA	CD99 - PILRA	CD99	Cell-Cell Contact	PMID: 18234675
T cells	Macrophages(IFNs response)	CD99	PILRA	0.0269757	0	CD99_PILRA	CD99 - PILRA	CD99	Cell-Cell Contact	PMID: 18234675
TAMs	Macrophages(IFNs response)	CD99	PILRA	0.0243208	0	CD99_PILRA	CD99 - PILRA	CD99	Cell-Cell Contact	PMID: 18234675
vCAF	Macrophages(IFNs response)	CD99	PILRA	0.0408499	0	CD99_PILRA	CD99 - PILRA	CD99	Cell-Cell Contact	PMID: 18234675
apCAF	Macrophages(Proliferating)	CD99	PILRA	0.00891763	0	CD99_PILRA	CD99 - PILRA	CD99	Cell-Cell Contact	PMID: 18234675
myCAF	Macrophages(Proliferating)	CD99	PILRA	0.00894241	0	CD99_PILRA	CD99 - PILRA	CD99	Cell-Cell Contact	PMID: 18234675
apCAF	Macrophages(Stress-like)	CD99	PILRA	0.0160825	0	CD99_PILRA	CD99 - PILRA	CD99	Cell-Cell Contact	PMID: 18234675
iCAF	Macrophages(Stress-like)	CD99	PILRA	0.0138652	0	CD99_PILRA	CD99 - PILRA	CD99	Cell-Cell Contact	PMID: 18234675
Macrophages(Proliferating)	Macrophages(Stress-like)	CD99	PILRA	0.00869706	0	CD99_PILRA	CD99 - PILRA	CD99	Cell-Cell Contact	PMID: 18234675
Macrophages(Stress-like)	Macrophages(Stress-like)	CD99	PILRA	0.00826782	0.01	CD99_PILRA	CD99 - PILRA	CD99	Cell-Cell Contact	PMID: 18234675
Mast cells	Macrophages(Stress-like)	CD99	PILRA	0.00849663	0.02	CD99_PILRA	CD99 - PILRA	CD99	Cell-Cell Contact	PMID: 18234675
myCAF	Macrophages(Stress-like)	CD99	PILRA	0.0161269	0	CD99_PILRA	CD99 - PILRA	CD99	Cell-Cell Contact	PMID: 18234675
NK cells	Macrophages(Stress-like)	CD99	PILRA	0.00967957	0	CD99_PILRA	CD99 - PILRA	CD99	Cell-Cell Contact	PMID: 18234675
ROS0/2/3	Macrophages(Stress-like)	CD99	PILRA	0.0102145	0	CD99_PILRA	CD99 - PILRA	CD99	Cell-Cell Contact	PMID: 18234675
ROS5/1/4	Macrophages(Stress-like)	CD99	PILRA	0.0101038	0	CD99_PILRA	CD99 - PILRA	CD99	Cell-Cell Contact	PMID: 18234675
T cells	Macrophages(Stress-like)	CD99	PILRA	0.00895582	0	CD99_PILRA	CD99 - PILRA	CD99	Cell-Cell Contact	PMID: 18234675
TAMs	Macrophages(Stress-like)	CD99	PILRA	0.0080597	0.02	CD99_PILRA	CD99 - PILRA	CD99	Cell-Cell Contact	PMID: 18234675
vCAF	Macrophages(Stress-like)	CD99	PILRA	0.0136924	0	CD99_PILRA	CD99 - PILRA	CD99	Cell-Cell Contact	PMID: 18234675
apCAF	Monocytes	CD99	PILRA	0.0506969	0	CD99_PILRA	CD99 - PILRA	CD99	Cell-Cell Contact	PMID: 18234675
DCs	Monocytes	CD99	PILRA	0.0169348	0	CD99_PILRA	CD99 - PILRA	CD99	Cell-Cell Contact	PMID: 18234675
iCAF	Monocytes	CD99	PILRA	0.0439202	0	CD99_PILRA	CD99 - PILRA	CD99	Cell-Cell Contact	PMID: 18234675
Macrophages(IFNs response)	Monocytes	CD99	PILRA	0.0228112	0	CD99_PILRA	CD99 - PILRA	CD99	Cell-Cell Contact	PMID: 18234675
Macrophages(Proliferating)	Monocytes	CD99	PILRA	0.027866	0	CD99_PILRA	CD99 - PILRA	CD99	Cell-Cell Contact	PMID: 18234675
Macrophages(Stress-like)	Monocytes	CD99	PILRA	0.0265159	0	CD99_PILRA	CD99 - PILRA	CD99	Cell-Cell Contact	PMID: 18234675
Mast cells	Monocytes	CD99	PILRA	0.0272359	0	CD99_PILRA	CD99 - PILRA	CD99	Cell-Cell Contact	PMID: 18234675
Monocytes	Monocytes	CD99	PILRA	0.0193625	0	CD99_PILRA	CD99 - PILRA	CD99	Cell-Cell Contact	PMID: 18234675
myCAF	Monocytes	CD99	PILRA	0.0508318	0	CD99_PILRA	CD99 - PILRA	CD99	Cell-Cell Contact	PMID: 18234675
NK cells	Monocytes	CD99	PILRA	0.0309464	0	CD99_PILRA	CD99 - PILRA	CD99	Cell-Cell Contact	PMID: 18234675
ROS0/2/3	Monocytes	CD99	PILRA	0.0326178	0	CD99_PILRA	CD99 - PILRA	CD99	Cell-Cell Contact	PMID: 18234675
ROS5/1/4	Monocytes	CD99	PILRA	0.0322724	0	CD99_PILRA	CD99 - PILRA	CD99	Cell-Cell Contact	PMID: 18234675
T cells	Monocytes	CD99	PILRA	0.0286785	0	CD99_PILRA	CD99 - PILRA	CD99	Cell-Cell Contact	PMID: 18234675
TAMs	Monocytes	CD99	PILRA	0.0258605	0	CD99_PILRA	CD99 - PILRA	CD99	Cell-Cell Contact	PMID: 18234675
vCAF	Monocytes	CD99	PILRA	0.0433894	0	CD99_PILRA	CD99 - PILRA	CD99	Cell-Cell Contact	PMID: 18234675
apCAF	TAMs	CD99	PILRA	0.0445294	0	CD99_PILRA	CD99 - PILRA	CD99	Cell-Cell Contact	PMID: 18234675
DCs	TAMs	CD99	PILRA	0.0148105	0	CD99_PILRA	CD99 - PILRA	CD99	Cell-Cell Contact	PMID: 18234675
iCAF	TAMs	CD99	PILRA	0.0385437	0	CD99_PILRA	CD99 - PILRA	CD99	Cell-Cell Contact	PMID: 18234675
Macrophages(IFNs response)	TAMs	CD99	PILRA	0.0199648	0	CD99_PILRA	CD99 - PILRA	CD99	Cell-Cell Contact	PMID: 18234675
Macrophages(Proliferating)	TAMs	CD99	PILRA	0.0244045	0	CD99_PILRA	CD99 - PILRA	CD99	Cell-Cell Contact	PMID: 18234675
Macrophages(Stress-like)	TAMs	CD99	PILRA	0.0232182	0	CD99_PILRA	CD99 - PILRA	CD99	Cell-Cell Contact	PMID: 18234675
Mast cells	TAMs	CD99	PILRA	0.0238508	0	CD99_PILRA	CD99 - PILRA	CD99	Cell-Cell Contact	PMID: 18234675
Monocytes	TAMs	CD99	PILRA	0.0169389	0	CD99_PILRA	CD99 - PILRA	CD99	Cell-Cell Contact	PMID: 18234675
myCAF	TAMs	CD99	PILRA	0.0446487	0	CD99_PILRA	CD99 - PILRA	CD99	Cell-Cell Contact	PMID: 18234675
NK cells	TAMs	CD99	PILRA	0.027113	0	CD99_PILRA	CD99 - PILRA	CD99	Cell-Cell Contact	PMID: 18234675
ROS0/2/3	TAMs	CD99	PILRA	0.0285835	0	CD99_PILRA	CD99 - PILRA	CD99	Cell-Cell Contact	PMID: 18234675
ROS5/1/4	TAMs	CD99	PILRA	0.0282796	0	CD99_PILRA	CD99 - PILRA	CD99	Cell-Cell Contact	PMID: 18234675
T cells	TAMs	CD99	PILRA	0.0251188	0	CD99_PILRA	CD99 - PILRA	CD99	Cell-Cell Contact	PMID: 18234675
TAMs	TAMs	CD99	PILRA	0.0226424	0	CD99_PILRA	CD99 - PILRA	CD99	Cell-Cell Contact	PMID: 18234675
vCAF	TAMs	CD99	PILRA	0.0380753	0	CD99_PILRA	CD99 - PILRA	CD99	Cell-Cell Contact	PMID: 18234675
apCAF	apCAF	CD99	CD99	0.148086	0	CD99_CD99	CD99 - CD99	CD99	Cell-Cell Contact	KEGG: hsa04514
iCAF	apCAF	CD99	CD99	0.130075	0	CD99_CD99	CD99 - CD99	CD99	Cell-Cell Contact	KEGG: hsa04514
Macrophages(IFNs response)	apCAF	CD99	CD99	0.0706165	0	CD99_CD99	CD99 - CD99	CD99	Cell-Cell Contact	KEGG: hsa04514
Macrophages(Proliferating)	apCAF	CD99	CD99	0.0853392	0	CD99_CD99	CD99 - CD99	CD99	Cell-Cell Contact	KEGG: hsa04514
Macrophages(Stress-like)	apCAF	CD99	CD99	0.0814381	0	CD99_CD99	CD99 - CD99	CD99	Cell-Cell Contact	KEGG: hsa04514
Mast cells	apCAF	CD99	CD99	0.0835213	0	CD99_CD99	CD99 - CD99	CD99	Cell-Cell Contact	KEGG: hsa04514
Monocytes	apCAF	CD99	CD99	0.0603868	0	CD99_CD99	CD99 - CD99	CD99	Cell-Cell Contact	KEGG: hsa04514
myCAF	apCAF	CD99	CD99	0.148439	0	CD99_CD99	CD99 - CD99	CD99	Cell-Cell Contact	KEGG: hsa04514
NK cells	apCAF	CD99	CD99	0.0941577	0	CD99_CD99	CD99 - CD99	CD99	Cell-Cell Contact	KEGG: hsa04514
ROS0/2/3	apCAF	CD99	CD99	0.0988948	0	CD99_CD99	CD99 - CD99	CD99	Cell-Cell Contact	KEGG: hsa04514
ROS5/1/4	apCAF	CD99	CD99	0.0979187	0	CD99_CD99	CD99 - CD99	CD99	Cell-Cell Contact	KEGG: hsa04514
T cells	apCAF	CD99	CD99	0.0876766	0	CD99_CD99	CD99 - CD99	CD99	Cell-Cell Contact	KEGG: hsa04514
TAMs	apCAF	CD99	CD99	0.0795358	0	CD99_CD99	CD99 - CD99	CD99	Cell-Cell Contact	KEGG: hsa04514
vCAF	apCAF	CD99	CD99	0.128643	0	CD99_CD99	CD99 - CD99	CD99	Cell-Cell Contact	KEGG: hsa04514
apCAF	iCAF	CD99	CD99	0.130075	0	CD99_CD99	CD99 - CD99	CD99	Cell-Cell Contact	KEGG: hsa04514
iCAF	iCAF	CD99	CD99	0.113961	0	CD99_CD99	CD99 - CD99	CD99	Cell-Cell Contact	KEGG: hsa04514
Macrophages(IFNs response)	iCAF	CD99	CD99	0.0613492	0.01	CD99_CD99	CD99 - CD99	CD99	Cell-Cell Contact	KEGG: hsa04514
Macrophages(Proliferating)	iCAF	CD99	CD99	0.0742943	0	CD99_CD99	CD99 - CD99	CD99	Cell-Cell Contact	KEGG: hsa04514
Macrophages(Stress-like)	iCAF	CD99	CD99	0.0708589	0	CD99_CD99	CD99 - CD99	CD99	Cell-Cell Contact	KEGG: hsa04514
Mast cells	iCAF	CD99	CD99	0.072693	0	CD99_CD99	CD99 - CD99	CD99	Cell-Cell Contact	KEGG: hsa04514
myCAF	iCAF	CD99	CD99	0.130392	0	CD99_CD99	CD99 - CD99	CD99	Cell-Cell Contact	KEGG: hsa04514
NK cells	iCAF	CD99	CD99	0.0820738	0	CD99_CD99	CD99 - CD99	CD99	Cell-Cell Contact	KEGG: hsa04514
ROS0/2/3	iCAF	CD99	CD99	0.0862609	0	CD99_CD99	CD99 - CD99	CD99	Cell-Cell Contact	KEGG: hsa04514
ROS5/1/4	iCAF	CD99	CD99	0.0853976	0	CD99_CD99	CD99 - CD99	CD99	Cell-Cell Contact	KEGG: hsa04514
T cells	iCAF	CD99	CD99	0.0763544	0	CD99_CD99	CD99 - CD99	CD99	Cell-Cell Contact	KEGG: hsa04514
TAMs	iCAF	CD99	CD99	0.0691852	0	CD99_CD99	CD99 - CD99	CD99	Cell-Cell Contact	KEGG: hsa04514
vCAF	iCAF	CD99	CD99	0.112684	0	CD99_CD99	CD99 - CD99	CD99	Cell-Cell Contact	KEGG: hsa04514
apCAF	Macrophages(IFNs response)	CD99	CD99	0.0706165	0	CD99_CD99	CD99 - CD99	CD99	Cell-Cell Contact	KEGG: hsa04514
iCAF	Macrophages(IFNs response)	CD99	CD99	0.0613492	0.01	CD99_CD99	CD99 - CD99	CD99	Cell-Cell Contact	KEGG: hsa04514
myCAF	Macrophages(IFNs response)	CD99	CD99	0.0708005	0	CD99_CD99	CD99 - CD99	CD99	Cell-Cell Contact	KEGG: hsa04514
vCAF	Macrophages(IFNs response)	CD99	CD99	0.0606212	0	CD99_CD99	CD99 - CD99	CD99	Cell-Cell Contact	KEGG: hsa04514
apCAF	Macrophages(Proliferating)	CD99	CD99	0.0853392	0	CD99_CD99	CD99 - CD99	CD99	Cell-Cell Contact	KEGG: hsa04514
iCAF	Macrophages(Proliferating)	CD99	CD99	0.0742943	0	CD99_CD99	CD99 - CD99	CD99	Cell-Cell Contact	KEGG: hsa04514
myCAF	Macrophages(Proliferating)	CD99	CD99	0.0855581	0	CD99_CD99	CD99 - CD99	CD99	Cell-Cell Contact	KEGG: hsa04514
ROS0/2/3	Macrophages(Proliferating)	CD99	CD99	0.0556303	0	CD99_CD99	CD99 - CD99	CD99	Cell-Cell Contact	KEGG: hsa04514
ROS5/1/4	Macrophages(Proliferating)	CD99	CD99	0.0550551	0	CD99_CD99	CD99 - CD99	CD99	Cell-Cell Contact	KEGG: hsa04514
vCAF	Macrophages(Proliferating)	CD99	CD99	0.0734247	0	CD99_CD99	CD99 - CD99	CD99	Cell-Cell Contact	KEGG: hsa04514
apCAF	Macrophages(Stress-like)	CD99	CD99	0.0814381	0	CD99_CD99	CD99 - CD99	CD99	Cell-Cell Contact	KEGG: hsa04514
iCAF	Macrophages(Stress-like)	CD99	CD99	0.0708589	0	CD99_CD99	CD99 - CD99	CD99	Cell-Cell Contact	KEGG: hsa04514
myCAF	Macrophages(Stress-like)	CD99	CD99	0.0816478	0	CD99_CD99	CD99 - CD99	CD99	Cell-Cell Contact	KEGG: hsa04514
ROS0/2/3	Macrophages(Stress-like)	CD99	CD99	0.0530085	0.02	CD99_CD99	CD99 - CD99	CD99	Cell-Cell Contact	KEGG: hsa04514
vCAF	Macrophages(Stress-like)	CD99	CD99	0.0700265	0	CD99_CD99	CD99 - CD99	CD99	Cell-Cell Contact	KEGG: hsa04514
apCAF	Mast cells	CD99	CD99	0.0835213	0	CD99_CD99	CD99 - CD99	CD99	Cell-Cell Contact	KEGG: hsa04514
iCAF	Mast cells	CD99	CD99	0.072693	0	CD99_CD99	CD99 - CD99	CD99	Cell-Cell Contact	KEGG: hsa04514
myCAF	Mast cells	CD99	CD99	0.0837359	0	CD99_CD99	CD99 - CD99	CD99	Cell-Cell Contact	KEGG: hsa04514
vCAF	Mast cells	CD99	CD99	0.0718406	0	CD99_CD99	CD99 - CD99	CD99	Cell-Cell Contact	KEGG: hsa04514
apCAF	Monocytes	CD99	CD99	0.0603868	0	CD99_CD99	CD99 - CD99	CD99	Cell-Cell Contact	KEGG: hsa04514
myCAF	Monocytes	CD99	CD99	0.0605459	0	CD99_CD99	CD99 - CD99	CD99	Cell-Cell Contact	KEGG: hsa04514
apCAF	myCAF	CD99	CD99	0.148439	0	CD99_CD99	CD99 - CD99	CD99	Cell-Cell Contact	KEGG: hsa04514
iCAF	myCAF	CD99	CD99	0.130392	0	CD99_CD99	CD99 - CD99	CD99	Cell-Cell Contact	KEGG: hsa04514
Macrophages(IFNs response)	myCAF	CD99	CD99	0.0708005	0	CD99_CD99	CD99 - CD99	CD99	Cell-Cell Contact	KEGG: hsa04514
Macrophages(Proliferating)	myCAF	CD99	CD99	0.0855581	0	CD99_CD99	CD99 - CD99	CD99	Cell-Cell Contact	KEGG: hsa04514
Macrophages(Stress-like)	myCAF	CD99	CD99	0.0816478	0	CD99_CD99	CD99 - CD99	CD99	Cell-Cell Contact	KEGG: hsa04514
Mast cells	myCAF	CD99	CD99	0.0837359	0	CD99_CD99	CD99 - CD99	CD99	Cell-Cell Contact	KEGG: hsa04514
Monocytes	myCAF	CD99	CD99	0.0605459	0	CD99_CD99	CD99 - CD99	CD99	Cell-Cell Contact	KEGG: hsa04514
myCAF	myCAF	CD99	CD99	0.148794	0	CD99_CD99	CD99 - CD99	CD99	Cell-Cell Contact	KEGG: hsa04514
NK cells	myCAF	CD99	CD99	0.0943968	0	CD99_CD99	CD99 - CD99	CD99	Cell-Cell Contact	KEGG: hsa04514
ROS0/2/3	myCAF	CD99	CD99	0.0991446	0	CD99_CD99	CD99 - CD99	CD99	Cell-Cell Contact	KEGG: hsa04514
ROS5/1/4	myCAF	CD99	CD99	0.0981663	0	CD99_CD99	CD99 - CD99	CD99	Cell-Cell Contact	KEGG: hsa04514
T cells	myCAF	CD99	CD99	0.0879008	0	CD99_CD99	CD99 - CD99	CD99	Cell-Cell Contact	KEGG: hsa04514
TAMs	myCAF	CD99	CD99	0.0797411	0	CD99_CD99	CD99 - CD99	CD99	Cell-Cell Contact	KEGG: hsa04514
vCAF	myCAF	CD99	CD99	0.128957	0	CD99_CD99	CD99 - CD99	CD99	Cell-Cell Contact	KEGG: hsa04514
apCAF	NK cells	CD99	CD99	0.0941577	0	CD99_CD99	CD99 - CD99	CD99	Cell-Cell Contact	KEGG: hsa04514
iCAF	NK cells	CD99	CD99	0.0820738	0	CD99_CD99	CD99 - CD99	CD99	Cell-Cell Contact	KEGG: hsa04514
myCAF	NK cells	CD99	CD99	0.0943968	0	CD99_CD99	CD99 - CD99	CD99	Cell-Cell Contact	KEGG: hsa04514
NK cells	NK cells	CD99	CD99	0.0585194	0	CD99_CD99	CD99 - CD99	CD99	Cell-Cell Contact	KEGG: hsa04514
ROS0/2/3	NK cells	CD99	CD99	0.0615855	0	CD99_CD99	CD99 - CD99	CD99	Cell-Cell Contact	KEGG: hsa04514
ROS5/1/4	NK cells	CD99	CD99	0.0609527	0	CD99_CD99	CD99 - CD99	CD99	Cell-Cell Contact	KEGG: hsa04514
T cells	NK cells	CD99	CD99	0.0543443	0	CD99_CD99	CD99 - CD99	CD99	Cell-Cell Contact	KEGG: hsa04514
vCAF	NK cells	CD99	CD99	0.0811211	0	CD99_CD99	CD99 - CD99	CD99	Cell-Cell Contact	KEGG: hsa04514
apCAF	ROS0/2/3	CD99	CD99	0.0988948	0	CD99_CD99	CD99 - CD99	CD99	Cell-Cell Contact	KEGG: hsa04514
iCAF	ROS0/2/3	CD99	CD99	0.0862609	0	CD99_CD99	CD99 - CD99	CD99	Cell-Cell Contact	KEGG: hsa04514
Macrophages(Proliferating)	ROS0/2/3	CD99	CD99	0.0556303	0	CD99_CD99	CD99 - CD99	CD99	Cell-Cell Contact	KEGG: hsa04514
Macrophages(Stress-like)	ROS0/2/3	CD99	CD99	0.0530085	0.02	CD99_CD99	CD99 - CD99	CD99	Cell-Cell Contact	KEGG: hsa04514
myCAF	ROS0/2/3	CD99	CD99	0.0991446	0	CD99_CD99	CD99 - CD99	CD99	Cell-Cell Contact	KEGG: hsa04514
NK cells	ROS0/2/3	CD99	CD99	0.0615855	0	CD99_CD99	CD99 - CD99	CD99	Cell-Cell Contact	KEGG: hsa04514
ROS0/2/3	ROS0/2/3	CD99	CD99	0.0648011	0	CD99_CD99	CD99 - CD99	CD99	Cell-Cell Contact	KEGG: hsa04514
ROS5/1/4	ROS0/2/3	CD99	CD99	0.0641375	0	CD99_CD99	CD99 - CD99	CD99	Cell-Cell Contact	KEGG: hsa04514
T cells	ROS0/2/3	CD99	CD99	0.0572048	0	CD99_CD99	CD99 - CD99	CD99	Cell-Cell Contact	KEGG: hsa04514
TAMs	ROS0/2/3	CD99	CD99	0.0517329	0	CD99_CD99	CD99 - CD99	CD99	Cell-Cell Contact	KEGG: hsa04514
vCAF	ROS0/2/3	CD99	CD99	0.0852641	0	CD99_CD99	CD99 - CD99	CD99	Cell-Cell Contact	KEGG: hsa04514
apCAF	ROS5/1/4	CD99	CD99	0.0979187	0	CD99_CD99	CD99 - CD99	CD99	Cell-Cell Contact	KEGG: hsa04514
iCAF	ROS5/1/4	CD99	CD99	0.0853976	0	CD99_CD99	CD99 - CD99	CD99	Cell-Cell Contact	KEGG: hsa04514
Macrophages(Proliferating)	ROS5/1/4	CD99	CD99	0.0550551	0	CD99_CD99	CD99 - CD99	CD99	Cell-Cell Contact	KEGG: hsa04514
myCAF	ROS5/1/4	CD99	CD99	0.0981663	0	CD99_CD99	CD99 - CD99	CD99	Cell-Cell Contact	KEGG: hsa04514
NK cells	ROS5/1/4	CD99	CD99	0.0609527	0	CD99_CD99	CD99 - CD99	CD99	Cell-Cell Contact	KEGG: hsa04514
ROS0/2/3	ROS5/1/4	CD99	CD99	0.0641375	0	CD99_CD99	CD99 - CD99	CD99	Cell-Cell Contact	KEGG: hsa04514
ROS5/1/4	ROS5/1/4	CD99	CD99	0.0634803	0	CD99_CD99	CD99 - CD99	CD99	Cell-Cell Contact	KEGG: hsa04514
T cells	ROS5/1/4	CD99	CD99	0.0566143	0	CD99_CD99	CD99 - CD99	CD99	Cell-Cell Contact	KEGG: hsa04514
vCAF	ROS5/1/4	CD99	CD99	0.0844099	0	CD99_CD99	CD99 - CD99	CD99	Cell-Cell Contact	KEGG: hsa04514
apCAF	T cells	CD99	CD99	0.0876766	0	CD99_CD99	CD99 - CD99	CD99	Cell-Cell Contact	KEGG: hsa04514
iCAF	T cells	CD99	CD99	0.0763544	0	CD99_CD99	CD99 - CD99	CD99	Cell-Cell Contact	KEGG: hsa04514
myCAF	T cells	CD99	CD99	0.0879008	0	CD99_CD99	CD99 - CD99	CD99	Cell-Cell Contact	KEGG: hsa04514
NK cells	T cells	CD99	CD99	0.0543443	0	CD99_CD99	CD99 - CD99	CD99	Cell-Cell Contact	KEGG: hsa04514
ROS0/2/3	T cells	CD99	CD99	0.0572048	0	CD99_CD99	CD99 - CD99	CD99	Cell-Cell Contact	KEGG: hsa04514
ROS5/1/4	T cells	CD99	CD99	0.0566143	0	CD99_CD99	CD99 - CD99	CD99	Cell-Cell Contact	KEGG: hsa04514
vCAF	T cells	CD99	CD99	0.0754626	0	CD99_CD99	CD99 - CD99	CD99	Cell-Cell Contact	KEGG: hsa04514
apCAF	TAMs	CD99	CD99	0.0795358	0	CD99_CD99	CD99 - CD99	CD99	Cell-Cell Contact	KEGG: hsa04514
iCAF	TAMs	CD99	CD99	0.0691852	0	CD99_CD99	CD99 - CD99	CD99	Cell-Cell Contact	KEGG: hsa04514
myCAF	TAMs	CD99	CD99	0.0797411	0	CD99_CD99	CD99 - CD99	CD99	Cell-Cell Contact	KEGG: hsa04514
ROS0/2/3	TAMs	CD99	CD99	0.0517329	0	CD99_CD99	CD99 - CD99	CD99	Cell-Cell Contact	KEGG: hsa04514
vCAF	TAMs	CD99	CD99	0.0683709	0	CD99_CD99	CD99 - CD99	CD99	Cell-Cell Contact	KEGG: hsa04514
apCAF	vCAF	CD99	CD99	0.128643	0	CD99_CD99	CD99 - CD99	CD99	Cell-Cell Contact	KEGG: hsa04514
iCAF	vCAF	CD99	CD99	0.112684	0	CD99_CD99	CD99 - CD99	CD99	Cell-Cell Contact	KEGG: hsa04514
Macrophages(IFNs response)	vCAF	CD99	CD99	0.0606212	0	CD99_CD99	CD99 - CD99	CD99	Cell-Cell Contact	KEGG: hsa04514
Macrophages(Proliferating)	vCAF	CD99	CD99	0.0734247	0	CD99_CD99	CD99 - CD99	CD99	Cell-Cell Contact	KEGG: hsa04514
Macrophages(Stress-like)	vCAF	CD99	CD99	0.0700265	0	CD99_CD99	CD99 - CD99	CD99	Cell-Cell Contact	KEGG: hsa04514
Mast cells	vCAF	CD99	CD99	0.0718406	0	CD99_CD99	CD99 - CD99	CD99	Cell-Cell Contact	KEGG: hsa04514
myCAF	vCAF	CD99	CD99	0.128957	0	CD99_CD99	CD99 - CD99	CD99	Cell-Cell Contact	KEGG: hsa04514
NK cells	vCAF	CD99	CD99	0.0811211	0	CD99_CD99	CD99 - CD99	CD99	Cell-Cell Contact	KEGG: hsa04514
ROS0/2/3	vCAF	CD99	CD99	0.0852641	0	CD99_CD99	CD99 - CD99	CD99	Cell-Cell Contact	KEGG: hsa04514
ROS5/1/4	vCAF	CD99	CD99	0.0844099	0	CD99_CD99	CD99 - CD99	CD99	Cell-Cell Contact	KEGG: hsa04514
T cells	vCAF	CD99	CD99	0.0754626	0	CD99_CD99	CD99 - CD99	CD99	Cell-Cell Contact	KEGG: hsa04514
TAMs	vCAF	CD99	CD99	0.0683709	0	CD99_CD99	CD99 - CD99	CD99	Cell-Cell Contact	KEGG: hsa04514
vCAF	vCAF	CD99	CD99	0.111419	0	CD99_CD99	CD99 - CD99	CD99	Cell-Cell Contact	KEGG: hsa04514
ROS0/2/3	ROS0/2/3	CDH15	CDH15	0.000360196	0	CDH15_CDH15	CDH15 - CDH15	CDH	Cell-Cell Contact	KEGG: hsa04514
ROS5/1/4	ROS0/2/3	CDH15	CDH15	0.000248115	0	CDH15_CDH15	CDH15 - CDH15	CDH	Cell-Cell Contact	KEGG: hsa04514
ROS0/2/3	ROS5/1/4	CDH15	CDH15	0.000248115	0	CDH15_CDH15	CDH15 - CDH15	CDH	Cell-Cell Contact	KEGG: hsa04514
ROS5/1/4	ROS5/1/4	CDH15	CDH15	0.000170903	0	CDH15_CDH15	CDH15 - CDH15	CDH	Cell-Cell Contact	KEGG: hsa04514
ROS0/2/3	ROS0/2/3	CDH2	CDH2	0.00119108	0	CDH2_CDH2	CDH2 - CDH2	CDH	Cell-Cell Contact	KEGG: hsa04514
ROS5/1/4	ROS0/2/3	CDH2	CDH2	0.000837787	0	CDH2_CDH2	CDH2 - CDH2	CDH	Cell-Cell Contact	KEGG: hsa04514
ROS0/2/3	ROS5/1/4	CDH2	CDH2	0.000837787	0	CDH2_CDH2	CDH2 - CDH2	CDH	Cell-Cell Contact	KEGG: hsa04514
ROS5/1/4	ROS5/1/4	CDH2	CDH2	0.000589225	0	CDH2_CDH2	CDH2 - CDH2	CDH	Cell-Cell Contact	KEGG: hsa04514
DCs	NK cells	CLEC2B	KLRB1	0.0465917	0	CLEC2B_KLRB1	CLEC2B - KLRB1	CLEC	Cell-Cell Contact	PMID: 24223577
iCAF	NK cells	CLEC2B	KLRB1	0.0249411	0	CLEC2B_KLRB1	CLEC2B - KLRB1	CLEC	Cell-Cell Contact	PMID: 24223577
Macrophages(IFNs response)	NK cells	CLEC2B	KLRB1	0.0543429	0	CLEC2B_KLRB1	CLEC2B - KLRB1	CLEC	Cell-Cell Contact	PMID: 24223577
Macrophages(Proliferating)	NK cells	CLEC2B	KLRB1	0.0349283	0	CLEC2B_KLRB1	CLEC2B - KLRB1	CLEC	Cell-Cell Contact	PMID: 24223577
Macrophages(Stress-like)	NK cells	CLEC2B	KLRB1	0.0396035	0	CLEC2B_KLRB1	CLEC2B - KLRB1	CLEC	Cell-Cell Contact	PMID: 24223577
Monocytes	NK cells	CLEC2B	KLRB1	0.0156611	0	CLEC2B_KLRB1	CLEC2B - KLRB1	CLEC	Cell-Cell Contact	PMID: 24223577
myCAF	NK cells	CLEC2B	KLRB1	0.00532853	0	CLEC2B_KLRB1	CLEC2B - KLRB1	CLEC	Cell-Cell Contact	PMID: 24223577
NK cells	NK cells	CLEC2B	KLRB1	0.0566202	0	CLEC2B_KLRB1	CLEC2B - KLRB1	CLEC	Cell-Cell Contact	PMID: 24223577
T cells	NK cells	CLEC2B	KLRB1	0.0611343	0	CLEC2B_KLRB1	CLEC2B - KLRB1	CLEC	Cell-Cell Contact	PMID: 24223577
TAMs	NK cells	CLEC2B	KLRB1	0.0398667	0	CLEC2B_KLRB1	CLEC2B - KLRB1	CLEC	Cell-Cell Contact	PMID: 24223577
NK cells	NK cells	CLEC2D	KLRB1	0.01995	0	CLEC2D_KLRB1	CLEC2D - KLRB1	CLEC	Cell-Cell Contact	PMID: 24223577
T cells	NK cells	CLEC2D	KLRB1	0.0603233	0	CLEC2D_KLRB1	CLEC2D - KLRB1	CLEC	Cell-Cell Contact	PMID: 24223577
apCAF	vCAF	COL1A1	ITGA1_ITGB1	0.128776	0	COL1A1_ITGA1_ITGB1	COL1A1 - (ITGA1+ITGB1)	COLLAGEN	ECM-Receptor	KEGG: hsa04512
DCs	vCAF	COL1A1	ITGA1_ITGB1	0.00362257	0	COL1A1_ITGA1_ITGB1	COL1A1 - (ITGA1+ITGB1)	COLLAGEN	ECM-Receptor	KEGG: hsa04512
iCAF	vCAF	COL1A1	ITGA1_ITGB1	0.118068	0	COL1A1_ITGA1_ITGB1	COL1A1 - (ITGA1+ITGB1)	COLLAGEN	ECM-Receptor	KEGG: hsa04512
Macrophages(IFNs response)	vCAF	COL1A1	ITGA1_ITGB1	0.00450521	0	COL1A1_ITGA1_ITGB1	COL1A1 - (ITGA1+ITGB1)	COLLAGEN	ECM-Receptor	KEGG: hsa04512
Macrophages(Proliferating)	vCAF	COL1A1	ITGA1_ITGB1	0.00484794	0	COL1A1_ITGA1_ITGB1	COL1A1 - (ITGA1+ITGB1)	COLLAGEN	ECM-Receptor	KEGG: hsa04512
Macrophages(Stress-like)	vCAF	COL1A1	ITGA1_ITGB1	0.00595332	0	COL1A1_ITGA1_ITGB1	COL1A1 - (ITGA1+ITGB1)	COLLAGEN	ECM-Receptor	KEGG: hsa04512
Monocytes	vCAF	COL1A1	ITGA1_ITGB1	0.00499472	0	COL1A1_ITGA1_ITGB1	COL1A1 - (ITGA1+ITGB1)	COLLAGEN	ECM-Receptor	KEGG: hsa04512
myCAF	vCAF	COL1A1	ITGA1_ITGB1	0.140021	0	COL1A1_ITGA1_ITGB1	COL1A1 - (ITGA1+ITGB1)	COLLAGEN	ECM-Receptor	KEGG: hsa04512
ROS0/2/3	vCAF	COL1A1	ITGA1_ITGB1	0.0917803	0	COL1A1_ITGA1_ITGB1	COL1A1 - (ITGA1+ITGB1)	COLLAGEN	ECM-Receptor	KEGG: hsa04512
ROS5/1/4	vCAF	COL1A1	ITGA1_ITGB1	0.0831729	0	COL1A1_ITGA1_ITGB1	COL1A1 - (ITGA1+ITGB1)	COLLAGEN	ECM-Receptor	KEGG: hsa04512
TAMs	vCAF	COL1A1	ITGA1_ITGB1	0.00399161	0	COL1A1_ITGA1_ITGB1	COL1A1 - (ITGA1+ITGB1)	COLLAGEN	ECM-Receptor	KEGG: hsa04512
vCAF	vCAF	COL1A1	ITGA1_ITGB1	0.101565	0	COL1A1_ITGA1_ITGB1	COL1A1 - (ITGA1+ITGB1)	COLLAGEN	ECM-Receptor	KEGG: hsa04512
apCAF	ROS0/2/3	COL1A1	ITGA10_ITGB1	0.0473359	0	COL1A1_ITGA10_ITGB1	COL1A1 - (ITGA10+ITGB1)	COLLAGEN	ECM-Receptor	KEGG: hsa04512
DCs	ROS0/2/3	COL1A1	ITGA10_ITGB1	0.0012207	0	COL1A1_ITGA10_ITGB1	COL1A1 - (ITGA10+ITGB1)	COLLAGEN	ECM-Receptor	KEGG: hsa04512
iCAF	ROS0/2/3	COL1A1	ITGA10_ITGB1	0.0430651	0	COL1A1_ITGA10_ITGB1	COL1A1 - (ITGA10+ITGB1)	COLLAGEN	ECM-Receptor	KEGG: hsa04512
Macrophages(IFNs response)	ROS0/2/3	COL1A1	ITGA10_ITGB1	0.00151902	0	COL1A1_ITGA10_ITGB1	COL1A1 - (ITGA10+ITGB1)	COLLAGEN	ECM-Receptor	KEGG: hsa04512
Macrophages(Proliferating)	ROS0/2/3	COL1A1	ITGA10_ITGB1	0.00163495	0	COL1A1_ITGA10_ITGB1	COL1A1 - (ITGA10+ITGB1)	COLLAGEN	ECM-Receptor	KEGG: hsa04512
Macrophages(Stress-like)	ROS0/2/3	COL1A1	ITGA10_ITGB1	0.00200921	0	COL1A1_ITGA10_ITGB1	COL1A1 - (ITGA10+ITGB1)	COLLAGEN	ECM-Receptor	KEGG: hsa04512
Monocytes	ROS0/2/3	COL1A1	ITGA10_ITGB1	0.00168461	0	COL1A1_ITGA10_ITGB1	COL1A1 - (ITGA10+ITGB1)	COLLAGEN	ECM-Receptor	KEGG: hsa04512
myCAF	ROS0/2/3	COL1A1	ITGA10_ITGB1	0.0518931	0	COL1A1_ITGA10_ITGB1	COL1A1 - (ITGA10+ITGB1)	COLLAGEN	ECM-Receptor	KEGG: hsa04512
ROS0/2/3	ROS0/2/3	COL1A1	ITGA10_ITGB1	0.0328546	0	COL1A1_ITGA10_ITGB1	COL1A1 - (ITGA10+ITGB1)	COLLAGEN	ECM-Receptor	KEGG: hsa04512
ROS5/1/4	ROS0/2/3	COL1A1	ITGA10_ITGB1	0.0295934	0	COL1A1_ITGA10_ITGB1	COL1A1 - (ITGA10+ITGB1)	COLLAGEN	ECM-Receptor	KEGG: hsa04512
TAMs	ROS0/2/3	COL1A1	ITGA10_ITGB1	0.00134538	0	COL1A1_ITGA10_ITGB1	COL1A1 - (ITGA10+ITGB1)	COLLAGEN	ECM-Receptor	KEGG: hsa04512
vCAF	ROS0/2/3	COL1A1	ITGA10_ITGB1	0.0366105	0	COL1A1_ITGA10_ITGB1	COL1A1 - (ITGA10+ITGB1)	COLLAGEN	ECM-Receptor	KEGG: hsa04512
apCAF	apCAF	COL1A1	CD44	0.0293579	0	COL1A1_CD44	COL1A1 - CD44	COLLAGEN	ECM-Receptor	KEGG: hsa04512
myCAF	apCAF	COL1A1	CD44	0.0322428	0	COL1A1_CD44	COL1A1 - CD44	COLLAGEN	ECM-Receptor	KEGG: hsa04512
ROS0/2/3	apCAF	COL1A1	CD44	0.0202596	0	COL1A1_CD44	COL1A1 - CD44	COLLAGEN	ECM-Receptor	KEGG: hsa04512
ROS5/1/4	apCAF	COL1A1	CD44	0.018225	0.03	COL1A1_CD44	COL1A1 - CD44	COLLAGEN	ECM-Receptor	KEGG: hsa04512
vCAF	apCAF	COL1A1	CD44	0.0226093	0.01	COL1A1_CD44	COL1A1 - CD44	COLLAGEN	ECM-Receptor	KEGG: hsa04512
apCAF	DCs	COL1A1	CD44	0.161936	0	COL1A1_CD44	COL1A1 - CD44	COLLAGEN	ECM-Receptor	KEGG: hsa04512
iCAF	DCs	COL1A1	CD44	0.148942	0	COL1A1_CD44	COL1A1 - CD44	COLLAGEN	ECM-Receptor	KEGG: hsa04512
myCAF	DCs	COL1A1	CD44	0.175494	0	COL1A1_CD44	COL1A1 - CD44	COLLAGEN	ECM-Receptor	KEGG: hsa04512
ROS0/2/3	DCs	COL1A1	CD44	0.11669	0	COL1A1_CD44	COL1A1 - CD44	COLLAGEN	ECM-Receptor	KEGG: hsa04512
ROS5/1/4	DCs	COL1A1	CD44	0.106019	0	COL1A1_CD44	COL1A1 - CD44	COLLAGEN	ECM-Receptor	KEGG: hsa04512
vCAF	DCs	COL1A1	CD44	0.128754	0	COL1A1_CD44	COL1A1 - CD44	COLLAGEN	ECM-Receptor	KEGG: hsa04512
apCAF	iCAF	COL1A1	CD44	0.0393897	0	COL1A1_CD44	COL1A1 - CD44	COLLAGEN	ECM-Receptor	KEGG: hsa04512
iCAF	iCAF	COL1A1	CD44	0.0358088	0	COL1A1_CD44	COL1A1 - CD44	COLLAGEN	ECM-Receptor	KEGG: hsa04512
myCAF	iCAF	COL1A1	CD44	0.0432165	0	COL1A1_CD44	COL1A1 - CD44	COLLAGEN	ECM-Receptor	KEGG: hsa04512
ROS0/2/3	iCAF	COL1A1	CD44	0.0272697	0	COL1A1_CD44	COL1A1 - CD44	COLLAGEN	ECM-Receptor	KEGG: hsa04512
ROS5/1/4	iCAF	COL1A1	CD44	0.0245488	0	COL1A1_CD44	COL1A1 - CD44	COLLAGEN	ECM-Receptor	KEGG: hsa04512
vCAF	iCAF	COL1A1	CD44	0.0304072	0	COL1A1_CD44	COL1A1 - CD44	COLLAGEN	ECM-Receptor	KEGG: hsa04512
apCAF	Macrophages(IFNs response)	COL1A1	CD44	0.155907	0	COL1A1_CD44	COL1A1 - CD44	COLLAGEN	ECM-Receptor	KEGG: hsa04512
iCAF	Macrophages(IFNs response)	COL1A1	CD44	0.143314	0	COL1A1_CD44	COL1A1 - CD44	COLLAGEN	ECM-Receptor	KEGG: hsa04512
myCAF	Macrophages(IFNs response)	COL1A1	CD44	0.169062	0	COL1A1_CD44	COL1A1 - CD44	COLLAGEN	ECM-Receptor	KEGG: hsa04512
ROS0/2/3	Macrophages(IFNs response)	COL1A1	CD44	0.11212	0	COL1A1_CD44	COL1A1 - CD44	COLLAGEN	ECM-Receptor	KEGG: hsa04512
ROS5/1/4	Macrophages(IFNs response)	COL1A1	CD44	0.101819	0	COL1A1_CD44	COL1A1 - CD44	COLLAGEN	ECM-Receptor	KEGG: hsa04512
vCAF	Macrophages(IFNs response)	COL1A1	CD44	0.123778	0	COL1A1_CD44	COL1A1 - CD44	COLLAGEN	ECM-Receptor	KEGG: hsa04512
apCAF	Macrophages(Proliferating)	COL1A1	CD44	0.166626	0	COL1A1_CD44	COL1A1 - CD44	COLLAGEN	ECM-Receptor	KEGG: hsa04512
iCAF	Macrophages(Proliferating)	COL1A1	CD44	0.153324	0	COL1A1_CD44	COL1A1 - CD44	COLLAGEN	ECM-Receptor	KEGG: hsa04512
myCAF	Macrophages(Proliferating)	COL1A1	CD44	0.180491	0	COL1A1_CD44	COL1A1 - CD44	COLLAGEN	ECM-Receptor	KEGG: hsa04512
ROS0/2/3	Macrophages(Proliferating)	COL1A1	CD44	0.120257	0	COL1A1_CD44	COL1A1 - CD44	COLLAGEN	ECM-Receptor	KEGG: hsa04512
ROS5/1/4	Macrophages(Proliferating)	COL1A1	CD44	0.1093	0	COL1A1_CD44	COL1A1 - CD44	COLLAGEN	ECM-Receptor	KEGG: hsa04512
vCAF	Macrophages(Proliferating)	COL1A1	CD44	0.132634	0	COL1A1_CD44	COL1A1 - CD44	COLLAGEN	ECM-Receptor	KEGG: hsa04512
apCAF	Macrophages(Stress-like)	COL1A1	CD44	0.14524	0	COL1A1_CD44	COL1A1 - CD44	COLLAGEN	ECM-Receptor	KEGG: hsa04512
iCAF	Macrophages(Stress-like)	COL1A1	CD44	0.133373	0	COL1A1_CD44	COL1A1 - CD44	COLLAGEN	ECM-Receptor	KEGG: hsa04512
myCAF	Macrophages(Stress-like)	COL1A1	CD44	0.157663	0	COL1A1_CD44	COL1A1 - CD44	COLLAGEN	ECM-Receptor	KEGG: hsa04512
ROS0/2/3	Macrophages(Stress-like)	COL1A1	CD44	0.104079	0	COL1A1_CD44	COL1A1 - CD44	COLLAGEN	ECM-Receptor	KEGG: hsa04512
ROS5/1/4	Macrophages(Stress-like)	COL1A1	CD44	0.0944385	0	COL1A1_CD44	COL1A1 - CD44	COLLAGEN	ECM-Receptor	KEGG: hsa04512
vCAF	Macrophages(Stress-like)	COL1A1	CD44	0.115009	0	COL1A1_CD44	COL1A1 - CD44	COLLAGEN	ECM-Receptor	KEGG: hsa04512
apCAF	Mast cells	COL1A1	CD44	0.200143	0	COL1A1_CD44	COL1A1 - CD44	COLLAGEN	ECM-Receptor	KEGG: hsa04512
iCAF	Mast cells	COL1A1	CD44	0.184759	0	COL1A1_CD44	COL1A1 - CD44	COLLAGEN	ECM-Receptor	KEGG: hsa04512
myCAF	Mast cells	COL1A1	CD44	0.216075	0	COL1A1_CD44	COL1A1 - CD44	COLLAGEN	ECM-Receptor	KEGG: hsa04512
ROS0/2/3	Mast cells	COL1A1	CD44	0.146082	0	COL1A1_CD44	COL1A1 - CD44	COLLAGEN	ECM-Receptor	KEGG: hsa04512
ROS5/1/4	Mast cells	COL1A1	CD44	0.133129	0	COL1A1_CD44	COL1A1 - CD44	COLLAGEN	ECM-Receptor	KEGG: hsa04512
vCAF	Mast cells	COL1A1	CD44	0.160632	0	COL1A1_CD44	COL1A1 - CD44	COLLAGEN	ECM-Receptor	KEGG: hsa04512
apCAF	Monocytes	COL1A1	CD44	0.253463	0	COL1A1_CD44	COL1A1 - CD44	COLLAGEN	ECM-Receptor	KEGG: hsa04512
iCAF	Monocytes	COL1A1	CD44	0.235186	0	COL1A1_CD44	COL1A1 - CD44	COLLAGEN	ECM-Receptor	KEGG: hsa04512
myCAF	Monocytes	COL1A1	CD44	0.272194	0	COL1A1_CD44	COL1A1 - CD44	COLLAGEN	ECM-Receptor	KEGG: hsa04512
ROS0/2/3	Monocytes	COL1A1	CD44	0.188392	0	COL1A1_CD44	COL1A1 - CD44	COLLAGEN	ECM-Receptor	KEGG: hsa04512
ROS5/1/4	Monocytes	COL1A1	CD44	0.172444	0	COL1A1_CD44	COL1A1 - CD44	COLLAGEN	ECM-Receptor	KEGG: hsa04512
vCAF	Monocytes	COL1A1	CD44	0.206139	0	COL1A1_CD44	COL1A1 - CD44	COLLAGEN	ECM-Receptor	KEGG: hsa04512
apCAF	myCAF	COL1A1	CD44	0.157409	0	COL1A1_CD44	COL1A1 - CD44	COLLAGEN	ECM-Receptor	KEGG: hsa04512
iCAF	myCAF	COL1A1	CD44	0.144715	0	COL1A1_CD44	COL1A1 - CD44	COLLAGEN	ECM-Receptor	KEGG: hsa04512
myCAF	myCAF	COL1A1	CD44	0.170665	0	COL1A1_CD44	COL1A1 - CD44	COLLAGEN	ECM-Receptor	KEGG: hsa04512
ROS0/2/3	myCAF	COL1A1	CD44	0.113257	0	COL1A1_CD44	COL1A1 - CD44	COLLAGEN	ECM-Receptor	KEGG: hsa04512
ROS5/1/4	myCAF	COL1A1	CD44	0.102863	0	COL1A1_CD44	COL1A1 - CD44	COLLAGEN	ECM-Receptor	KEGG: hsa04512
vCAF	myCAF	COL1A1	CD44	0.125016	0	COL1A1_CD44	COL1A1 - CD44	COLLAGEN	ECM-Receptor	KEGG: hsa04512
apCAF	NK cells	COL1A1	CD44	0.0644329	0	COL1A1_CD44	COL1A1 - CD44	COLLAGEN	ECM-Receptor	KEGG: hsa04512
iCAF	NK cells	COL1A1	CD44	0.0587146	0	COL1A1_CD44	COL1A1 - CD44	COLLAGEN	ECM-Receptor	KEGG: hsa04512
myCAF	NK cells	COL1A1	CD44	0.0705141	0	COL1A1_CD44	COL1A1 - CD44	COLLAGEN	ECM-Receptor	KEGG: hsa04512
ROS0/2/3	NK cells	COL1A1	CD44	0.044968	0	COL1A1_CD44	COL1A1 - CD44	COLLAGEN	ECM-Receptor	KEGG: hsa04512
ROS5/1/4	NK cells	COL1A1	CD44	0.0405548	0	COL1A1_CD44	COL1A1 - CD44	COLLAGEN	ECM-Receptor	KEGG: hsa04512
vCAF	NK cells	COL1A1	CD44	0.0500371	0	COL1A1_CD44	COL1A1 - CD44	COLLAGEN	ECM-Receptor	KEGG: hsa04512
apCAF	T cells	COL1A1	CD44	0.159485	0	COL1A1_CD44	COL1A1 - CD44	COLLAGEN	ECM-Receptor	KEGG: hsa04512
iCAF	T cells	COL1A1	CD44	0.146654	0	COL1A1_CD44	COL1A1 - CD44	COLLAGEN	ECM-Receptor	KEGG: hsa04512
myCAF	T cells	COL1A1	CD44	0.17288	0	COL1A1_CD44	COL1A1 - CD44	COLLAGEN	ECM-Receptor	KEGG: hsa04512
ROS0/2/3	T cells	COL1A1	CD44	0.11483	0	COL1A1_CD44	COL1A1 - CD44	COLLAGEN	ECM-Receptor	KEGG: hsa04512
ROS5/1/4	T cells	COL1A1	CD44	0.104309	0	COL1A1_CD44	COL1A1 - CD44	COLLAGEN	ECM-Receptor	KEGG: hsa04512
vCAF	T cells	COL1A1	CD44	0.126729	0	COL1A1_CD44	COL1A1 - CD44	COLLAGEN	ECM-Receptor	KEGG: hsa04512
apCAF	TAMs	COL1A1	CD44	0.172824	0	COL1A1_CD44	COL1A1 - CD44	COLLAGEN	ECM-Receptor	KEGG: hsa04512
iCAF	TAMs	COL1A1	CD44	0.159122	0	COL1A1_CD44	COL1A1 - CD44	COLLAGEN	ECM-Receptor	KEGG: hsa04512
myCAF	TAMs	COL1A1	CD44	0.18709	0	COL1A1_CD44	COL1A1 - CD44	COLLAGEN	ECM-Receptor	KEGG: hsa04512
ROS0/2/3	TAMs	COL1A1	CD44	0.124989	0	COL1A1_CD44	COL1A1 - CD44	COLLAGEN	ECM-Receptor	KEGG: hsa04512
ROS5/1/4	TAMs	COL1A1	CD44	0.113657	0	COL1A1_CD44	COL1A1 - CD44	COLLAGEN	ECM-Receptor	KEGG: hsa04512
vCAF	TAMs	COL1A1	CD44	0.137778	0	COL1A1_CD44	COL1A1 - CD44	COLLAGEN	ECM-Receptor	KEGG: hsa04512
apCAF	vCAF	COL1A1	CD44	0.0320159	0	COL1A1_CD44	COL1A1 - CD44	COLLAGEN	ECM-Receptor	KEGG: hsa04512
myCAF	vCAF	COL1A1	CD44	0.0351526	0	COL1A1_CD44	COL1A1 - CD44	COLLAGEN	ECM-Receptor	KEGG: hsa04512
ROS0/2/3	vCAF	COL1A1	CD44	0.0221126	0	COL1A1_CD44	COL1A1 - CD44	COLLAGEN	ECM-Receptor	KEGG: hsa04512
ROS5/1/4	vCAF	COL1A1	CD44	0.0198957	0	COL1A1_CD44	COL1A1 - CD44	COLLAGEN	ECM-Receptor	KEGG: hsa04512
vCAF	vCAF	COL1A1	CD44	0.0246718	0	COL1A1_CD44	COL1A1 - CD44	COLLAGEN	ECM-Receptor	KEGG: hsa04512
apCAF	apCAF	COL1A1	SDC1	0.0337392	0	COL1A1_SDC1	COL1A1 - SDC1	COLLAGEN	ECM-Receptor	KEGG: hsa04512
DCs	apCAF	COL1A1	SDC1	0.000858133	0	COL1A1_SDC1	COL1A1 - SDC1	COLLAGEN	ECM-Receptor	KEGG: hsa04512
iCAF	apCAF	COL1A1	SDC1	0.0306556	0	COL1A1_SDC1	COL1A1 - SDC1	COLLAGEN	ECM-Receptor	KEGG: hsa04512
Macrophages(IFNs response)	apCAF	COL1A1	SDC1	0.00106794	0	COL1A1_SDC1	COL1A1 - SDC1	COLLAGEN	ECM-Receptor	KEGG: hsa04512
Macrophages(Proliferating)	apCAF	COL1A1	SDC1	0.00114949	0	COL1A1_SDC1	COL1A1 - SDC1	COLLAGEN	ECM-Receptor	KEGG: hsa04512
Macrophages(Stress-like)	apCAF	COL1A1	SDC1	0.00141278	0	COL1A1_SDC1	COL1A1 - SDC1	COLLAGEN	ECM-Receptor	KEGG: hsa04512
Monocytes	apCAF	COL1A1	SDC1	0.00118442	0	COL1A1_SDC1	COL1A1 - SDC1	COLLAGEN	ECM-Receptor	KEGG: hsa04512
myCAF	apCAF	COL1A1	SDC1	0.0370382	0	COL1A1_SDC1	COL1A1 - SDC1	COLLAGEN	ECM-Receptor	KEGG: hsa04512
ROS0/2/3	apCAF	COL1A1	SDC1	0.0233157	0	COL1A1_SDC1	COL1A1 - SDC1	COLLAGEN	ECM-Receptor	KEGG: hsa04512
ROS5/1/4	apCAF	COL1A1	SDC1	0.0209807	0	COL1A1_SDC1	COL1A1 - SDC1	COLLAGEN	ECM-Receptor	KEGG: hsa04512
TAMs	apCAF	COL1A1	SDC1	0.000945821	0	COL1A1_SDC1	COL1A1 - SDC1	COLLAGEN	ECM-Receptor	KEGG: hsa04512
vCAF	apCAF	COL1A1	SDC1	0.0260104	0	COL1A1_SDC1	COL1A1 - SDC1	COLLAGEN	ECM-Receptor	KEGG: hsa04512
apCAF	ROS0/2/3	COL1A1	SDC4	0.0284419	0	COL1A1_SDC4	COL1A1 - SDC4	COLLAGEN	ECM-Receptor	KEGG: hsa04512
DCs	ROS0/2/3	COL1A1	SDC4	0.000719556	0	COL1A1_SDC4	COL1A1 - SDC4	COLLAGEN	ECM-Receptor	KEGG: hsa04512
iCAF	ROS0/2/3	COL1A1	SDC4	0.0258295	0	COL1A1_SDC4	COL1A1 - SDC4	COLLAGEN	ECM-Receptor	KEGG: hsa04512
Macrophages(IFNs response)	ROS0/2/3	COL1A1	SDC4	0.000895513	0	COL1A1_SDC4	COL1A1 - SDC4	COLLAGEN	ECM-Receptor	KEGG: hsa04512
Macrophages(Proliferating)	ROS0/2/3	COL1A1	SDC4	0.000963904	0	COL1A1_SDC4	COL1A1 - SDC4	COLLAGEN	ECM-Receptor	KEGG: hsa04512
Macrophages(Stress-like)	ROS0/2/3	COL1A1	SDC4	0.00118474	0	COL1A1_SDC4	COL1A1 - SDC4	COLLAGEN	ECM-Receptor	KEGG: hsa04512
Monocytes	ROS0/2/3	COL1A1	SDC4	0.000993205	0	COL1A1_SDC4	COL1A1 - SDC4	COLLAGEN	ECM-Receptor	KEGG: hsa04512
myCAF	ROS0/2/3	COL1A1	SDC4	0.0312397	0	COL1A1_SDC4	COL1A1 - SDC4	COLLAGEN	ECM-Receptor	KEGG: hsa04512
ROS0/2/3	ROS0/2/3	COL1A1	SDC4	0.0196217	0	COL1A1_SDC4	COL1A1 - SDC4	COLLAGEN	ECM-Receptor	KEGG: hsa04512
ROS5/1/4	ROS0/2/3	COL1A1	SDC4	0.01765	0	COL1A1_SDC4	COL1A1 - SDC4	COLLAGEN	ECM-Receptor	KEGG: hsa04512
TAMs	ROS0/2/3	COL1A1	SDC4	0.000793094	0	COL1A1_SDC4	COL1A1 - SDC4	COLLAGEN	ECM-Receptor	KEGG: hsa04512
vCAF	ROS0/2/3	COL1A1	SDC4	0.0218991	0	COL1A1_SDC4	COL1A1 - SDC4	COLLAGEN	ECM-Receptor	KEGG: hsa04512
apCAF	ROS5/1/4	COL1A1	SDC4	0.0205935	0	COL1A1_SDC4	COL1A1 - SDC4	COLLAGEN	ECM-Receptor	KEGG: hsa04512
DCs	ROS5/1/4	COL1A1	SDC4	0.000516928	0	COL1A1_SDC4	COL1A1 - SDC4	COLLAGEN	ECM-Receptor	KEGG: hsa04512
iCAF	ROS5/1/4	COL1A1	SDC4	0.0186882	0	COL1A1_SDC4	COL1A1 - SDC4	COLLAGEN	ECM-Receptor	KEGG: hsa04512
Macrophages(IFNs response)	ROS5/1/4	COL1A1	SDC4	0.000643368	0	COL1A1_SDC4	COL1A1 - SDC4	COLLAGEN	ECM-Receptor	KEGG: hsa04512
Macrophages(Proliferating)	ROS5/1/4	COL1A1	SDC4	0.000692516	0	COL1A1_SDC4	COL1A1 - SDC4	COLLAGEN	ECM-Receptor	KEGG: hsa04512
Macrophages(Stress-like)	ROS5/1/4	COL1A1	SDC4	0.000851227	0	COL1A1_SDC4	COL1A1 - SDC4	COLLAGEN	ECM-Receptor	KEGG: hsa04512
Monocytes	ROS5/1/4	COL1A1	SDC4	0.000713573	0	COL1A1_SDC4	COL1A1 - SDC4	COLLAGEN	ECM-Receptor	KEGG: hsa04512
myCAF	ROS5/1/4	COL1A1	SDC4	0.0226373	0	COL1A1_SDC4	COL1A1 - SDC4	COLLAGEN	ECM-Receptor	KEGG: hsa04512
ROS0/2/3	ROS5/1/4	COL1A1	SDC4	0.0141717	0	COL1A1_SDC4	COL1A1 - SDC4	COLLAGEN	ECM-Receptor	KEGG: hsa04512
ROS5/1/4	ROS5/1/4	COL1A1	SDC4	0.0127405	0	COL1A1_SDC4	COL1A1 - SDC4	COLLAGEN	ECM-Receptor	KEGG: hsa04512
TAMs	ROS5/1/4	COL1A1	SDC4	0.00056977	0	COL1A1_SDC4	COL1A1 - SDC4	COLLAGEN	ECM-Receptor	KEGG: hsa04512
vCAF	ROS5/1/4	COL1A1	SDC4	0.0158268	0	COL1A1_SDC4	COL1A1 - SDC4	COLLAGEN	ECM-Receptor	KEGG: hsa04512
apCAF	vCAF	COL1A2	ITGA1_ITGB1	0.126837	0	COL1A2_ITGA1_ITGB1	COL1A2 - (ITGA1+ITGB1)	COLLAGEN	ECM-Receptor	KEGG: hsa04512
DCs	vCAF	COL1A2	ITGA1_ITGB1	0.00396762	0	COL1A2_ITGA1_ITGB1	COL1A2 - (ITGA1+ITGB1)	COLLAGEN	ECM-Receptor	KEGG: hsa04512
iCAF	vCAF	COL1A2	ITGA1_ITGB1	0.112715	0	COL1A2_ITGA1_ITGB1	COL1A2 - (ITGA1+ITGB1)	COLLAGEN	ECM-Receptor	KEGG: hsa04512
Macrophages(IFNs response)	vCAF	COL1A2	ITGA1_ITGB1	0.00467107	0	COL1A2_ITGA1_ITGB1	COL1A2 - (ITGA1+ITGB1)	COLLAGEN	ECM-Receptor	KEGG: hsa04512
Macrophages(Proliferating)	vCAF	COL1A2	ITGA1_ITGB1	0.00487178	0	COL1A2_ITGA1_ITGB1	COL1A2 - (ITGA1+ITGB1)	COLLAGEN	ECM-Receptor	KEGG: hsa04512
Macrophages(Stress-like)	vCAF	COL1A2	ITGA1_ITGB1	0.00493404	0	COL1A2_ITGA1_ITGB1	COL1A2 - (ITGA1+ITGB1)	COLLAGEN	ECM-Receptor	KEGG: hsa04512
Monocytes	vCAF	COL1A2	ITGA1_ITGB1	0.00594866	0	COL1A2_ITGA1_ITGB1	COL1A2 - (ITGA1+ITGB1)	COLLAGEN	ECM-Receptor	KEGG: hsa04512
myCAF	vCAF	COL1A2	ITGA1_ITGB1	0.130451	0	COL1A2_ITGA1_ITGB1	COL1A2 - (ITGA1+ITGB1)	COLLAGEN	ECM-Receptor	KEGG: hsa04512
NK cells	vCAF	COL1A2	ITGA1_ITGB1	0.0112509	0	COL1A2_ITGA1_ITGB1	COL1A2 - (ITGA1+ITGB1)	COLLAGEN	ECM-Receptor	KEGG: hsa04512
ROS0/2/3	vCAF	COL1A2	ITGA1_ITGB1	0.07548	0	COL1A2_ITGA1_ITGB1	COL1A2 - (ITGA1+ITGB1)	COLLAGEN	ECM-Receptor	KEGG: hsa04512
ROS5/1/4	vCAF	COL1A2	ITGA1_ITGB1	0.0676574	0	COL1A2_ITGA1_ITGB1	COL1A2 - (ITGA1+ITGB1)	COLLAGEN	ECM-Receptor	KEGG: hsa04512
TAMs	vCAF	COL1A2	ITGA1_ITGB1	0.00428444	0	COL1A2_ITGA1_ITGB1	COL1A2 - (ITGA1+ITGB1)	COLLAGEN	ECM-Receptor	KEGG: hsa04512
vCAF	vCAF	COL1A2	ITGA1_ITGB1	0.0939569	0	COL1A2_ITGA1_ITGB1	COL1A2 - (ITGA1+ITGB1)	COLLAGEN	ECM-Receptor	KEGG: hsa04512
apCAF	ROS0/2/3	COL1A2	ITGA10_ITGB1	0.0465575	0	COL1A2_ITGA10_ITGB1	COL1A2 - (ITGA10+ITGB1)	COLLAGEN	ECM-Receptor	KEGG: hsa04512
DCs	ROS0/2/3	COL1A2	ITGA10_ITGB1	0.00133728	0	COL1A2_ITGA10_ITGB1	COL1A2 - (ITGA10+ITGB1)	COLLAGEN	ECM-Receptor	KEGG: hsa04512
iCAF	ROS0/2/3	COL1A2	ITGA10_ITGB1	0.0409548	0	COL1A2_ITGA10_ITGB1	COL1A2 - (ITGA10+ITGB1)	COLLAGEN	ECM-Receptor	KEGG: hsa04512
Macrophages(IFNs response)	ROS0/2/3	COL1A2	ITGA10_ITGB1	0.00157511	0	COL1A2_ITGA10_ITGB1	COL1A2 - (ITGA10+ITGB1)	COLLAGEN	ECM-Receptor	KEGG: hsa04512
Macrophages(Proliferating)	ROS0/2/3	COL1A2	ITGA10_ITGB1	0.00164301	0	COL1A2_ITGA10_ITGB1	COL1A2 - (ITGA10+ITGB1)	COLLAGEN	ECM-Receptor	KEGG: hsa04512
Macrophages(Stress-like)	ROS0/2/3	COL1A2	ITGA10_ITGB1	0.00166408	0	COL1A2_ITGA10_ITGB1	COL1A2 - (ITGA10+ITGB1)	COLLAGEN	ECM-Receptor	KEGG: hsa04512
Monocytes	ROS0/2/3	COL1A2	ITGA10_ITGB1	0.00200763	0	COL1A2_ITGA10_ITGB1	COL1A2 - (ITGA10+ITGB1)	COLLAGEN	ECM-Receptor	KEGG: hsa04512
myCAF	ROS0/2/3	COL1A2	ITGA10_ITGB1	0.0480101	0	COL1A2_ITGA10_ITGB1	COL1A2 - (ITGA10+ITGB1)	COLLAGEN	ECM-Receptor	KEGG: hsa04512
NK cells	ROS0/2/3	COL1A2	ITGA10_ITGB1	0.00381057	0	COL1A2_ITGA10_ITGB1	COL1A2 - (ITGA10+ITGB1)	COLLAGEN	ECM-Receptor	KEGG: hsa04512
ROS0/2/3	ROS0/2/3	COL1A2	ITGA10_ITGB1	0.0267118	0	COL1A2_ITGA10_ITGB1	COL1A2 - (ITGA10+ITGB1)	COLLAGEN	ECM-Receptor	KEGG: hsa04512
ROS5/1/4	ROS0/2/3	COL1A2	ITGA10_ITGB1	0.0238132	0	COL1A2_ITGA10_ITGB1	COL1A2 - (ITGA10+ITGB1)	COLLAGEN	ECM-Receptor	KEGG: hsa04512
TAMs	ROS0/2/3	COL1A2	ITGA10_ITGB1	0.00144437	0	COL1A2_ITGA10_ITGB1	COL1A2 - (ITGA10+ITGB1)	COLLAGEN	ECM-Receptor	KEGG: hsa04512
vCAF	ROS0/2/3	COL1A2	ITGA10_ITGB1	0.0336856	0	COL1A2_ITGA10_ITGB1	COL1A2 - (ITGA10+ITGB1)	COLLAGEN	ECM-Receptor	KEGG: hsa04512
apCAF	apCAF	COL1A2	CD44	0.0288661	0	COL1A2_CD44	COL1A2 - CD44	COLLAGEN	ECM-Receptor	KEGG: hsa04512
myCAF	apCAF	COL1A2	CD44	0.029784	0	COL1A2_CD44	COL1A2 - CD44	COLLAGEN	ECM-Receptor	KEGG: hsa04512
ROS0/2/3	apCAF	COL1A2	CD44	0.0164316	0	COL1A2_CD44	COL1A2 - CD44	COLLAGEN	ECM-Receptor	KEGG: hsa04512
vCAF	apCAF	COL1A2	CD44	0.0207788	0	COL1A2_CD44	COL1A2 - CD44	COLLAGEN	ECM-Receptor	KEGG: hsa04512
apCAF	DCs	COL1A2	CD44	0.159589	0	COL1A2_CD44	COL1A2 - CD44	COLLAGEN	ECM-Receptor	KEGG: hsa04512
iCAF	DCs	COL1A2	CD44	0.142416	0	COL1A2_CD44	COL1A2 - CD44	COLLAGEN	ECM-Receptor	KEGG: hsa04512
myCAF	DCs	COL1A2	CD44	0.163961	0	COL1A2_CD44	COL1A2 - CD44	COLLAGEN	ECM-Receptor	KEGG: hsa04512
ROS0/2/3	DCs	COL1A2	CD44	0.0964353	0	COL1A2_CD44	COL1A2 - CD44	COLLAGEN	ECM-Receptor	KEGG: hsa04512
ROS5/1/4	DCs	COL1A2	CD44	0.0866445	0	COL1A2_CD44	COL1A2 - CD44	COLLAGEN	ECM-Receptor	KEGG: hsa04512
vCAF	DCs	COL1A2	CD44	0.11938	0	COL1A2_CD44	COL1A2 - CD44	COLLAGEN	ECM-Receptor	KEGG: hsa04512
apCAF	iCAF	COL1A2	CD44	0.0387366	0	COL1A2_CD44	COL1A2 - CD44	COLLAGEN	ECM-Receptor	KEGG: hsa04512
iCAF	iCAF	COL1A2	CD44	0.0340414	0.02	COL1A2_CD44	COL1A2 - CD44	COLLAGEN	ECM-Receptor	KEGG: hsa04512
myCAF	iCAF	COL1A2	CD44	0.0399554	0	COL1A2_CD44	COL1A2 - CD44	COLLAGEN	ECM-Receptor	KEGG: hsa04512
ROS0/2/3	iCAF	COL1A2	CD44	0.0221472	0	COL1A2_CD44	COL1A2 - CD44	COLLAGEN	ECM-Receptor	KEGG: hsa04512
ROS5/1/4	iCAF	COL1A2	CD44	0.0197339	0	COL1A2_CD44	COL1A2 - CD44	COLLAGEN	ECM-Receptor	KEGG: hsa04512
vCAF	iCAF	COL1A2	CD44	0.0279635	0	COL1A2_CD44	COL1A2 - CD44	COLLAGEN	ECM-Receptor	KEGG: hsa04512
apCAF	Macrophages(IFNs response)	COL1A2	CD44	0.153631	0	COL1A2_CD44	COL1A2 - CD44	COLLAGEN	ECM-Receptor	KEGG: hsa04512
iCAF	Macrophages(IFNs response)	COL1A2	CD44	0.136995	0	COL1A2_CD44	COL1A2 - CD44	COLLAGEN	ECM-Receptor	KEGG: hsa04512
myCAF	Macrophages(IFNs response)	COL1A2	CD44	0.157871	0	COL1A2_CD44	COL1A2 - CD44	COLLAGEN	ECM-Receptor	KEGG: hsa04512
ROS0/2/3	Macrophages(IFNs response)	COL1A2	CD44	0.0925757	0	COL1A2_CD44	COL1A2 - CD44	COLLAGEN	ECM-Receptor	KEGG: hsa04512
ROS5/1/4	Macrophages(IFNs response)	COL1A2	CD44	0.0831406	0	COL1A2_CD44	COL1A2 - CD44	COLLAGEN	ECM-Receptor	KEGG: hsa04512
vCAF	Macrophages(IFNs response)	COL1A2	CD44	0.114718	0	COL1A2_CD44	COL1A2 - CD44	COLLAGEN	ECM-Receptor	KEGG: hsa04512
apCAF	Macrophages(Proliferating)	COL1A2	CD44	0.164224	0	COL1A2_CD44	COL1A2 - CD44	COLLAGEN	ECM-Receptor	KEGG: hsa04512
iCAF	Macrophages(Proliferating)	COL1A2	CD44	0.146639	0	COL1A2_CD44	COL1A2 - CD44	COLLAGEN	ECM-Receptor	KEGG: hsa04512
myCAF	Macrophages(Proliferating)	COL1A2	CD44	0.168698	0	COL1A2_CD44	COL1A2 - CD44	COLLAGEN	ECM-Receptor	KEGG: hsa04512
NK cells	Macrophages(Proliferating)	COL1A2	CD44	0.0151588	0	COL1A2_CD44	COL1A2 - CD44	COLLAGEN	ECM-Receptor	KEGG: hsa04512
ROS0/2/3	Macrophages(Proliferating)	COL1A2	CD44	0.099453	0	COL1A2_CD44	COL1A2 - CD44	COLLAGEN	ECM-Receptor	KEGG: hsa04512
ROS5/1/4	Macrophages(Proliferating)	COL1A2	CD44	0.0893861	0	COL1A2_CD44	COL1A2 - CD44	COLLAGEN	ECM-Receptor	KEGG: hsa04512
vCAF	Macrophages(Proliferating)	COL1A2	CD44	0.123017	0	COL1A2_CD44	COL1A2 - CD44	COLLAGEN	ECM-Receptor	KEGG: hsa04512
apCAF	Macrophages(Stress-like)	COL1A2	CD44	0.143093	0	COL1A2_CD44	COL1A2 - CD44	COLLAGEN	ECM-Receptor	KEGG: hsa04512
iCAF	Macrophages(Stress-like)	COL1A2	CD44	0.127426	0	COL1A2_CD44	COL1A2 - CD44	COLLAGEN	ECM-Receptor	KEGG: hsa04512
myCAF	Macrophages(Stress-like)	COL1A2	CD44	0.147093	0	COL1A2_CD44	COL1A2 - CD44	COLLAGEN	ECM-Receptor	KEGG: hsa04512
ROS0/2/3	Macrophages(Stress-like)	COL1A2	CD44	0.0858011	0	COL1A2_CD44	COL1A2 - CD44	COLLAGEN	ECM-Receptor	KEGG: hsa04512
ROS5/1/4	Macrophages(Stress-like)	COL1A2	CD44	0.0769979	0	COL1A2_CD44	COL1A2 - CD44	COLLAGEN	ECM-Receptor	KEGG: hsa04512
vCAF	Macrophages(Stress-like)	COL1A2	CD44	0.106513	0	COL1A2_CD44	COL1A2 - CD44	COLLAGEN	ECM-Receptor	KEGG: hsa04512
apCAF	Mast cells	COL1A2	CD44	0.197373	0	COL1A2_CD44	COL1A2 - CD44	COLLAGEN	ECM-Receptor	KEGG: hsa04512
iCAF	Mast cells	COL1A2	CD44	0.17699	0	COL1A2_CD44	COL1A2 - CD44	COLLAGEN	ECM-Receptor	KEGG: hsa04512
myCAF	Mast cells	COL1A2	CD44	0.202531	0	COL1A2_CD44	COL1A2 - CD44	COLLAGEN	ECM-Receptor	KEGG: hsa04512
NK cells	Mast cells	COL1A2	CD44	0.018899	0.01	COL1A2_CD44	COL1A2 - CD44	COLLAGEN	ECM-Receptor	KEGG: hsa04512
ROS0/2/3	Mast cells	COL1A2	CD44	0.121427	0	COL1A2_CD44	COL1A2 - CD44	COLLAGEN	ECM-Receptor	KEGG: hsa04512
ROS5/1/4	Mast cells	COL1A2	CD44	0.109406	0	COL1A2_CD44	COL1A2 - CD44	COLLAGEN	ECM-Receptor	KEGG: hsa04512
vCAF	Mast cells	COL1A2	CD44	0.149335	0	COL1A2_CD44	COL1A2 - CD44	COLLAGEN	ECM-Receptor	KEGG: hsa04512
apCAF	Monocytes	COL1A2	CD44	0.250185	0	COL1A2_CD44	COL1A2 - CD44	COLLAGEN	ECM-Receptor	KEGG: hsa04512
iCAF	Monocytes	COL1A2	CD44	0.225883	0	COL1A2_CD44	COL1A2 - CD44	COLLAGEN	ECM-Receptor	KEGG: hsa04512
myCAF	Monocytes	COL1A2	CD44	0.256283	0	COL1A2_CD44	COL1A2 - CD44	COLLAGEN	ECM-Receptor	KEGG: hsa04512
NK cells	Monocytes	COL1A2	CD44	0.0254715	0	COL1A2_CD44	COL1A2 - CD44	COLLAGEN	ECM-Receptor	KEGG: hsa04512
ROS0/2/3	Monocytes	COL1A2	CD44	0.157917	0	COL1A2_CD44	COL1A2 - CD44	COLLAGEN	ECM-Receptor	KEGG: hsa04512
ROS5/1/4	Monocytes	COL1A2	CD44	0.142871	0	COL1A2_CD44	COL1A2 - CD44	COLLAGEN	ECM-Receptor	KEGG: hsa04512
vCAF	Monocytes	COL1A2	CD44	0.192374	0	COL1A2_CD44	COL1A2 - CD44	COLLAGEN	ECM-Receptor	KEGG: hsa04512
apCAF	myCAF	COL1A2	CD44	0.155115	0	COL1A2_CD44	COL1A2 - CD44	COLLAGEN	ECM-Receptor	KEGG: hsa04512
iCAF	myCAF	COL1A2	CD44	0.138344	0	COL1A2_CD44	COL1A2 - CD44	COLLAGEN	ECM-Receptor	KEGG: hsa04512
myCAF	myCAF	COL1A2	CD44	0.159388	0	COL1A2_CD44	COL1A2 - CD44	COLLAGEN	ECM-Receptor	KEGG: hsa04512
ROS0/2/3	myCAF	COL1A2	CD44	0.0935349	0	COL1A2_CD44	COL1A2 - CD44	COLLAGEN	ECM-Receptor	KEGG: hsa04512
ROS5/1/4	myCAF	COL1A2	CD44	0.0840112	0	COL1A2_CD44	COL1A2 - CD44	COLLAGEN	ECM-Receptor	KEGG: hsa04512
vCAF	myCAF	COL1A2	CD44	0.115878	0	COL1A2_CD44	COL1A2 - CD44	COLLAGEN	ECM-Receptor	KEGG: hsa04512
apCAF	NK cells	COL1A2	CD44	0.063392	0	COL1A2_CD44	COL1A2 - CD44	COLLAGEN	ECM-Receptor	KEGG: hsa04512
iCAF	NK cells	COL1A2	CD44	0.0558821	0	COL1A2_CD44	COL1A2 - CD44	COLLAGEN	ECM-Receptor	KEGG: hsa04512
myCAF	NK cells	COL1A2	CD44	0.0653338	0	COL1A2_CD44	COL1A2 - CD44	COLLAGEN	ECM-Receptor	KEGG: hsa04512
ROS0/2/3	NK cells	COL1A2	CD44	0.0366462	0	COL1A2_CD44	COL1A2 - CD44	COLLAGEN	ECM-Receptor	KEGG: hsa04512
ROS5/1/4	NK cells	COL1A2	CD44	0.0327058	0	COL1A2_CD44	COL1A2 - CD44	COLLAGEN	ECM-Receptor	KEGG: hsa04512
vCAF	NK cells	COL1A2	CD44	0.0460908	0	COL1A2_CD44	COL1A2 - CD44	COLLAGEN	ECM-Receptor	KEGG: hsa04512
apCAF	ROS0/2/3	COL1A2	CD44	0.0229262	0.03	COL1A2_CD44	COL1A2 - CD44	COLLAGEN	ECM-Receptor	KEGG: hsa04512
myCAF	ROS0/2/3	COL1A2	CD44	0.0236598	0.04	COL1A2_CD44	COL1A2 - CD44	COLLAGEN	ECM-Receptor	KEGG: hsa04512
vCAF	ROS0/2/3	COL1A2	CD44	0.0164748	0.02	COL1A2_CD44	COL1A2 - CD44	COLLAGEN	ECM-Receptor	KEGG: hsa04512
apCAF	T cells	COL1A2	CD44	0.157167	0	COL1A2_CD44	COL1A2 - CD44	COLLAGEN	ECM-Receptor	KEGG: hsa04512
iCAF	T cells	COL1A2	CD44	0.140211	0	COL1A2_CD44	COL1A2 - CD44	COLLAGEN	ECM-Receptor	KEGG: hsa04512
myCAF	T cells	COL1A2	CD44	0.161486	0	COL1A2_CD44	COL1A2 - CD44	COLLAGEN	ECM-Receptor	KEGG: hsa04512
NK cells	T cells	COL1A2	CD44	0.0143971	0.01	COL1A2_CD44	COL1A2 - CD44	COLLAGEN	ECM-Receptor	KEGG: hsa04512
ROS0/2/3	T cells	COL1A2	CD44	0.0948637	0	COL1A2_CD44	COL1A2 - CD44	COLLAGEN	ECM-Receptor	KEGG: hsa04512
ROS5/1/4	T cells	COL1A2	CD44	0.0852174	0	COL1A2_CD44	COL1A2 - CD44	COLLAGEN	ECM-Receptor	KEGG: hsa04512
vCAF	T cells	COL1A2	CD44	0.117483	0	COL1A2_CD44	COL1A2 - CD44	COLLAGEN	ECM-Receptor	KEGG: hsa04512
apCAF	TAMs	COL1A2	CD44	0.170351	0	COL1A2_CD44	COL1A2 - CD44	COLLAGEN	ECM-Receptor	KEGG: hsa04512
iCAF	TAMs	COL1A2	CD44	0.15223	0	COL1A2_CD44	COL1A2 - CD44	COLLAGEN	ECM-Receptor	KEGG: hsa04512
myCAF	TAMs	COL1A2	CD44	0.174957	0	COL1A2_CD44	COL1A2 - CD44	COLLAGEN	ECM-Receptor	KEGG: hsa04512
NK cells	TAMs	COL1A2	CD44	0.0158297	0	COL1A2_CD44	COL1A2 - CD44	COLLAGEN	ECM-Receptor	KEGG: hsa04512
ROS0/2/3	TAMs	COL1A2	CD44	0.103463	0	COL1A2_CD44	COL1A2 - CD44	COLLAGEN	ECM-Receptor	KEGG: hsa04512
ROS5/1/4	TAMs	COL1A2	CD44	0.0930321	0	COL1A2_CD44	COL1A2 - CD44	COLLAGEN	ECM-Receptor	KEGG: hsa04512
vCAF	TAMs	COL1A2	CD44	0.127843	0	COL1A2_CD44	COL1A2 - CD44	COLLAGEN	ECM-Receptor	KEGG: hsa04512
apCAF	vCAF	COL1A2	CD44	0.0314811	0	COL1A2_CD44	COL1A2 - CD44	COLLAGEN	ECM-Receptor	KEGG: hsa04512
myCAF	vCAF	COL1A2	CD44	0.0324793	0	COL1A2_CD44	COL1A2 - CD44	COLLAGEN	ECM-Receptor	KEGG: hsa04512
ROS0/2/3	vCAF	COL1A2	CD44	0.0179409	0	COL1A2_CD44	COL1A2 - CD44	COLLAGEN	ECM-Receptor	KEGG: hsa04512
ROS5/1/4	vCAF	COL1A2	CD44	0.0159785	0	COL1A2_CD44	COL1A2 - CD44	COLLAGEN	ECM-Receptor	KEGG: hsa04512
vCAF	vCAF	COL1A2	CD44	0.0226782	0	COL1A2_CD44	COL1A2 - CD44	COLLAGEN	ECM-Receptor	KEGG: hsa04512
apCAF	apCAF	COL1A2	SDC1	0.0331766	0	COL1A2_SDC1	COL1A2 - SDC1	COLLAGEN	ECM-Receptor	KEGG: hsa04512
DCs	apCAF	COL1A2	SDC1	0.00094012	0	COL1A2_SDC1	COL1A2 - SDC1	COLLAGEN	ECM-Receptor	KEGG: hsa04512
iCAF	apCAF	COL1A2	SDC1	0.0291349	0	COL1A2_SDC1	COL1A2 - SDC1	COLLAGEN	ECM-Receptor	KEGG: hsa04512
Macrophages(IFNs response)	apCAF	COL1A2	SDC1	0.0011074	0	COL1A2_SDC1	COL1A2 - SDC1	COLLAGEN	ECM-Receptor	KEGG: hsa04512
Macrophages(Proliferating)	apCAF	COL1A2	SDC1	0.00115516	0	COL1A2_SDC1	COL1A2 - SDC1	COLLAGEN	ECM-Receptor	KEGG: hsa04512
Macrophages(Stress-like)	apCAF	COL1A2	SDC1	0.00116998	0	COL1A2_SDC1	COL1A2 - SDC1	COLLAGEN	ECM-Receptor	KEGG: hsa04512
Monocytes	apCAF	COL1A2	SDC1	0.00141166	0	COL1A2_SDC1	COL1A2 - SDC1	COLLAGEN	ECM-Receptor	KEGG: hsa04512
myCAF	apCAF	COL1A2	SDC1	0.0342266	0	COL1A2_SDC1	COL1A2 - SDC1	COLLAGEN	ECM-Receptor	KEGG: hsa04512
NK cells	apCAF	COL1A2	SDC1	0.00268084	0	COL1A2_SDC1	COL1A2 - SDC1	COLLAGEN	ECM-Receptor	KEGG: hsa04512
ROS0/2/3	apCAF	COL1A2	SDC1	0.0189214	0	COL1A2_SDC1	COL1A2 - SDC1	COLLAGEN	ECM-Receptor	KEGG: hsa04512
ROS5/1/4	apCAF	COL1A2	SDC1	0.0168536	0	COL1A2_SDC1	COL1A2 - SDC1	COLLAGEN	ECM-Receptor	KEGG: hsa04512
TAMs	apCAF	COL1A2	SDC1	0.00101544	0	COL1A2_SDC1	COL1A2 - SDC1	COLLAGEN	ECM-Receptor	KEGG: hsa04512
vCAF	apCAF	COL1A2	SDC1	0.0239113	0	COL1A2_SDC1	COL1A2 - SDC1	COLLAGEN	ECM-Receptor	KEGG: hsa04512
apCAF	ROS0/2/3	COL1A2	SDC4	0.0279651	0	COL1A2_SDC4	COL1A2 - SDC4	COLLAGEN	ECM-Receptor	KEGG: hsa04512
DCs	ROS0/2/3	COL1A2	SDC4	0.000788314	0	COL1A2_SDC4	COL1A2 - SDC4	COLLAGEN	ECM-Receptor	KEGG: hsa04512
iCAF	ROS0/2/3	COL1A2	SDC4	0.0245421	0	COL1A2_SDC4	COL1A2 - SDC4	COLLAGEN	ECM-Receptor	KEGG: hsa04512
Macrophages(IFNs response)	ROS0/2/3	COL1A2	SDC4	0.000928604	0	COL1A2_SDC4	COL1A2 - SDC4	COLLAGEN	ECM-Receptor	KEGG: hsa04512
Macrophages(Proliferating)	ROS0/2/3	COL1A2	SDC4	0.000968662	0	COL1A2_SDC4	COL1A2 - SDC4	COLLAGEN	ECM-Receptor	KEGG: hsa04512
Macrophages(Stress-like)	ROS0/2/3	COL1A2	SDC4	0.000981091	0	COL1A2_SDC4	COL1A2 - SDC4	COLLAGEN	ECM-Receptor	KEGG: hsa04512
Monocytes	ROS0/2/3	COL1A2	SDC4	0.00118381	0	COL1A2_SDC4	COL1A2 - SDC4	COLLAGEN	ECM-Receptor	KEGG: hsa04512
myCAF	ROS0/2/3	COL1A2	SDC4	0.0288551	0	COL1A2_SDC4	COL1A2 - SDC4	COLLAGEN	ECM-Receptor	KEGG: hsa04512
NK cells	ROS0/2/3	COL1A2	SDC4	0.00224858	0	COL1A2_SDC4	COL1A2 - SDC4	COLLAGEN	ECM-Receptor	KEGG: hsa04512
ROS0/2/3	ROS0/2/3	COL1A2	SDC4	0.0159123	0	COL1A2_SDC4	COL1A2 - SDC4	COLLAGEN	ECM-Receptor	KEGG: hsa04512
ROS5/1/4	ROS0/2/3	COL1A2	SDC4	0.0141686	0	COL1A2_SDC4	COL1A2 - SDC4	COLLAGEN	ECM-Receptor	KEGG: hsa04512
TAMs	ROS0/2/3	COL1A2	SDC4	0.000851479	0	COL1A2_SDC4	COL1A2 - SDC4	COLLAGEN	ECM-Receptor	KEGG: hsa04512
vCAF	ROS0/2/3	COL1A2	SDC4	0.020125	0	COL1A2_SDC4	COL1A2 - SDC4	COLLAGEN	ECM-Receptor	KEGG: hsa04512
apCAF	ROS5/1/4	COL1A2	SDC4	0.0202455	0	COL1A2_SDC4	COL1A2 - SDC4	COLLAGEN	ECM-Receptor	KEGG: hsa04512
DCs	ROS5/1/4	COL1A2	SDC4	0.000566335	0	COL1A2_SDC4	COL1A2 - SDC4	COLLAGEN	ECM-Receptor	KEGG: hsa04512
iCAF	ROS5/1/4	COL1A2	SDC4	0.0177502	0	COL1A2_SDC4	COL1A2 - SDC4	COLLAGEN	ECM-Receptor	KEGG: hsa04512
Macrophages(IFNs response)	ROS5/1/4	COL1A2	SDC4	0.000667148	0	COL1A2_SDC4	COL1A2 - SDC4	COLLAGEN	ECM-Receptor	KEGG: hsa04512
Macrophages(Proliferating)	ROS5/1/4	COL1A2	SDC4	0.000695935	0	COL1A2_SDC4	COL1A2 - SDC4	COLLAGEN	ECM-Receptor	KEGG: hsa04512
Macrophages(Stress-like)	ROS5/1/4	COL1A2	SDC4	0.000704867	0	COL1A2_SDC4	COL1A2 - SDC4	COLLAGEN	ECM-Receptor	KEGG: hsa04512
Monocytes	ROS5/1/4	COL1A2	SDC4	0.000850556	0	COL1A2_SDC4	COL1A2 - SDC4	COLLAGEN	ECM-Receptor	KEGG: hsa04512
myCAF	ROS5/1/4	COL1A2	SDC4	0.0208952	0	COL1A2_SDC4	COL1A2 - SDC4	COLLAGEN	ECM-Receptor	KEGG: hsa04512
NK cells	ROS5/1/4	COL1A2	SDC4	0.00161608	0	COL1A2_SDC4	COL1A2 - SDC4	COLLAGEN	ECM-Receptor	KEGG: hsa04512
ROS0/2/3	ROS5/1/4	COL1A2	SDC4	0.0114806	0	COL1A2_SDC4	COL1A2 - SDC4	COLLAGEN	ECM-Receptor	KEGG: hsa04512
ROS5/1/4	ROS5/1/4	COL1A2	SDC4	0.0102174	0	COL1A2_SDC4	COL1A2 - SDC4	COLLAGEN	ECM-Receptor	KEGG: hsa04512
TAMs	ROS5/1/4	COL1A2	SDC4	0.000611725	0	COL1A2_SDC4	COL1A2 - SDC4	COLLAGEN	ECM-Receptor	KEGG: hsa04512
vCAF	ROS5/1/4	COL1A2	SDC4	0.0145372	0	COL1A2_SDC4	COL1A2 - SDC4	COLLAGEN	ECM-Receptor	KEGG: hsa04512
apCAF	vCAF	COL4A1	ITGA1_ITGB1	0.00858854	0	COL4A1_ITGA1_ITGB1	COL4A1 - (ITGA1+ITGB1)	COLLAGEN	ECM-Receptor	KEGG: hsa04512
iCAF	vCAF	COL4A1	ITGA1_ITGB1	0.00926846	0	COL4A1_ITGA1_ITGB1	COL4A1 - (ITGA1+ITGB1)	COLLAGEN	ECM-Receptor	KEGG: hsa04512
myCAF	vCAF	COL4A1	ITGA1_ITGB1	0.0162939	0	COL4A1_ITGA1_ITGB1	COL4A1 - (ITGA1+ITGB1)	COLLAGEN	ECM-Receptor	KEGG: hsa04512
vCAF	vCAF	COL4A1	ITGA1_ITGB1	0.0527722	0	COL4A1_ITGA1_ITGB1	COL4A1 - (ITGA1+ITGB1)	COLLAGEN	ECM-Receptor	KEGG: hsa04512
apCAF	ROS0/2/3	COL4A1	ITGA10_ITGB1	0.00290368	0	COL4A1_ITGA10_ITGB1	COL4A1 - (ITGA10+ITGB1)	COLLAGEN	ECM-Receptor	KEGG: hsa04512
iCAF	ROS0/2/3	COL4A1	ITGA10_ITGB1	0.00313497	0	COL4A1_ITGA10_ITGB1	COL4A1 - (ITGA10+ITGB1)	COLLAGEN	ECM-Receptor	KEGG: hsa04512
myCAF	ROS0/2/3	COL4A1	ITGA10_ITGB1	0.00553725	0	COL4A1_ITGA10_ITGB1	COL4A1 - (ITGA10+ITGB1)	COLLAGEN	ECM-Receptor	KEGG: hsa04512
vCAF	ROS0/2/3	COL4A1	ITGA10_ITGB1	0.018384	0	COL4A1_ITGA10_ITGB1	COL4A1 - (ITGA10+ITGB1)	COLLAGEN	ECM-Receptor	KEGG: hsa04512
apCAF	apCAF	COL4A1	CD44	0.00176952	0	COL4A1_CD44	COL4A1 - CD44	COLLAGEN	ECM-Receptor	KEGG: hsa04512
iCAF	apCAF	COL4A1	CD44	0.00191065	0	COL4A1_CD44	COL4A1 - CD44	COLLAGEN	ECM-Receptor	KEGG: hsa04512
myCAF	apCAF	COL4A1	CD44	0.00337792	0	COL4A1_CD44	COL4A1 - CD44	COLLAGEN	ECM-Receptor	KEGG: hsa04512
vCAF	apCAF	COL4A1	CD44	0.0112717	0	COL4A1_CD44	COL4A1 - CD44	COLLAGEN	ECM-Receptor	KEGG: hsa04512
apCAF	DCs	COL4A1	CD44	0.0111979	0	COL4A1_CD44	COL4A1 - CD44	COLLAGEN	ECM-Receptor	KEGG: hsa04512
iCAF	DCs	COL4A1	CD44	0.0120819	0	COL4A1_CD44	COL4A1 - CD44	COLLAGEN	ECM-Receptor	KEGG: hsa04512
myCAF	DCs	COL4A1	CD44	0.0211942	0	COL4A1_CD44	COL4A1 - CD44	COLLAGEN	ECM-Receptor	KEGG: hsa04512
vCAF	DCs	COL4A1	CD44	0.0678862	0	COL4A1_CD44	COL4A1 - CD44	COLLAGEN	ECM-Receptor	KEGG: hsa04512
apCAF	iCAF	COL4A1	CD44	0.00239747	0	COL4A1_CD44	COL4A1 - CD44	COLLAGEN	ECM-Receptor	KEGG: hsa04512
iCAF	iCAF	COL4A1	CD44	0.00258854	0	COL4A1_CD44	COL4A1 - CD44	COLLAGEN	ECM-Receptor	KEGG: hsa04512
myCAF	iCAF	COL4A1	CD44	0.00457402	0	COL4A1_CD44	COL4A1 - CD44	COLLAGEN	ECM-Receptor	KEGG: hsa04512
vCAF	iCAF	COL4A1	CD44	0.0152202	0	COL4A1_CD44	COL4A1 - CD44	COLLAGEN	ECM-Receptor	KEGG: hsa04512
apCAF	Macrophages(IFNs response)	COL4A1	CD44	0.0107093	0	COL4A1_CD44	COL4A1 - CD44	COLLAGEN	ECM-Receptor	KEGG: hsa04512
iCAF	Macrophages(IFNs response)	COL4A1	CD44	0.0115551	0	COL4A1_CD44	COL4A1 - CD44	COLLAGEN	ECM-Receptor	KEGG: hsa04512
myCAF	Macrophages(IFNs response)	COL4A1	CD44	0.0202784	0	COL4A1_CD44	COL4A1 - CD44	COLLAGEN	ECM-Receptor	KEGG: hsa04512
vCAF	Macrophages(IFNs response)	COL4A1	CD44	0.0650869	0	COL4A1_CD44	COL4A1 - CD44	COLLAGEN	ECM-Receptor	KEGG: hsa04512
apCAF	Macrophages(Proliferating)	COL4A1	CD44	0.0115825	0	COL4A1_CD44	COL4A1 - CD44	COLLAGEN	ECM-Receptor	KEGG: hsa04512
iCAF	Macrophages(Proliferating)	COL4A1	CD44	0.0124964	0	COL4A1_CD44	COL4A1 - CD44	COLLAGEN	ECM-Receptor	KEGG: hsa04512
myCAF	Macrophages(Proliferating)	COL4A1	CD44	0.0219145	0	COL4A1_CD44	COL4A1 - CD44	COLLAGEN	ECM-Receptor	KEGG: hsa04512
vCAF	Macrophages(Proliferating)	COL4A1	CD44	0.0700798	0	COL4A1_CD44	COL4A1 - CD44	COLLAGEN	ECM-Receptor	KEGG: hsa04512
apCAF	Macrophages(Stress-like)	COL4A1	CD44	0.00986049	0	COL4A1_CD44	COL4A1 - CD44	COLLAGEN	ECM-Receptor	KEGG: hsa04512
iCAF	Macrophages(Stress-like)	COL4A1	CD44	0.01064	0	COL4A1_CD44	COL4A1 - CD44	COLLAGEN	ECM-Receptor	KEGG: hsa04512
myCAF	Macrophages(Stress-like)	COL4A1	CD44	0.0186855	0	COL4A1_CD44	COL4A1 - CD44	COLLAGEN	ECM-Receptor	KEGG: hsa04512
vCAF	Macrophages(Stress-like)	COL4A1	CD44	0.0601905	0	COL4A1_CD44	COL4A1 - CD44	COLLAGEN	ECM-Receptor	KEGG: hsa04512
apCAF	Mast cells	COL4A1	CD44	0.0144533	0	COL4A1_CD44	COL4A1 - CD44	COLLAGEN	ECM-Receptor	KEGG: hsa04512
iCAF	Mast cells	COL4A1	CD44	0.0155902	0	COL4A1_CD44	COL4A1 - CD44	COLLAGEN	ECM-Receptor	KEGG: hsa04512
myCAF	Mast cells	COL4A1	CD44	0.0272755	0	COL4A1_CD44	COL4A1 - CD44	COLLAGEN	ECM-Receptor	KEGG: hsa04512
vCAF	Mast cells	COL4A1	CD44	0.0861852	0	COL4A1_CD44	COL4A1 - CD44	COLLAGEN	ECM-Receptor	KEGG: hsa04512
apCAF	Monocytes	COL4A1	CD44	0.0195104	0	COL4A1_CD44	COL4A1 - CD44	COLLAGEN	ECM-Receptor	KEGG: hsa04512
iCAF	Monocytes	COL4A1	CD44	0.0210366	0	COL4A1_CD44	COL4A1 - CD44	COLLAGEN	ECM-Receptor	KEGG: hsa04512
myCAF	Monocytes	COL4A1	CD44	0.0366522	0	COL4A1_CD44	COL4A1 - CD44	COLLAGEN	ECM-Receptor	KEGG: hsa04512
vCAF	Monocytes	COL4A1	CD44	0.113452	0	COL4A1_CD44	COL4A1 - CD44	COLLAGEN	ECM-Receptor	KEGG: hsa04512
apCAF	myCAF	COL4A1	CD44	0.0108304	0	COL4A1_CD44	COL4A1 - CD44	COLLAGEN	ECM-Receptor	KEGG: hsa04512
iCAF	myCAF	COL4A1	CD44	0.0116857	0	COL4A1_CD44	COL4A1 - CD44	COLLAGEN	ECM-Receptor	KEGG: hsa04512
myCAF	myCAF	COL4A1	CD44	0.0205054	0	COL4A1_CD44	COL4A1 - CD44	COLLAGEN	ECM-Receptor	KEGG: hsa04512
vCAF	myCAF	COL4A1	CD44	0.0657819	0	COL4A1_CD44	COL4A1 - CD44	COLLAGEN	ECM-Receptor	KEGG: hsa04512
apCAF	NK cells	COL4A1	CD44	0.00402016	0	COL4A1_CD44	COL4A1 - CD44	COLLAGEN	ECM-Receptor	KEGG: hsa04512
iCAF	NK cells	COL4A1	CD44	0.00434	0	COL4A1_CD44	COL4A1 - CD44	COLLAGEN	ECM-Receptor	KEGG: hsa04512
myCAF	NK cells	COL4A1	CD44	0.00765857	0	COL4A1_CD44	COL4A1 - CD44	COLLAGEN	ECM-Receptor	KEGG: hsa04512
vCAF	NK cells	COL4A1	CD44	0.0253016	0	COL4A1_CD44	COL4A1 - CD44	COLLAGEN	ECM-Receptor	KEGG: hsa04512
apCAF	ROS0/2/3	COL4A1	CD44	0.00139738	0	COL4A1_CD44	COL4A1 - CD44	COLLAGEN	ECM-Receptor	KEGG: hsa04512
iCAF	ROS0/2/3	COL4A1	CD44	0.00150887	0	COL4A1_CD44	COL4A1 - CD44	COLLAGEN	ECM-Receptor	KEGG: hsa04512
myCAF	ROS0/2/3	COL4A1	CD44	0.00266842	0	COL4A1_CD44	COL4A1 - CD44	COLLAGEN	ECM-Receptor	KEGG: hsa04512
vCAF	ROS0/2/3	COL4A1	CD44	0.008919	0	COL4A1_CD44	COL4A1 - CD44	COLLAGEN	ECM-Receptor	KEGG: hsa04512
apCAF	T cells	COL4A1	CD44	0.0109985	0	COL4A1_CD44	COL4A1 - CD44	COLLAGEN	ECM-Receptor	KEGG: hsa04512
iCAF	T cells	COL4A1	CD44	0.0118669	0	COL4A1_CD44	COL4A1 - CD44	COLLAGEN	ECM-Receptor	KEGG: hsa04512
myCAF	T cells	COL4A1	CD44	0.0208206	0	COL4A1_CD44	COL4A1 - CD44	COLLAGEN	ECM-Receptor	KEGG: hsa04512
vCAF	T cells	COL4A1	CD44	0.0667455	0	COL4A1_CD44	COL4A1 - CD44	COLLAGEN	ECM-Receptor	KEGG: hsa04512
apCAF	TAMs	COL4A1	CD44	0.0120971	0	COL4A1_CD44	COL4A1 - CD44	COLLAGEN	ECM-Receptor	KEGG: hsa04512
iCAF	TAMs	COL4A1	CD44	0.0130511	0	COL4A1_CD44	COL4A1 - CD44	COLLAGEN	ECM-Receptor	KEGG: hsa04512
myCAF	TAMs	COL4A1	CD44	0.0228776	0	COL4A1_CD44	COL4A1 - CD44	COLLAGEN	ECM-Receptor	KEGG: hsa04512
vCAF	TAMs	COL4A1	CD44	0.0730015	0	COL4A1_CD44	COL4A1 - CD44	COLLAGEN	ECM-Receptor	KEGG: hsa04512
apCAF	vCAF	COL4A1	CD44	0.00193471	0	COL4A1_CD44	COL4A1 - CD44	COLLAGEN	ECM-Receptor	KEGG: hsa04512
iCAF	vCAF	COL4A1	CD44	0.00208898	0	COL4A1_CD44	COL4A1 - CD44	COLLAGEN	ECM-Receptor	KEGG: hsa04512
myCAF	vCAF	COL4A1	CD44	0.00369271	0	COL4A1_CD44	COL4A1 - CD44	COLLAGEN	ECM-Receptor	KEGG: hsa04512
vCAF	vCAF	COL4A1	CD44	0.012313	0	COL4A1_CD44	COL4A1 - CD44	COLLAGEN	ECM-Receptor	KEGG: hsa04512
apCAF	apCAF	COL4A1	SDC1	0.00204227	0	COL4A1_SDC1	COL4A1 - SDC1	COLLAGEN	ECM-Receptor	KEGG: hsa04512
iCAF	apCAF	COL4A1	SDC1	0.0022051	0	COL4A1_SDC1	COL4A1 - SDC1	COLLAGEN	ECM-Receptor	KEGG: hsa04512
myCAF	apCAF	COL4A1	SDC1	0.00389761	0	COL4A1_SDC1	COL4A1 - SDC1	COLLAGEN	ECM-Receptor	KEGG: hsa04512
vCAF	apCAF	COL4A1	SDC1	0.01299	0	COL4A1_SDC1	COL4A1 - SDC1	COLLAGEN	ECM-Receptor	KEGG: hsa04512
apCAF	ROS0/2/3	COL4A1	SDC4	0.0017128	0	COL4A1_SDC4	COL4A1 - SDC4	COLLAGEN	ECM-Receptor	KEGG: hsa04512
iCAF	ROS0/2/3	COL4A1	SDC4	0.0018494	0	COL4A1_SDC4	COL4A1 - SDC4	COLLAGEN	ECM-Receptor	KEGG: hsa04512
myCAF	ROS0/2/3	COL4A1	SDC4	0.0032698	0	COL4A1_SDC4	COL4A1 - SDC4	COLLAGEN	ECM-Receptor	KEGG: hsa04512
vCAF	ROS0/2/3	COL4A1	SDC4	0.0109136	0	COL4A1_SDC4	COL4A1 - SDC4	COLLAGEN	ECM-Receptor	KEGG: hsa04512
apCAF	ROS5/1/4	COL4A1	SDC4	0.00123081	0	COL4A1_SDC4	COL4A1 - SDC4	COLLAGEN	ECM-Receptor	KEGG: hsa04512
iCAF	ROS5/1/4	COL4A1	SDC4	0.00132903	0	COL4A1_SDC4	COL4A1 - SDC4	COLLAGEN	ECM-Receptor	KEGG: hsa04512
myCAF	ROS5/1/4	COL4A1	SDC4	0.00235071	0	COL4A1_SDC4	COL4A1 - SDC4	COLLAGEN	ECM-Receptor	KEGG: hsa04512
vCAF	ROS5/1/4	COL4A1	SDC4	0.00786295	0	COL4A1_SDC4	COL4A1 - SDC4	COLLAGEN	ECM-Receptor	KEGG: hsa04512
apCAF	vCAF	COL4A2	ITGA1_ITGB1	0.00923449	0	COL4A2_ITGA1_ITGB1	COL4A2 - (ITGA1+ITGB1)	COLLAGEN	ECM-Receptor	KEGG: hsa04512
iCAF	vCAF	COL4A2	ITGA1_ITGB1	0.00933137	0	COL4A2_ITGA1_ITGB1	COL4A2 - (ITGA1+ITGB1)	COLLAGEN	ECM-Receptor	KEGG: hsa04512
myCAF	vCAF	COL4A2	ITGA1_ITGB1	0.0190035	0	COL4A2_ITGA1_ITGB1	COL4A2 - (ITGA1+ITGB1)	COLLAGEN	ECM-Receptor	KEGG: hsa04512
vCAF	vCAF	COL4A2	ITGA1_ITGB1	0.0533246	0	COL4A2_ITGA1_ITGB1	COL4A2 - (ITGA1+ITGB1)	COLLAGEN	ECM-Receptor	KEGG: hsa04512
apCAF	ROS0/2/3	COL4A2	ITGA10_ITGB1	0.00312342	0	COL4A2_ITGA10_ITGB1	COL4A2 - (ITGA10+ITGB1)	COLLAGEN	ECM-Receptor	KEGG: hsa04512
iCAF	ROS0/2/3	COL4A2	ITGA10_ITGB1	0.00315639	0	COL4A2_ITGA10_ITGB1	COL4A2 - (ITGA10+ITGB1)	COLLAGEN	ECM-Receptor	KEGG: hsa04512
myCAF	ROS0/2/3	COL4A2	ITGA10_ITGB1	0.00646985	0	COL4A2_ITGA10_ITGB1	COL4A2 - (ITGA10+ITGB1)	COLLAGEN	ECM-Receptor	KEGG: hsa04512
vCAF	ROS0/2/3	COL4A2	ITGA10_ITGB1	0.0185834	0	COL4A2_ITGA10_ITGB1	COL4A2 - (ITGA10+ITGB1)	COLLAGEN	ECM-Receptor	KEGG: hsa04512
apCAF	apCAF	COL4A2	CD44	0.0019036	0	COL4A2_CD44	COL4A2 - CD44	COLLAGEN	ECM-Receptor	KEGG: hsa04512
iCAF	apCAF	COL4A2	CD44	0.00192372	0	COL4A2_CD44	COL4A2 - CD44	COLLAGEN	ECM-Receptor	KEGG: hsa04512
myCAF	apCAF	COL4A2	CD44	0.00394829	0	COL4A2_CD44	COL4A2 - CD44	COLLAGEN	ECM-Receptor	KEGG: hsa04512
vCAF	apCAF	COL4A2	CD44	0.0113949	0	COL4A2_CD44	COL4A2 - CD44	COLLAGEN	ECM-Receptor	KEGG: hsa04512
apCAF	DCs	COL4A2	CD44	0.0120377	0	COL4A2_CD44	COL4A2 - CD44	COLLAGEN	ECM-Receptor	KEGG: hsa04512
iCAF	DCs	COL4A2	CD44	0.0121636	0	COL4A2_CD44	COL4A2 - CD44	COLLAGEN	ECM-Receptor	KEGG: hsa04512
myCAF	DCs	COL4A2	CD44	0.0246983	0	COL4A2_CD44	COL4A2 - CD44	COLLAGEN	ECM-Receptor	KEGG: hsa04512
vCAF	DCs	COL4A2	CD44	0.0685853	0	COL4A2_CD44	COL4A2 - CD44	COLLAGEN	ECM-Receptor	KEGG: hsa04512
apCAF	iCAF	COL4A2	CD44	0.002579	0	COL4A2_CD44	COL4A2 - CD44	COLLAGEN	ECM-Receptor	KEGG: hsa04512
iCAF	iCAF	COL4A2	CD44	0.00260624	0	COL4A2_CD44	COL4A2 - CD44	COLLAGEN	ECM-Receptor	KEGG: hsa04512
myCAF	iCAF	COL4A2	CD44	0.00534527	0	COL4A2_CD44	COL4A2 - CD44	COLLAGEN	ECM-Receptor	KEGG: hsa04512
vCAF	iCAF	COL4A2	CD44	0.0153859	0	COL4A2_CD44	COL4A2 - CD44	COLLAGEN	ECM-Receptor	KEGG: hsa04512
apCAF	Macrophages(IFNs response)	COL4A2	CD44	0.0115129	0	COL4A2_CD44	COL4A2 - CD44	COLLAGEN	ECM-Receptor	KEGG: hsa04512
iCAF	Macrophages(IFNs response)	COL4A2	CD44	0.0116334	0	COL4A2_CD44	COL4A2 - CD44	COLLAGEN	ECM-Receptor	KEGG: hsa04512
myCAF	Macrophages(IFNs response)	COL4A2	CD44	0.0236347	0	COL4A2_CD44	COL4A2 - CD44	COLLAGEN	ECM-Receptor	KEGG: hsa04512
vCAF	Macrophages(IFNs response)	COL4A2	CD44	0.0657592	0	COL4A2_CD44	COL4A2 - CD44	COLLAGEN	ECM-Receptor	KEGG: hsa04512
apCAF	Macrophages(Proliferating)	COL4A2	CD44	0.0124508	0	COL4A2_CD44	COL4A2 - CD44	COLLAGEN	ECM-Receptor	KEGG: hsa04512
iCAF	Macrophages(Proliferating)	COL4A2	CD44	0.012581	0	COL4A2_CD44	COL4A2 - CD44	COLLAGEN	ECM-Receptor	KEGG: hsa04512
myCAF	Macrophages(Proliferating)	COL4A2	CD44	0.0255346	0	COL4A2_CD44	COL4A2 - CD44	COLLAGEN	ECM-Receptor	KEGG: hsa04512
vCAF	Macrophages(Proliferating)	COL4A2	CD44	0.0707998	0	COL4A2_CD44	COL4A2 - CD44	COLLAGEN	ECM-Receptor	KEGG: hsa04512
apCAF	Macrophages(Stress-like)	COL4A2	CD44	0.0106011	0	COL4A2_CD44	COL4A2 - CD44	COLLAGEN	ECM-Receptor	KEGG: hsa04512
iCAF	Macrophages(Stress-like)	COL4A2	CD44	0.0107122	0	COL4A2_CD44	COL4A2 - CD44	COLLAGEN	ECM-Receptor	KEGG: hsa04512
myCAF	Macrophages(Stress-like)	COL4A2	CD44	0.0217841	0	COL4A2_CD44	COL4A2 - CD44	COLLAGEN	ECM-Receptor	KEGG: hsa04512
vCAF	Macrophages(Stress-like)	COL4A2	CD44	0.0608155	0	COL4A2_CD44	COL4A2 - CD44	COLLAGEN	ECM-Receptor	KEGG: hsa04512
apCAF	Mast cells	COL4A2	CD44	0.0155334	0	COL4A2_CD44	COL4A2 - CD44	COLLAGEN	ECM-Receptor	KEGG: hsa04512
iCAF	Mast cells	COL4A2	CD44	0.0156953	0	COL4A2_CD44	COL4A2 - CD44	COLLAGEN	ECM-Receptor	KEGG: hsa04512
myCAF	Mast cells	COL4A2	CD44	0.0317524	0	COL4A2_CD44	COL4A2 - CD44	COLLAGEN	ECM-Receptor	KEGG: hsa04512
vCAF	Mast cells	COL4A2	CD44	0.0870552	0	COL4A2_CD44	COL4A2 - CD44	COLLAGEN	ECM-Receptor	KEGG: hsa04512
apCAF	Monocytes	COL4A2	CD44	0.0209604	0	COL4A2_CD44	COL4A2 - CD44	COLLAGEN	ECM-Receptor	KEGG: hsa04512
iCAF	Monocytes	COL4A2	CD44	0.0211777	0	COL4A2_CD44	COL4A2 - CD44	COLLAGEN	ECM-Receptor	KEGG: hsa04512
myCAF	Monocytes	COL4A2	CD44	0.0426008	0	COL4A2_CD44	COL4A2 - CD44	COLLAGEN	ECM-Receptor	KEGG: hsa04512
vCAF	Monocytes	COL4A2	CD44	0.114562	0	COL4A2_CD44	COL4A2 - CD44	COLLAGEN	ECM-Receptor	KEGG: hsa04512
apCAF	myCAF	COL4A2	CD44	0.011643	0	COL4A2_CD44	COL4A2 - CD44	COLLAGEN	ECM-Receptor	KEGG: hsa04512
iCAF	myCAF	COL4A2	CD44	0.0117648	0	COL4A2_CD44	COL4A2 - CD44	COLLAGEN	ECM-Receptor	KEGG: hsa04512
myCAF	myCAF	COL4A2	CD44	0.0238984	0	COL4A2_CD44	COL4A2 - CD44	COLLAGEN	ECM-Receptor	KEGG: hsa04512
vCAF	myCAF	COL4A2	CD44	0.0664609	0	COL4A2_CD44	COL4A2 - CD44	COLLAGEN	ECM-Receptor	KEGG: hsa04512
apCAF	NK cells	COL4A2	CD44	0.00432402	0	COL4A2_CD44	COL4A2 - CD44	COLLAGEN	ECM-Receptor	KEGG: hsa04512
iCAF	NK cells	COL4A2	CD44	0.00436961	0	COL4A2_CD44	COL4A2 - CD44	COLLAGEN	ECM-Receptor	KEGG: hsa04512
myCAF	NK cells	COL4A2	CD44	0.00894524	0	COL4A2_CD44	COL4A2 - CD44	COLLAGEN	ECM-Receptor	KEGG: hsa04512
vCAF	NK cells	COL4A2	CD44	0.0255742	0	COL4A2_CD44	COL4A2 - CD44	COLLAGEN	ECM-Receptor	KEGG: hsa04512
apCAF	ROS0/2/3	COL4A2	CD44	0.0015033	0	COL4A2_CD44	COL4A2 - CD44	COLLAGEN	ECM-Receptor	KEGG: hsa04512
iCAF	ROS0/2/3	COL4A2	CD44	0.00151919	0	COL4A2_CD44	COL4A2 - CD44	COLLAGEN	ECM-Receptor	KEGG: hsa04512
myCAF	ROS0/2/3	COL4A2	CD44	0.00311937	0	COL4A2_CD44	COL4A2 - CD44	COLLAGEN	ECM-Receptor	KEGG: hsa04512
vCAF	ROS0/2/3	COL4A2	CD44	0.00901673	0	COL4A2_CD44	COL4A2 - CD44	COLLAGEN	ECM-Receptor	KEGG: hsa04512
apCAF	T cells	COL4A2	CD44	0.0118235	0	COL4A2_CD44	COL4A2 - CD44	COLLAGEN	ECM-Receptor	KEGG: hsa04512
iCAF	T cells	COL4A2	CD44	0.0119473	0	COL4A2_CD44	COL4A2 - CD44	COLLAGEN	ECM-Receptor	KEGG: hsa04512
myCAF	T cells	COL4A2	CD44	0.0242644	0	COL4A2_CD44	COL4A2 - CD44	COLLAGEN	ECM-Receptor	KEGG: hsa04512
vCAF	T cells	COL4A2	CD44	0.0674337	0	COL4A2_CD44	COL4A2 - CD44	COLLAGEN	ECM-Receptor	KEGG: hsa04512
apCAF	TAMs	COL4A2	CD44	0.0130035	0	COL4A2_CD44	COL4A2 - CD44	COLLAGEN	ECM-Receptor	KEGG: hsa04512
iCAF	TAMs	COL4A2	CD44	0.0131394	0	COL4A2_CD44	COL4A2 - CD44	COLLAGEN	ECM-Receptor	KEGG: hsa04512
myCAF	TAMs	COL4A2	CD44	0.0266524	0	COL4A2_CD44	COL4A2 - CD44	COLLAGEN	ECM-Receptor	KEGG: hsa04512
vCAF	TAMs	COL4A2	CD44	0.0737491	0	COL4A2_CD44	COL4A2 - CD44	COLLAGEN	ECM-Receptor	KEGG: hsa04512
apCAF	vCAF	COL4A2	CD44	0.00208128	0	COL4A2_CD44	COL4A2 - CD44	COLLAGEN	ECM-Receptor	KEGG: hsa04512
iCAF	vCAF	COL4A2	CD44	0.00210327	0	COL4A2_CD44	COL4A2 - CD44	COLLAGEN	ECM-Receptor	KEGG: hsa04512
myCAF	vCAF	COL4A2	CD44	0.00431599	0	COL4A2_CD44	COL4A2 - CD44	COLLAGEN	ECM-Receptor	KEGG: hsa04512
vCAF	vCAF	COL4A2	CD44	0.0124474	0	COL4A2_CD44	COL4A2 - CD44	COLLAGEN	ECM-Receptor	KEGG: hsa04512
apCAF	apCAF	COL4A2	SDC1	0.00219696	0	COL4A2_SDC1	COL4A2 - SDC1	COLLAGEN	ECM-Receptor	KEGG: hsa04512
iCAF	apCAF	COL4A2	SDC1	0.00222017	0	COL4A2_SDC1	COL4A2 - SDC1	COLLAGEN	ECM-Receptor	KEGG: hsa04512
myCAF	apCAF	COL4A2	SDC1	0.00455532	0	COL4A2_SDC1	COL4A2 - SDC1	COLLAGEN	ECM-Receptor	KEGG: hsa04512
vCAF	apCAF	COL4A2	SDC1	0.0131317	0	COL4A2_SDC1	COL4A2 - SDC1	COLLAGEN	ECM-Receptor	KEGG: hsa04512
apCAF	ROS0/2/3	COL4A2	SDC4	0.00184258	0	COL4A2_SDC4	COL4A2 - SDC4	COLLAGEN	ECM-Receptor	KEGG: hsa04512
iCAF	ROS0/2/3	COL4A2	SDC4	0.00186205	0	COL4A2_SDC4	COL4A2 - SDC4	COLLAGEN	ECM-Receptor	KEGG: hsa04512
myCAF	ROS0/2/3	COL4A2	SDC4	0.00382198	0	COL4A2_SDC4	COL4A2 - SDC4	COLLAGEN	ECM-Receptor	KEGG: hsa04512
vCAF	ROS0/2/3	COL4A2	SDC4	0.011033	0	COL4A2_SDC4	COL4A2 - SDC4	COLLAGEN	ECM-Receptor	KEGG: hsa04512
apCAF	ROS5/1/4	COL4A2	SDC4	0.00132413	0	COL4A2_SDC4	COL4A2 - SDC4	COLLAGEN	ECM-Receptor	KEGG: hsa04512
iCAF	ROS5/1/4	COL4A2	SDC4	0.00133813	0	COL4A2_SDC4	COL4A2 - SDC4	COLLAGEN	ECM-Receptor	KEGG: hsa04512
myCAF	ROS5/1/4	COL4A2	SDC4	0.00274811	0	COL4A2_SDC4	COL4A2 - SDC4	COLLAGEN	ECM-Receptor	KEGG: hsa04512
vCAF	ROS5/1/4	COL4A2	SDC4	0.00794919	0	COL4A2_SDC4	COL4A2 - SDC4	COLLAGEN	ECM-Receptor	KEGG: hsa04512
apCAF	vCAF	COL6A1	ITGA1_ITGB1	0.0622642	0	COL6A1_ITGA1_ITGB1	COL6A1 - (ITGA1+ITGB1)	COLLAGEN	ECM-Receptor	KEGG: hsa04512
iCAF	vCAF	COL6A1	ITGA1_ITGB1	0.0672516	0	COL6A1_ITGA1_ITGB1	COL6A1 - (ITGA1+ITGB1)	COLLAGEN	ECM-Receptor	KEGG: hsa04512
myCAF	vCAF	COL6A1	ITGA1_ITGB1	0.0912319	0	COL6A1_ITGA1_ITGB1	COL6A1 - (ITGA1+ITGB1)	COLLAGEN	ECM-Receptor	KEGG: hsa04512
ROS0/2/3	vCAF	COL6A1	ITGA1_ITGB1	0.0295443	0	COL6A1_ITGA1_ITGB1	COL6A1 - (ITGA1+ITGB1)	COLLAGEN	ECM-Receptor	KEGG: hsa04512
ROS5/1/4	vCAF	COL6A1	ITGA1_ITGB1	0.00655193	0	COL6A1_ITGA1_ITGB1	COL6A1 - (ITGA1+ITGB1)	COLLAGEN	ECM-Receptor	KEGG: hsa04512
vCAF	vCAF	COL6A1	ITGA1_ITGB1	0.0676424	0	COL6A1_ITGA1_ITGB1	COL6A1 - (ITGA1+ITGB1)	COLLAGEN	ECM-Receptor	KEGG: hsa04512
apCAF	ROS0/2/3	COL6A1	ITGA10_ITGB1	0.0218332	0	COL6A1_ITGA10_ITGB1	COL6A1 - (ITGA10+ITGB1)	COLLAGEN	ECM-Receptor	KEGG: hsa04512
iCAF	ROS0/2/3	COL6A1	ITGA10_ITGB1	0.0236637	0	COL6A1_ITGA10_ITGB1	COL6A1 - (ITGA10+ITGB1)	COLLAGEN	ECM-Receptor	KEGG: hsa04512
myCAF	ROS0/2/3	COL6A1	ITGA10_ITGB1	0.0326456	0	COL6A1_ITGA10_ITGB1	COL6A1 - (ITGA10+ITGB1)	COLLAGEN	ECM-Receptor	KEGG: hsa04512
ROS0/2/3	ROS0/2/3	COL6A1	ITGA10_ITGB1	0.0101303	0	COL6A1_ITGA10_ITGB1	COL6A1 - (ITGA10+ITGB1)	COLLAGEN	ECM-Receptor	KEGG: hsa04512
ROS5/1/4	ROS0/2/3	COL6A1	ITGA10_ITGB1	0.00221212	0	COL6A1_ITGA10_ITGB1	COL6A1 - (ITGA10+ITGB1)	COLLAGEN	ECM-Receptor	KEGG: hsa04512
vCAF	ROS0/2/3	COL6A1	ITGA10_ITGB1	0.0238077	0	COL6A1_ITGA10_ITGB1	COL6A1 - (ITGA10+ITGB1)	COLLAGEN	ECM-Receptor	KEGG: hsa04512
apCAF	apCAF	COL6A1	CD44	0.0134047	0	COL6A1_CD44	COL6A1 - CD44	COLLAGEN	ECM-Receptor	KEGG: hsa04512
iCAF	apCAF	COL6A1	CD44	0.0145391	0	COL6A1_CD44	COL6A1 - CD44	COLLAGEN	ECM-Receptor	KEGG: hsa04512
myCAF	apCAF	COL6A1	CD44	0.020129	0	COL6A1_CD44	COL6A1 - CD44	COLLAGEN	ECM-Receptor	KEGG: hsa04512
ROS0/2/3	apCAF	COL6A1	CD44	0.006191	0	COL6A1_CD44	COL6A1 - CD44	COLLAGEN	ECM-Receptor	KEGG: hsa04512
vCAF	apCAF	COL6A1	CD44	0.0146284	0	COL6A1_CD44	COL6A1 - CD44	COLLAGEN	ECM-Receptor	KEGG: hsa04512
apCAF	DCs	COL6A1	CD44	0.0798675	0	COL6A1_CD44	COL6A1 - CD44	COLLAGEN	ECM-Receptor	KEGG: hsa04512
iCAF	DCs	COL6A1	CD44	0.0861353	0	COL6A1_CD44	COL6A1 - CD44	COLLAGEN	ECM-Receptor	KEGG: hsa04512
myCAF	DCs	COL6A1	CD44	0.116012	0	COL6A1_CD44	COL6A1 - CD44	COLLAGEN	ECM-Receptor	KEGG: hsa04512
ROS0/2/3	DCs	COL6A1	CD44	0.0382746	0	COL6A1_CD44	COL6A1 - CD44	COLLAGEN	ECM-Receptor	KEGG: hsa04512
ROS5/1/4	DCs	COL6A1	CD44	0.00854786	0	COL6A1_CD44	COL6A1 - CD44	COLLAGEN	ECM-Receptor	KEGG: hsa04512
vCAF	DCs	COL6A1	CD44	0.0866257	0	COL6A1_CD44	COL6A1 - CD44	COLLAGEN	ECM-Receptor	KEGG: hsa04512
apCAF	iCAF	COL6A1	CD44	0.0180868	0	COL6A1_CD44	COL6A1 - CD44	COLLAGEN	ECM-Receptor	KEGG: hsa04512
iCAF	iCAF	COL6A1	CD44	0.0196095	0	COL6A1_CD44	COL6A1 - CD44	COLLAGEN	ECM-Receptor	KEGG: hsa04512
myCAF	iCAF	COL6A1	CD44	0.0270953	0	COL6A1_CD44	COL6A1 - CD44	COLLAGEN	ECM-Receptor	KEGG: hsa04512
ROS0/2/3	iCAF	COL6A1	CD44	0.00837482	0	COL6A1_CD44	COL6A1 - CD44	COLLAGEN	ECM-Receptor	KEGG: hsa04512
vCAF	iCAF	COL6A1	CD44	0.0197293	0	COL6A1_CD44	COL6A1 - CD44	COLLAGEN	ECM-Receptor	KEGG: hsa04512
apCAF	Macrophages(IFNs response)	COL6A1	CD44	0.0766147	0	COL6A1_CD44	COL6A1 - CD44	COLLAGEN	ECM-Receptor	KEGG: hsa04512
iCAF	Macrophages(IFNs response)	COL6A1	CD44	0.0826502	0	COL6A1_CD44	COL6A1 - CD44	COLLAGEN	ECM-Receptor	KEGG: hsa04512
myCAF	Macrophages(IFNs response)	COL6A1	CD44	0.111465	0	COL6A1_CD44	COL6A1 - CD44	COLLAGEN	ECM-Receptor	KEGG: hsa04512
ROS0/2/3	Macrophages(IFNs response)	COL6A1	CD44	0.0366483	0	COL6A1_CD44	COL6A1 - CD44	COLLAGEN	ECM-Receptor	KEGG: hsa04512
ROS5/1/4	Macrophages(IFNs response)	COL6A1	CD44	0.00817393	0	COL6A1_CD44	COL6A1 - CD44	COLLAGEN	ECM-Receptor	KEGG: hsa04512
vCAF	Macrophages(IFNs response)	COL6A1	CD44	0.0831226	0	COL6A1_CD44	COL6A1 - CD44	COLLAGEN	ECM-Receptor	KEGG: hsa04512
apCAF	Macrophages(Proliferating)	COL6A1	CD44	0.082414	0	COL6A1_CD44	COL6A1 - CD44	COLLAGEN	ECM-Receptor	KEGG: hsa04512
iCAF	Macrophages(Proliferating)	COL6A1	CD44	0.0888624	0	COL6A1_CD44	COL6A1 - CD44	COLLAGEN	ECM-Receptor	KEGG: hsa04512
myCAF	Macrophages(Proliferating)	COL6A1	CD44	0.119561	0	COL6A1_CD44	COL6A1 - CD44	COLLAGEN	ECM-Receptor	KEGG: hsa04512
ROS0/2/3	Macrophages(Proliferating)	COL6A1	CD44	0.0395519	0	COL6A1_CD44	COL6A1 - CD44	COLLAGEN	ECM-Receptor	KEGG: hsa04512
ROS5/1/4	Macrophages(Proliferating)	COL6A1	CD44	0.00884226	0	COL6A1_CD44	COL6A1 - CD44	COLLAGEN	ECM-Receptor	KEGG: hsa04512
vCAF	Macrophages(Proliferating)	COL6A1	CD44	0.0893668	0	COL6A1_CD44	COL6A1 - CD44	COLLAGEN	ECM-Receptor	KEGG: hsa04512
apCAF	Macrophages(Stress-like)	COL6A1	CD44	0.0709168	0	COL6A1_CD44	COL6A1 - CD44	COLLAGEN	ECM-Receptor	KEGG: hsa04512
iCAF	Macrophages(Stress-like)	COL6A1	CD44	0.0765407	0	COL6A1_CD44	COL6A1 - CD44	COLLAGEN	ECM-Receptor	KEGG: hsa04512
myCAF	Macrophages(Stress-like)	COL6A1	CD44	0.103466	0	COL6A1_CD44	COL6A1 - CD44	COLLAGEN	ECM-Receptor	KEGG: hsa04512
ROS0/2/3	Macrophages(Stress-like)	COL6A1	CD44	0.0338139	0	COL6A1_CD44	COL6A1 - CD44	COLLAGEN	ECM-Receptor	KEGG: hsa04512
ROS5/1/4	Macrophages(Stress-like)	COL6A1	CD44	0.00752455	0	COL6A1_CD44	COL6A1 - CD44	COLLAGEN	ECM-Receptor	KEGG: hsa04512
vCAF	Macrophages(Stress-like)	COL6A1	CD44	0.0769811	0	COL6A1_CD44	COL6A1 - CD44	COLLAGEN	ECM-Receptor	KEGG: hsa04512
apCAF	Mast cells	COL6A1	CD44	0.101046	0	COL6A1_CD44	COL6A1 - CD44	COLLAGEN	ECM-Receptor	KEGG: hsa04512
iCAF	Mast cells	COL6A1	CD44	0.108779	0	COL6A1_CD44	COL6A1 - CD44	COLLAGEN	ECM-Receptor	KEGG: hsa04512
myCAF	Mast cells	COL6A1	CD44	0.145261	0	COL6A1_CD44	COL6A1 - CD44	COLLAGEN	ECM-Receptor	KEGG: hsa04512
ROS0/2/3	Mast cells	COL6A1	CD44	0.0490113	0	COL6A1_CD44	COL6A1 - CD44	COLLAGEN	ECM-Receptor	KEGG: hsa04512
ROS5/1/4	Mast cells	COL6A1	CD44	0.0110414	0	COL6A1_CD44	COL6A1 - CD44	COLLAGEN	ECM-Receptor	KEGG: hsa04512
vCAF	Mast cells	COL6A1	CD44	0.109383	0	COL6A1_CD44	COL6A1 - CD44	COLLAGEN	ECM-Receptor	KEGG: hsa04512
apCAF	Monocytes	COL6A1	CD44	0.132333	0	COL6A1_CD44	COL6A1 - CD44	COLLAGEN	ECM-Receptor	KEGG: hsa04512
iCAF	Monocytes	COL6A1	CD44	0.142083	0	COL6A1_CD44	COL6A1 - CD44	COLLAGEN	ECM-Receptor	KEGG: hsa04512
myCAF	Monocytes	COL6A1	CD44	0.187385	0	COL6A1_CD44	COL6A1 - CD44	COLLAGEN	ECM-Receptor	KEGG: hsa04512
ROS0/2/3	Monocytes	COL6A1	CD44	0.0653583	0	COL6A1_CD44	COL6A1 - CD44	COLLAGEN	ECM-Receptor	KEGG: hsa04512
ROS5/1/4	Monocytes	COL6A1	CD44	0.0149229	0	COL6A1_CD44	COL6A1 - CD44	COLLAGEN	ECM-Receptor	KEGG: hsa04512
vCAF	Monocytes	COL6A1	CD44	0.142842	0	COL6A1_CD44	COL6A1 - CD44	COLLAGEN	ECM-Receptor	KEGG: hsa04512
apCAF	myCAF	COL6A1	CD44	0.0774227	0	COL6A1_CD44	COL6A1 - CD44	COLLAGEN	ECM-Receptor	KEGG: hsa04512
iCAF	myCAF	COL6A1	CD44	0.083516	0	COL6A1_CD44	COL6A1 - CD44	COLLAGEN	ECM-Receptor	KEGG: hsa04512
myCAF	myCAF	COL6A1	CD44	0.112596	0	COL6A1_CD44	COL6A1 - CD44	COLLAGEN	ECM-Receptor	KEGG: hsa04512
ROS0/2/3	myCAF	COL6A1	CD44	0.0370517	0	COL6A1_CD44	COL6A1 - CD44	COLLAGEN	ECM-Receptor	KEGG: hsa04512
ROS5/1/4	myCAF	COL6A1	CD44	0.00826659	0	COL6A1_CD44	COL6A1 - CD44	COLLAGEN	ECM-Receptor	KEGG: hsa04512
vCAF	myCAF	COL6A1	CD44	0.0839929	0	COL6A1_CD44	COL6A1 - CD44	COLLAGEN	ECM-Receptor	KEGG: hsa04512
apCAF	NK cells	COL6A1	CD44	0.0300091	0	COL6A1_CD44	COL6A1 - CD44	COLLAGEN	ECM-Receptor	KEGG: hsa04512
iCAF	NK cells	COL6A1	CD44	0.0325024	0	COL6A1_CD44	COL6A1 - CD44	COLLAGEN	ECM-Receptor	KEGG: hsa04512
myCAF	NK cells	COL6A1	CD44	0.0446856	0	COL6A1_CD44	COL6A1 - CD44	COLLAGEN	ECM-Receptor	KEGG: hsa04512
ROS0/2/3	NK cells	COL6A1	CD44	0.0139865	0	COL6A1_CD44	COL6A1 - CD44	COLLAGEN	ECM-Receptor	KEGG: hsa04512
ROS5/1/4	NK cells	COL6A1	CD44	0.00306351	0.03	COL6A1_CD44	COL6A1 - CD44	COLLAGEN	ECM-Receptor	KEGG: hsa04512
vCAF	NK cells	COL6A1	CD44	0.0326983	0	COL6A1_CD44	COL6A1 - CD44	COLLAGEN	ECM-Receptor	KEGG: hsa04512
apCAF	ROS0/2/3	COL6A1	CD44	0.0106116	0	COL6A1_CD44	COL6A1 - CD44	COLLAGEN	ECM-Receptor	KEGG: hsa04512
iCAF	ROS0/2/3	COL6A1	CD44	0.0115124	0	COL6A1_CD44	COL6A1 - CD44	COLLAGEN	ECM-Receptor	KEGG: hsa04512
myCAF	ROS0/2/3	COL6A1	CD44	0.0159574	0	COL6A1_CD44	COL6A1 - CD44	COLLAGEN	ECM-Receptor	KEGG: hsa04512
ROS0/2/3	ROS0/2/3	COL6A1	CD44	0.00489354	0	COL6A1_CD44	COL6A1 - CD44	COLLAGEN	ECM-Receptor	KEGG: hsa04512
vCAF	ROS0/2/3	COL6A1	CD44	0.0115833	0	COL6A1_CD44	COL6A1 - CD44	COLLAGEN	ECM-Receptor	KEGG: hsa04512
apCAF	T cells	COL6A1	CD44	0.0785424	0	COL6A1_CD44	COL6A1 - CD44	COLLAGEN	ECM-Receptor	KEGG: hsa04512
iCAF	T cells	COL6A1	CD44	0.0847158	0	COL6A1_CD44	COL6A1 - CD44	COLLAGEN	ECM-Receptor	KEGG: hsa04512
myCAF	T cells	COL6A1	CD44	0.114161	0	COL6A1_CD44	COL6A1 - CD44	COLLAGEN	ECM-Receptor	KEGG: hsa04512
ROS0/2/3	T cells	COL6A1	CD44	0.0376114	0	COL6A1_CD44	COL6A1 - CD44	COLLAGEN	ECM-Receptor	KEGG: hsa04512
ROS5/1/4	T cells	COL6A1	CD44	0.00839525	0	COL6A1_CD44	COL6A1 - CD44	COLLAGEN	ECM-Receptor	KEGG: hsa04512
vCAF	T cells	COL6A1	CD44	0.0851989	0	COL6A1_CD44	COL6A1 - CD44	COLLAGEN	ECM-Receptor	KEGG: hsa04512
apCAF	TAMs	COL6A1	CD44	0.0858024	0	COL6A1_CD44	COL6A1 - CD44	COLLAGEN	ECM-Receptor	KEGG: hsa04512
iCAF	TAMs	COL6A1	CD44	0.0924892	0	COL6A1_CD44	COL6A1 - CD44	COLLAGEN	ECM-Receptor	KEGG: hsa04512
myCAF	TAMs	COL6A1	CD44	0.12427	0	COL6A1_CD44	COL6A1 - CD44	COLLAGEN	ECM-Receptor	KEGG: hsa04512
ROS0/2/3	TAMs	COL6A1	CD44	0.0412573	0	COL6A1_CD44	COL6A1 - CD44	COLLAGEN	ECM-Receptor	KEGG: hsa04512
ROS5/1/4	TAMs	COL6A1	CD44	0.00923625	0	COL6A1_CD44	COL6A1 - CD44	COLLAGEN	ECM-Receptor	KEGG: hsa04512
vCAF	TAMs	COL6A1	CD44	0.0930121	0	COL6A1_CD44	COL6A1 - CD44	COLLAGEN	ECM-Receptor	KEGG: hsa04512
apCAF	vCAF	COL6A1	CD44	0.0146401	0	COL6A1_CD44	COL6A1 - CD44	COLLAGEN	ECM-Receptor	KEGG: hsa04512
iCAF	vCAF	COL6A1	CD44	0.0158774	0	COL6A1_CD44	COL6A1 - CD44	COLLAGEN	ECM-Receptor	KEGG: hsa04512
myCAF	vCAF	COL6A1	CD44	0.0219704	0	COL6A1_CD44	COL6A1 - CD44	COLLAGEN	ECM-Receptor	KEGG: hsa04512
ROS0/2/3	vCAF	COL6A1	CD44	0.00676615	0	COL6A1_CD44	COL6A1 - CD44	COLLAGEN	ECM-Receptor	KEGG: hsa04512
vCAF	vCAF	COL6A1	CD44	0.0159748	0	COL6A1_CD44	COL6A1 - CD44	COLLAGEN	ECM-Receptor	KEGG: hsa04512
apCAF	apCAF	COL6A1	SDC1	0.0154431	0	COL6A1_SDC1	COL6A1 - SDC1	COLLAGEN	ECM-Receptor	KEGG: hsa04512
iCAF	apCAF	COL6A1	SDC1	0.016747	0	COL6A1_SDC1	COL6A1 - SDC1	COLLAGEN	ECM-Receptor	KEGG: hsa04512
myCAF	apCAF	COL6A1	SDC1	0.0231659	0	COL6A1_SDC1	COL6A1 - SDC1	COLLAGEN	ECM-Receptor	KEGG: hsa04512
ROS0/2/3	apCAF	COL6A1	SDC1	0.00714037	0	COL6A1_SDC1	COL6A1 - SDC1	COLLAGEN	ECM-Receptor	KEGG: hsa04512
ROS5/1/4	apCAF	COL6A1	SDC1	0.00155555	0	COL6A1_SDC1	COL6A1 - SDC1	COLLAGEN	ECM-Receptor	KEGG: hsa04512
vCAF	apCAF	COL6A1	SDC1	0.0168497	0	COL6A1_SDC1	COL6A1 - SDC1	COLLAGEN	ECM-Receptor	KEGG: hsa04512
apCAF	ROS0/2/3	COL6A1	SDC4	0.0129798	0	COL6A1_SDC4	COL6A1 - SDC4	COLLAGEN	ECM-Receptor	KEGG: hsa04512
iCAF	ROS0/2/3	COL6A1	SDC4	0.0140788	0	COL6A1_SDC4	COL6A1 - SDC4	COLLAGEN	ECM-Receptor	KEGG: hsa04512
myCAF	ROS0/2/3	COL6A1	SDC4	0.0194952	0	COL6A1_SDC4	COL6A1 - SDC4	COLLAGEN	ECM-Receptor	KEGG: hsa04512
ROS0/2/3	ROS0/2/3	COL6A1	SDC4	0.00599338	0	COL6A1_SDC4	COL6A1 - SDC4	COLLAGEN	ECM-Receptor	KEGG: hsa04512
ROS5/1/4	ROS0/2/3	COL6A1	SDC4	0.00130449	0	COL6A1_SDC4	COL6A1 - SDC4	COLLAGEN	ECM-Receptor	KEGG: hsa04512
vCAF	ROS0/2/3	COL6A1	SDC4	0.0141653	0	COL6A1_SDC4	COL6A1 - SDC4	COLLAGEN	ECM-Receptor	KEGG: hsa04512
apCAF	ROS5/1/4	COL6A1	SDC4	0.00935702	0	COL6A1_SDC4	COL6A1 - SDC4	COLLAGEN	ECM-Receptor	KEGG: hsa04512
iCAF	ROS5/1/4	COL6A1	SDC4	0.0101524	0	COL6A1_SDC4	COL6A1 - SDC4	COLLAGEN	ECM-Receptor	KEGG: hsa04512
myCAF	ROS5/1/4	COL6A1	SDC4	0.0140798	0	COL6A1_SDC4	COL6A1 - SDC4	COLLAGEN	ECM-Receptor	KEGG: hsa04512
ROS0/2/3	ROS5/1/4	COL6A1	SDC4	0.00431205	0	COL6A1_SDC4	COL6A1 - SDC4	COLLAGEN	ECM-Receptor	KEGG: hsa04512
ROS5/1/4	ROS5/1/4	COL6A1	SDC4	0.000937301	0	COL6A1_SDC4	COL6A1 - SDC4	COLLAGEN	ECM-Receptor	KEGG: hsa04512
vCAF	ROS5/1/4	COL6A1	SDC4	0.010215	0	COL6A1_SDC4	COL6A1 - SDC4	COLLAGEN	ECM-Receptor	KEGG: hsa04512
apCAF	vCAF	COL6A2	ITGA1_ITGB1	0.0754811	0	COL6A2_ITGA1_ITGB1	COL6A2 - (ITGA1+ITGB1)	COLLAGEN	ECM-Receptor	KEGG: hsa04512
iCAF	vCAF	COL6A2	ITGA1_ITGB1	0.0834318	0	COL6A2_ITGA1_ITGB1	COL6A2 - (ITGA1+ITGB1)	COLLAGEN	ECM-Receptor	KEGG: hsa04512
myCAF	vCAF	COL6A2	ITGA1_ITGB1	0.0991882	0	COL6A2_ITGA1_ITGB1	COL6A2 - (ITGA1+ITGB1)	COLLAGEN	ECM-Receptor	KEGG: hsa04512
ROS0/2/3	vCAF	COL6A2	ITGA1_ITGB1	0.0282449	0	COL6A2_ITGA1_ITGB1	COL6A2 - (ITGA1+ITGB1)	COLLAGEN	ECM-Receptor	KEGG: hsa04512
ROS5/1/4	vCAF	COL6A2	ITGA1_ITGB1	0.00598186	0	COL6A2_ITGA1_ITGB1	COL6A2 - (ITGA1+ITGB1)	COLLAGEN	ECM-Receptor	KEGG: hsa04512
vCAF	vCAF	COL6A2	ITGA1_ITGB1	0.0854927	0	COL6A2_ITGA1_ITGB1	COL6A2 - (ITGA1+ITGB1)	COLLAGEN	ECM-Receptor	KEGG: hsa04512
apCAF	ROS0/2/3	COL6A2	ITGA10_ITGB1	0.0267122	0	COL6A2_ITGA10_ITGB1	COL6A2 - (ITGA10+ITGB1)	COLLAGEN	ECM-Receptor	KEGG: hsa04512
iCAF	ROS0/2/3	COL6A2	ITGA10_ITGB1	0.0296909	0	COL6A2_ITGA10_ITGB1	COL6A2 - (ITGA10+ITGB1)	COLLAGEN	ECM-Receptor	KEGG: hsa04512
myCAF	ROS0/2/3	COL6A2	ITGA10_ITGB1	0.0356933	0	COL6A2_ITGA10_ITGB1	COL6A2 - (ITGA10+ITGB1)	COLLAGEN	ECM-Receptor	KEGG: hsa04512
ROS0/2/3	ROS0/2/3	COL6A2	ITGA10_ITGB1	0.00967625	0	COL6A2_ITGA10_ITGB1	COL6A2 - (ITGA10+ITGB1)	COLLAGEN	ECM-Receptor	KEGG: hsa04512
ROS5/1/4	ROS0/2/3	COL6A2	ITGA10_ITGB1	0.00201888	0	COL6A2_ITGA10_ITGB1	COL6A2 - (ITGA10+ITGB1)	COLLAGEN	ECM-Receptor	KEGG: hsa04512
vCAF	ROS0/2/3	COL6A2	ITGA10_ITGB1	0.0304684	0	COL6A2_ITGA10_ITGB1	COL6A2 - (ITGA10+ITGB1)	COLLAGEN	ECM-Receptor	KEGG: hsa04512
apCAF	apCAF	COL6A2	CD44	0.0164319	0	COL6A2_CD44	COL6A2 - CD44	COLLAGEN	ECM-Receptor	KEGG: hsa04512
iCAF	apCAF	COL6A2	CD44	0.0182857	0	COL6A2_CD44	COL6A2 - CD44	COLLAGEN	ECM-Receptor	KEGG: hsa04512
myCAF	apCAF	COL6A2	CD44	0.0220348	0	COL6A2_CD44	COL6A2 - CD44	COLLAGEN	ECM-Receptor	KEGG: hsa04512
ROS0/2/3	apCAF	COL6A2	CD44	0.00591246	0	COL6A2_CD44	COL6A2 - CD44	COLLAGEN	ECM-Receptor	KEGG: hsa04512
ROS5/1/4	apCAF	COL6A2	CD44	0.00122989	0.03	COL6A2_CD44	COL6A2 - CD44	COLLAGEN	ECM-Receptor	KEGG: hsa04512
vCAF	apCAF	COL6A2	CD44	0.0187704	0	COL6A2_CD44	COL6A2 - CD44	COLLAGEN	ECM-Receptor	KEGG: hsa04512
apCAF	DCs	COL6A2	CD44	0.0964368	0	COL6A2_CD44	COL6A2 - CD44	COLLAGEN	ECM-Receptor	KEGG: hsa04512
iCAF	DCs	COL6A2	CD44	0.106341	0	COL6A2_CD44	COL6A2 - CD44	COLLAGEN	ECM-Receptor	KEGG: hsa04512
myCAF	DCs	COL6A2	CD44	0.12583	0	COL6A2_CD44	COL6A2 - CD44	COLLAGEN	ECM-Receptor	KEGG: hsa04512
ROS0/2/3	DCs	COL6A2	CD44	0.0366057	0	COL6A2_CD44	COL6A2 - CD44	COLLAGEN	ECM-Receptor	KEGG: hsa04512
ROS5/1/4	DCs	COL6A2	CD44	0.00780548	0	COL6A2_CD44	COL6A2 - CD44	COLLAGEN	ECM-Receptor	KEGG: hsa04512
vCAF	DCs	COL6A2	CD44	0.1089	0	COL6A2_CD44	COL6A2 - CD44	COLLAGEN	ECM-Receptor	KEGG: hsa04512
apCAF	iCAF	COL6A2	CD44	0.0221476	0	COL6A2_CD44	COL6A2 - CD44	COLLAGEN	ECM-Receptor	KEGG: hsa04512
iCAF	iCAF	COL6A2	CD44	0.0246301	0	COL6A2_CD44	COL6A2 - CD44	COLLAGEN	ECM-Receptor	KEGG: hsa04512
myCAF	iCAF	COL6A2	CD44	0.0296407	0	COL6A2_CD44	COL6A2 - CD44	COLLAGEN	ECM-Receptor	KEGG: hsa04512
ROS0/2/3	iCAF	COL6A2	CD44	0.00799882	0	COL6A2_CD44	COL6A2 - CD44	COLLAGEN	ECM-Receptor	KEGG: hsa04512
ROS5/1/4	iCAF	COL6A2	CD44	0.00166666	0.03	COL6A2_CD44	COL6A2 - CD44	COLLAGEN	ECM-Receptor	KEGG: hsa04512
vCAF	iCAF	COL6A2	CD44	0.0252786	0	COL6A2_CD44	COL6A2 - CD44	COLLAGEN	ECM-Receptor	KEGG: hsa04512
apCAF	Macrophages(IFNs response)	COL6A2	CD44	0.0925771	0	COL6A2_CD44	COL6A2 - CD44	COLLAGEN	ECM-Receptor	KEGG: hsa04512
iCAF	Macrophages(IFNs response)	COL6A2	CD44	0.10213	0	COL6A2_CD44	COL6A2 - CD44	COLLAGEN	ECM-Receptor	KEGG: hsa04512
myCAF	Macrophages(IFNs response)	COL6A2	CD44	0.120951	0	COL6A2_CD44	COL6A2 - CD44	COLLAGEN	ECM-Receptor	KEGG: hsa04512
ROS0/2/3	Macrophages(IFNs response)	COL6A2	CD44	0.0350478	0	COL6A2_CD44	COL6A2 - CD44	COLLAGEN	ECM-Receptor	KEGG: hsa04512
ROS5/1/4	Macrophages(IFNs response)	COL6A2	CD44	0.00746378	0	COL6A2_CD44	COL6A2 - CD44	COLLAGEN	ECM-Receptor	KEGG: hsa04512
vCAF	Macrophages(IFNs response)	COL6A2	CD44	0.1046	0	COL6A2_CD44	COL6A2 - CD44	COLLAGEN	ECM-Receptor	KEGG: hsa04512
apCAF	Macrophages(Proliferating)	COL6A2	CD44	0.0994545	0	COL6A2_CD44	COL6A2 - CD44	COLLAGEN	ECM-Receptor	KEGG: hsa04512
iCAF	Macrophages(Proliferating)	COL6A2	CD44	0.109631	0	COL6A2_CD44	COL6A2 - CD44	COLLAGEN	ECM-Receptor	KEGG: hsa04512
myCAF	Macrophages(Proliferating)	COL6A2	CD44	0.129635	0	COL6A2_CD44	COL6A2 - CD44	COLLAGEN	ECM-Receptor	KEGG: hsa04512
ROS0/2/3	Macrophages(Proliferating)	COL6A2	CD44	0.0378296	0	COL6A2_CD44	COL6A2 - CD44	COLLAGEN	ECM-Receptor	KEGG: hsa04512
ROS5/1/4	Macrophages(Proliferating)	COL6A2	CD44	0.00807452	0	COL6A2_CD44	COL6A2 - CD44	COLLAGEN	ECM-Receptor	KEGG: hsa04512
vCAF	Macrophages(Proliferating)	COL6A2	CD44	0.11226	0	COL6A2_CD44	COL6A2 - CD44	COLLAGEN	ECM-Receptor	KEGG: hsa04512
apCAF	Macrophages(Stress-like)	COL6A2	CD44	0.0858024	0	COL6A2_CD44	COL6A2 - CD44	COLLAGEN	ECM-Receptor	KEGG: hsa04512
iCAF	Macrophages(Stress-like)	COL6A2	CD44	0.0947289	0	COL6A2_CD44	COL6A2 - CD44	COLLAGEN	ECM-Receptor	KEGG: hsa04512
myCAF	Macrophages(Stress-like)	COL6A2	CD44	0.112357	0	COL6A2_CD44	COL6A2 - CD44	COLLAGEN	ECM-Receptor	KEGG: hsa04512
ROS0/2/3	Macrophages(Stress-like)	COL6A2	CD44	0.032333	0	COL6A2_CD44	COL6A2 - CD44	COLLAGEN	ECM-Receptor	KEGG: hsa04512
ROS5/1/4	Macrophages(Stress-like)	COL6A2	CD44	0.00687044	0	COL6A2_CD44	COL6A2 - CD44	COLLAGEN	ECM-Receptor	KEGG: hsa04512
vCAF	Macrophages(Stress-like)	COL6A2	CD44	0.0970392	0	COL6A2_CD44	COL6A2 - CD44	COLLAGEN	ECM-Receptor	KEGG: hsa04512
apCAF	Mast cells	COL6A2	CD44	0.121429	0	COL6A2_CD44	COL6A2 - CD44	COLLAGEN	ECM-Receptor	KEGG: hsa04512
iCAF	Mast cells	COL6A2	CD44	0.133521	0	COL6A2_CD44	COL6A2 - CD44	COLLAGEN	ECM-Receptor	KEGG: hsa04512
myCAF	Mast cells	COL6A2	CD44	0.157115	0	COL6A2_CD44	COL6A2 - CD44	COLLAGEN	ECM-Receptor	KEGG: hsa04512
ROS0/2/3	Mast cells	COL6A2	CD44	0.0468972	0	COL6A2_CD44	COL6A2 - CD44	COLLAGEN	ECM-Receptor	KEGG: hsa04512
ROS5/1/4	Mast cells	COL6A2	CD44	0.0100847	0	COL6A2_CD44	COL6A2 - CD44	COLLAGEN	ECM-Receptor	KEGG: hsa04512
vCAF	Mast cells	COL6A2	CD44	0.136634	0	COL6A2_CD44	COL6A2 - CD44	COLLAGEN	ECM-Receptor	KEGG: hsa04512
apCAF	Monocytes	COL6A2	CD44	0.157919	0	COL6A2_CD44	COL6A2 - CD44	COLLAGEN	ECM-Receptor	KEGG: hsa04512
iCAF	Monocytes	COL6A2	CD44	0.172929	0	COL6A2_CD44	COL6A2 - CD44	COLLAGEN	ECM-Receptor	KEGG: hsa04512
myCAF	Monocytes	COL6A2	CD44	0.201865	0	COL6A2_CD44	COL6A2 - CD44	COLLAGEN	ECM-Receptor	KEGG: hsa04512
ROS0/2/3	Monocytes	COL6A2	CD44	0.0625854	0	COL6A2_CD44	COL6A2 - CD44	COLLAGEN	ECM-Receptor	KEGG: hsa04512
ROS5/1/4	Monocytes	COL6A2	CD44	0.0136344	0	COL6A2_CD44	COL6A2 - CD44	COLLAGEN	ECM-Receptor	KEGG: hsa04512
vCAF	Monocytes	COL6A2	CD44	0.176774	0	COL6A2_CD44	COL6A2 - CD44	COLLAGEN	ECM-Receptor	KEGG: hsa04512
apCAF	myCAF	COL6A2	CD44	0.0935363	0	COL6A2_CD44	COL6A2 - CD44	COLLAGEN	ECM-Receptor	KEGG: hsa04512
iCAF	myCAF	COL6A2	CD44	0.103177	0	COL6A2_CD44	COL6A2 - CD44	COLLAGEN	ECM-Receptor	KEGG: hsa04512
myCAF	myCAF	COL6A2	CD44	0.122165	0	COL6A2_CD44	COL6A2 - CD44	COLLAGEN	ECM-Receptor	KEGG: hsa04512
ROS0/2/3	myCAF	COL6A2	CD44	0.0354342	0	COL6A2_CD44	COL6A2 - CD44	COLLAGEN	ECM-Receptor	KEGG: hsa04512
ROS5/1/4	myCAF	COL6A2	CD44	0.00754846	0	COL6A2_CD44	COL6A2 - CD44	COLLAGEN	ECM-Receptor	KEGG: hsa04512
vCAF	myCAF	COL6A2	CD44	0.105669	0	COL6A2_CD44	COL6A2 - CD44	COLLAGEN	ECM-Receptor	KEGG: hsa04512
apCAF	NK cells	COL6A2	CD44	0.0366468	0	COL6A2_CD44	COL6A2 - CD44	COLLAGEN	ECM-Receptor	KEGG: hsa04512
iCAF	NK cells	COL6A2	CD44	0.0406869	0	COL6A2_CD44	COL6A2 - CD44	COLLAGEN	ECM-Receptor	KEGG: hsa04512
myCAF	NK cells	COL6A2	CD44	0.0488005	0	COL6A2_CD44	COL6A2 - CD44	COLLAGEN	ECM-Receptor	KEGG: hsa04512
ROS0/2/3	NK cells	COL6A2	CD44	0.0133619	0	COL6A2_CD44	COL6A2 - CD44	COLLAGEN	ECM-Receptor	KEGG: hsa04512
ROS5/1/4	NK cells	COL6A2	CD44	0.0027961	0.01	COL6A2_CD44	COL6A2 - CD44	COLLAGEN	ECM-Receptor	KEGG: hsa04512
vCAF	NK cells	COL6A2	CD44	0.04174	0	COL6A2_CD44	COL6A2 - CD44	COLLAGEN	ECM-Receptor	KEGG: hsa04512
apCAF	ROS0/2/3	COL6A2	CD44	0.0130163	0	COL6A2_CD44	COL6A2 - CD44	COLLAGEN	ECM-Receptor	KEGG: hsa04512
iCAF	ROS0/2/3	COL6A2	CD44	0.0144905	0	COL6A2_CD44	COL6A2 - CD44	COLLAGEN	ECM-Receptor	KEGG: hsa04512
myCAF	ROS0/2/3	COL6A2	CD44	0.0174753	0	COL6A2_CD44	COL6A2 - CD44	COLLAGEN	ECM-Receptor	KEGG: hsa04512
ROS0/2/3	ROS0/2/3	COL6A2	CD44	0.0046731	0	COL6A2_CD44	COL6A2 - CD44	COLLAGEN	ECM-Receptor	KEGG: hsa04512
ROS5/1/4	ROS0/2/3	COL6A2	CD44	0.000971126	0.03	COL6A2_CD44	COL6A2 - CD44	COLLAGEN	ECM-Receptor	KEGG: hsa04512
vCAF	ROS0/2/3	COL6A2	CD44	0.0148761	0	COL6A2_CD44	COL6A2 - CD44	COLLAGEN	ECM-Receptor	KEGG: hsa04512
apCAF	T cells	COL6A2	CD44	0.0948652	0	COL6A2_CD44	COL6A2 - CD44	COLLAGEN	ECM-Receptor	KEGG: hsa04512
iCAF	T cells	COL6A2	CD44	0.104627	0	COL6A2_CD44	COL6A2 - CD44	COLLAGEN	ECM-Receptor	KEGG: hsa04512
myCAF	T cells	COL6A2	CD44	0.123845	0	COL6A2_CD44	COL6A2 - CD44	COLLAGEN	ECM-Receptor	KEGG: hsa04512
ROS0/2/3	T cells	COL6A2	CD44	0.0359704	0	COL6A2_CD44	COL6A2 - CD44	COLLAGEN	ECM-Receptor	KEGG: hsa04512
ROS5/1/4	T cells	COL6A2	CD44	0.00766602	0	COL6A2_CD44	COL6A2 - CD44	COLLAGEN	ECM-Receptor	KEGG: hsa04512
vCAF	T cells	COL6A2	CD44	0.10715	0	COL6A2_CD44	COL6A2 - CD44	COLLAGEN	ECM-Receptor	KEGG: hsa04512
apCAF	TAMs	COL6A2	CD44	0.103465	0	COL6A2_CD44	COL6A2 - CD44	COLLAGEN	ECM-Receptor	KEGG: hsa04512
iCAF	TAMs	COL6A2	CD44	0.113999	0	COL6A2_CD44	COL6A2 - CD44	COLLAGEN	ECM-Receptor	KEGG: hsa04512
myCAF	TAMs	COL6A2	CD44	0.13468	0	COL6A2_CD44	COL6A2 - CD44	COLLAGEN	ECM-Receptor	KEGG: hsa04512
ROS0/2/3	TAMs	COL6A2	CD44	0.0394638	0	COL6A2_CD44	COL6A2 - CD44	COLLAGEN	ECM-Receptor	KEGG: hsa04512
ROS5/1/4	TAMs	COL6A2	CD44	0.0084346	0	COL6A2_CD44	COL6A2 - CD44	COLLAGEN	ECM-Receptor	KEGG: hsa04512
vCAF	TAMs	COL6A2	CD44	0.116719	0	COL6A2_CD44	COL6A2 - CD44	COLLAGEN	ECM-Receptor	KEGG: hsa04512
apCAF	vCAF	COL6A2	CD44	0.0179412	0	COL6A2_CD44	COL6A2 - CD44	COLLAGEN	ECM-Receptor	KEGG: hsa04512
iCAF	vCAF	COL6A2	CD44	0.0199619	0	COL6A2_CD44	COL6A2 - CD44	COLLAGEN	ECM-Receptor	KEGG: hsa04512
myCAF	vCAF	COL6A2	CD44	0.0240462	0	COL6A2_CD44	COL6A2 - CD44	COLLAGEN	ECM-Receptor	KEGG: hsa04512
ROS0/2/3	vCAF	COL6A2	CD44	0.0064619	0	COL6A2_CD44	COL6A2 - CD44	COLLAGEN	ECM-Receptor	KEGG: hsa04512
ROS5/1/4	vCAF	COL6A2	CD44	0.00134477	0.03	COL6A2_CD44	COL6A2 - CD44	COLLAGEN	ECM-Receptor	KEGG: hsa04512
vCAF	vCAF	COL6A2	CD44	0.02049	0	COL6A2_CD44	COL6A2 - CD44	COLLAGEN	ECM-Receptor	KEGG: hsa04512
apCAF	apCAF	COL6A2	SDC1	0.0189217	0	COL6A2_SDC1	COL6A2 - SDC1	COLLAGEN	ECM-Receptor	KEGG: hsa04512
iCAF	apCAF	COL6A2	SDC1	0.0210505	0	COL6A2_SDC1	COL6A2 - SDC1	COLLAGEN	ECM-Receptor	KEGG: hsa04512
myCAF	apCAF	COL6A2	SDC1	0.0253518	0	COL6A2_SDC1	COL6A2 - SDC1	COLLAGEN	ECM-Receptor	KEGG: hsa04512
ROS0/2/3	apCAF	COL6A2	SDC1	0.00681941	0	COL6A2_SDC1	COL6A2 - SDC1	COLLAGEN	ECM-Receptor	KEGG: hsa04512
ROS5/1/4	apCAF	COL6A2	SDC1	0.00141958	0	COL6A2_SDC1	COL6A2 - SDC1	COLLAGEN	ECM-Receptor	KEGG: hsa04512
vCAF	apCAF	COL6A2	SDC1	0.0216068	0	COL6A2_SDC1	COL6A2 - SDC1	COLLAGEN	ECM-Receptor	KEGG: hsa04512
apCAF	ROS0/2/3	COL6A2	SDC4	0.0159126	0	COL6A2_SDC4	COL6A2 - SDC4	COLLAGEN	ECM-Receptor	KEGG: hsa04512
iCAF	ROS0/2/3	COL6A2	SDC4	0.0177089	0	COL6A2_SDC4	COL6A2 - SDC4	COLLAGEN	ECM-Receptor	KEGG: hsa04512
myCAF	ROS0/2/3	COL6A2	SDC4	0.0213423	0	COL6A2_SDC4	COL6A2 - SDC4	COLLAGEN	ECM-Receptor	KEGG: hsa04512
ROS0/2/3	ROS0/2/3	COL6A2	SDC4	0.00572368	0	COL6A2_SDC4	COL6A2 - SDC4	COLLAGEN	ECM-Receptor	KEGG: hsa04512
ROS5/1/4	ROS0/2/3	COL6A2	SDC4	0.00119044	0	COL6A2_SDC4	COL6A2 - SDC4	COLLAGEN	ECM-Receptor	KEGG: hsa04512
vCAF	ROS0/2/3	COL6A2	SDC4	0.0181785	0	COL6A2_SDC4	COL6A2 - SDC4	COLLAGEN	ECM-Receptor	KEGG: hsa04512
apCAF	ROS5/1/4	COL6A2	SDC4	0.0114807	0	COL6A2_SDC4	COL6A2 - SDC4	COLLAGEN	ECM-Receptor	KEGG: hsa04512
iCAF	ROS5/1/4	COL6A2	SDC4	0.0127833	0	COL6A2_SDC4	COL6A2 - SDC4	COLLAGEN	ECM-Receptor	KEGG: hsa04512
myCAF	ROS5/1/4	COL6A2	SDC4	0.0154219	0	COL6A2_SDC4	COL6A2 - SDC4	COLLAGEN	ECM-Receptor	KEGG: hsa04512
ROS0/2/3	ROS5/1/4	COL6A2	SDC4	0.0041177	0	COL6A2_SDC4	COL6A2 - SDC4	COLLAGEN	ECM-Receptor	KEGG: hsa04512
ROS5/1/4	ROS5/1/4	COL6A2	SDC4	0.000855327	0	COL6A2_SDC4	COL6A2 - SDC4	COLLAGEN	ECM-Receptor	KEGG: hsa04512
vCAF	ROS5/1/4	COL6A2	SDC4	0.013124	0	COL6A2_SDC4	COL6A2 - SDC4	COLLAGEN	ECM-Receptor	KEGG: hsa04512
apCAF	vCAF	COL6A3	ITGA1_ITGB1	0.0582004	0	COL6A3_ITGA1_ITGB1	COL6A3 - (ITGA1+ITGB1)	COLLAGEN	ECM-Receptor	KEGG: hsa04512
iCAF	vCAF	COL6A3	ITGA1_ITGB1	0.072799	0	COL6A3_ITGA1_ITGB1	COL6A3 - (ITGA1+ITGB1)	COLLAGEN	ECM-Receptor	KEGG: hsa04512
myCAF	vCAF	COL6A3	ITGA1_ITGB1	0.0816711	0	COL6A3_ITGA1_ITGB1	COL6A3 - (ITGA1+ITGB1)	COLLAGEN	ECM-Receptor	KEGG: hsa04512
ROS0/2/3	vCAF	COL6A3	ITGA1_ITGB1	0.00508746	0	COL6A3_ITGA1_ITGB1	COL6A3 - (ITGA1+ITGB1)	COLLAGEN	ECM-Receptor	KEGG: hsa04512
vCAF	vCAF	COL6A3	ITGA1_ITGB1	0.0585918	0	COL6A3_ITGA1_ITGB1	COL6A3 - (ITGA1+ITGB1)	COLLAGEN	ECM-Receptor	KEGG: hsa04512
apCAF	ROS0/2/3	COL6A3	ITGA10_ITGB1	0.0203509	0	COL6A3_ITGA10_ITGB1	COL6A3 - (ITGA10+ITGB1)	COLLAGEN	ECM-Receptor	KEGG: hsa04512
iCAF	ROS0/2/3	COL6A3	ITGA10_ITGB1	0.0257148	0	COL6A3_ITGA10_ITGB1	COL6A3 - (ITGA10+ITGB1)	COLLAGEN	ECM-Receptor	KEGG: hsa04512
myCAF	ROS0/2/3	COL6A3	ITGA10_ITGB1	0.0290284	0	COL6A3_ITGA10_ITGB1	COL6A3 - (ITGA10+ITGB1)	COLLAGEN	ECM-Receptor	KEGG: hsa04512
ROS0/2/3	ROS0/2/3	COL6A3	ITGA10_ITGB1	0.001716	0	COL6A3_ITGA10_ITGB1	COL6A3 - (ITGA10+ITGB1)	COLLAGEN	ECM-Receptor	KEGG: hsa04512
vCAF	ROS0/2/3	COL6A3	ITGA10_ITGB1	0.0204933	0	COL6A3_ITGA10_ITGB1	COL6A3 - (ITGA10+ITGB1)	COLLAGEN	ECM-Receptor	KEGG: hsa04512
apCAF	apCAF	COL6A3	CD44	0.0124873	0	COL6A3_CD44	COL6A3 - CD44	COLLAGEN	ECM-Receptor	KEGG: hsa04512
iCAF	apCAF	COL6A3	CD44	0.0158121	0	COL6A3_CD44	COL6A3 - CD44	COLLAGEN	ECM-Receptor	KEGG: hsa04512
myCAF	apCAF	COL6A3	CD44	0.017873	0	COL6A3_CD44	COL6A3 - CD44	COLLAGEN	ECM-Receptor	KEGG: hsa04512
ROS0/2/3	apCAF	COL6A3	CD44	0.00104525	0	COL6A3_CD44	COL6A3 - CD44	COLLAGEN	ECM-Receptor	KEGG: hsa04512
vCAF	apCAF	COL6A3	CD44	0.0125754	0	COL6A3_CD44	COL6A3 - CD44	COLLAGEN	ECM-Receptor	KEGG: hsa04512
apCAF	DCs	COL6A3	CD44	0.0747463	0	COL6A3_CD44	COL6A3 - CD44	COLLAGEN	ECM-Receptor	KEGG: hsa04512
iCAF	DCs	COL6A3	CD44	0.093085	0	COL6A3_CD44	COL6A3 - CD44	COLLAGEN	ECM-Receptor	KEGG: hsa04512
myCAF	DCs	COL6A3	CD44	0.104152	0	COL6A3_CD44	COL6A3 - CD44	COLLAGEN	ECM-Receptor	KEGG: hsa04512
ROS0/2/3	DCs	COL6A3	CD44	0.00664024	0	COL6A3_CD44	COL6A3 - CD44	COLLAGEN	ECM-Receptor	KEGG: hsa04512
vCAF	DCs	COL6A3	CD44	0.0752401	0	COL6A3_CD44	COL6A3 - CD44	COLLAGEN	ECM-Receptor	KEGG: hsa04512
apCAF	iCAF	COL6A3	CD44	0.0168545	0	COL6A3_CD44	COL6A3 - CD44	COLLAGEN	ECM-Receptor	KEGG: hsa04512
iCAF	iCAF	COL6A3	CD44	0.0213169	0	COL6A3_CD44	COL6A3 - CD44	COLLAGEN	ECM-Receptor	KEGG: hsa04512
myCAF	iCAF	COL6A3	CD44	0.0240777	0	COL6A3_CD44	COL6A3 - CD44	COLLAGEN	ECM-Receptor	KEGG: hsa04512
ROS0/2/3	iCAF	COL6A3	CD44	0.00141654	0	COL6A3_CD44	COL6A3 - CD44	COLLAGEN	ECM-Receptor	KEGG: hsa04512
vCAF	iCAF	COL6A3	CD44	0.0169728	0	COL6A3_CD44	COL6A3 - CD44	COLLAGEN	ECM-Receptor	KEGG: hsa04512
apCAF	Macrophages(IFNs response)	COL6A3	CD44	0.0716858	0	COL6A3_CD44	COL6A3 - CD44	COLLAGEN	ECM-Receptor	KEGG: hsa04512
iCAF	Macrophages(IFNs response)	COL6A3	CD44	0.0893462	0	COL6A3_CD44	COL6A3 - CD44	COLLAGEN	ECM-Receptor	KEGG: hsa04512
myCAF	Macrophages(IFNs response)	COL6A3	CD44	0.100017	0	COL6A3_CD44	COL6A3 - CD44	COLLAGEN	ECM-Receptor	KEGG: hsa04512
ROS0/2/3	Macrophages(IFNs response)	COL6A3	CD44	0.00634923	0	COL6A3_CD44	COL6A3 - CD44	COLLAGEN	ECM-Receptor	KEGG: hsa04512
vCAF	Macrophages(IFNs response)	COL6A3	CD44	0.072161	0	COL6A3_CD44	COL6A3 - CD44	COLLAGEN	ECM-Receptor	KEGG: hsa04512
apCAF	Macrophages(Proliferating)	COL6A3	CD44	0.0771432	0	COL6A3_CD44	COL6A3 - CD44	COLLAGEN	ECM-Receptor	KEGG: hsa04512
iCAF	Macrophages(Proliferating)	COL6A3	CD44	0.096009	0	COL6A3_CD44	COL6A3 - CD44	COLLAGEN	ECM-Receptor	KEGG: hsa04512
myCAF	Macrophages(Proliferating)	COL6A3	CD44	0.107382	0	COL6A3_CD44	COL6A3 - CD44	COLLAGEN	ECM-Receptor	KEGG: hsa04512
ROS0/2/3	Macrophages(Proliferating)	COL6A3	CD44	0.0068694	0	COL6A3_CD44	COL6A3 - CD44	COLLAGEN	ECM-Receptor	KEGG: hsa04512
vCAF	Macrophages(Proliferating)	COL6A3	CD44	0.0776515	0	COL6A3_CD44	COL6A3 - CD44	COLLAGEN	ECM-Receptor	KEGG: hsa04512
apCAF	Macrophages(Stress-like)	COL6A3	CD44	0.0663282	0	COL6A3_CD44	COL6A3 - CD44	COLLAGEN	ECM-Receptor	KEGG: hsa04512
iCAF	Macrophages(Stress-like)	COL6A3	CD44	0.0827864	0	COL6A3_CD44	COL6A3 - CD44	COLLAGEN	ECM-Receptor	KEGG: hsa04512
myCAF	Macrophages(Stress-like)	COL6A3	CD44	0.0927538	0	COL6A3_CD44	COL6A3 - CD44	COLLAGEN	ECM-Receptor	KEGG: hsa04512
ROS0/2/3	Macrophages(Stress-like)	COL6A3	CD44	0.00584396	0	COL6A3_CD44	COL6A3 - CD44	COLLAGEN	ECM-Receptor	KEGG: hsa04512
vCAF	Macrophages(Stress-like)	COL6A3	CD44	0.0667704	0	COL6A3_CD44	COL6A3 - CD44	COLLAGEN	ECM-Receptor	KEGG: hsa04512
apCAF	Mast cells	COL6A3	CD44	0.0947065	0	COL6A3_CD44	COL6A3 - CD44	COLLAGEN	ECM-Receptor	KEGG: hsa04512
iCAF	Mast cells	COL6A3	CD44	0.117321	0	COL6A3_CD44	COL6A3 - CD44	COLLAGEN	ECM-Receptor	KEGG: hsa04512
myCAF	Mast cells	COL6A3	CD44	0.130854	0	COL6A3_CD44	COL6A3 - CD44	COLLAGEN	ECM-Receptor	KEGG: hsa04512
ROS0/2/3	Mast cells	COL6A3	CD44	0.00858215	0	COL6A3_CD44	COL6A3 - CD44	COLLAGEN	ECM-Receptor	KEGG: hsa04512
vCAF	Mast cells	COL6A3	CD44	0.0953186	0	COL6A3_CD44	COL6A3 - CD44	COLLAGEN	ECM-Receptor	KEGG: hsa04512
apCAF	Monocytes	COL6A3	CD44	0.124302	0	COL6A3_CD44	COL6A3 - CD44	COLLAGEN	ECM-Receptor	KEGG: hsa04512
iCAF	Monocytes	COL6A3	CD44	0.152792	0	COL6A3_CD44	COL6A3 - CD44	COLLAGEN	ECM-Receptor	KEGG: hsa04512
myCAF	Monocytes	COL6A3	CD44	0.169629	0	COL6A3_CD44	COL6A3 - CD44	COLLAGEN	ECM-Receptor	KEGG: hsa04512
ROS0/2/3	Monocytes	COL6A3	CD44	0.0116092	0	COL6A3_CD44	COL6A3 - CD44	COLLAGEN	ECM-Receptor	KEGG: hsa04512
vCAF	Monocytes	COL6A3	CD44	0.125079	0	COL6A3_CD44	COL6A3 - CD44	COLLAGEN	ECM-Receptor	KEGG: hsa04512
apCAF	myCAF	COL6A3	CD44	0.0724459	0	COL6A3_CD44	COL6A3 - CD44	COLLAGEN	ECM-Receptor	KEGG: hsa04512
iCAF	myCAF	COL6A3	CD44	0.0902753	0	COL6A3_CD44	COL6A3 - CD44	COLLAGEN	ECM-Receptor	KEGG: hsa04512
myCAF	myCAF	COL6A3	CD44	0.101045	0	COL6A3_CD44	COL6A3 - CD44	COLLAGEN	ECM-Receptor	KEGG: hsa04512
ROS0/2/3	myCAF	COL6A3	CD44	0.00642134	0	COL6A3_CD44	COL6A3 - CD44	COLLAGEN	ECM-Receptor	KEGG: hsa04512
vCAF	myCAF	COL6A3	CD44	0.0729257	0	COL6A3_CD44	COL6A3 - CD44	COLLAGEN	ECM-Receptor	KEGG: hsa04512
apCAF	NK cells	COL6A3	CD44	0.0279876	0	COL6A3_CD44	COL6A3 - CD44	COLLAGEN	ECM-Receptor	KEGG: hsa04512
iCAF	NK cells	COL6A3	CD44	0.0352919	0	COL6A3_CD44	COL6A3 - CD44	COLLAGEN	ECM-Receptor	KEGG: hsa04512
myCAF	NK cells	COL6A3	CD44	0.0397891	0	COL6A3_CD44	COL6A3 - CD44	COLLAGEN	ECM-Receptor	KEGG: hsa04512
ROS0/2/3	NK cells	COL6A3	CD44	0.00237689	0	COL6A3_CD44	COL6A3 - CD44	COLLAGEN	ECM-Receptor	KEGG: hsa04512
vCAF	NK cells	COL6A3	CD44	0.0281819	0	COL6A3_CD44	COL6A3 - CD44	COLLAGEN	ECM-Receptor	KEGG: hsa04512
apCAF	ROS0/2/3	COL6A3	CD44	0.00988347	0	COL6A3_CD44	COL6A3 - CD44	COLLAGEN	ECM-Receptor	KEGG: hsa04512
iCAF	ROS0/2/3	COL6A3	CD44	0.0125237	0	COL6A3_CD44	COL6A3 - CD44	COLLAGEN	ECM-Receptor	KEGG: hsa04512
myCAF	ROS0/2/3	COL6A3	CD44	0.0141622	0	COL6A3_CD44	COL6A3 - CD44	COLLAGEN	ECM-Receptor	KEGG: hsa04512
ROS0/2/3	ROS0/2/3	COL6A3	CD44	0.000825303	0	COL6A3_CD44	COL6A3 - CD44	COLLAGEN	ECM-Receptor	KEGG: hsa04512
vCAF	ROS0/2/3	COL6A3	CD44	0.00995337	0	COL6A3_CD44	COL6A3 - CD44	COLLAGEN	ECM-Receptor	KEGG: hsa04512
apCAF	T cells	COL6A3	CD44	0.0734994	0	COL6A3_CD44	COL6A3 - CD44	COLLAGEN	ECM-Receptor	KEGG: hsa04512
iCAF	T cells	COL6A3	CD44	0.0915625	0	COL6A3_CD44	COL6A3 - CD44	COLLAGEN	ECM-Receptor	KEGG: hsa04512
myCAF	T cells	COL6A3	CD44	0.102469	0	COL6A3_CD44	COL6A3 - CD44	COLLAGEN	ECM-Receptor	KEGG: hsa04512
ROS0/2/3	T cells	COL6A3	CD44	0.00652147	0	COL6A3_CD44	COL6A3 - CD44	COLLAGEN	ECM-Receptor	KEGG: hsa04512
vCAF	T cells	COL6A3	CD44	0.0739856	0	COL6A3_CD44	COL6A3 - CD44	COLLAGEN	ECM-Receptor	KEGG: hsa04512
apCAF	TAMs	COL6A3	CD44	0.0803339	0	COL6A3_CD44	COL6A3 - CD44	COLLAGEN	ECM-Receptor	KEGG: hsa04512
iCAF	TAMs	COL6A3	CD44	0.0998955	0	COL6A3_CD44	COL6A3 - CD44	COLLAGEN	ECM-Receptor	KEGG: hsa04512
myCAF	TAMs	COL6A3	CD44	0.111672	0	COL6A3_CD44	COL6A3 - CD44	COLLAGEN	ECM-Receptor	KEGG: hsa04512
ROS0/2/3	TAMs	COL6A3	CD44	0.00717612	0	COL6A3_CD44	COL6A3 - CD44	COLLAGEN	ECM-Receptor	KEGG: hsa04512
vCAF	TAMs	COL6A3	CD44	0.0808614	0	COL6A3_CD44	COL6A3 - CD44	COLLAGEN	ECM-Receptor	KEGG: hsa04512
apCAF	vCAF	COL6A3	CD44	0.0136394	0	COL6A3_CD44	COL6A3 - CD44	COLLAGEN	ECM-Receptor	KEGG: hsa04512
iCAF	vCAF	COL6A3	CD44	0.0172655	0	COL6A3_CD44	COL6A3 - CD44	COLLAGEN	ECM-Receptor	KEGG: hsa04512
myCAF	vCAF	COL6A3	CD44	0.0195121	0	COL6A3_CD44	COL6A3 - CD44	COLLAGEN	ECM-Receptor	KEGG: hsa04512
ROS0/2/3	vCAF	COL6A3	CD44	0.00114291	0	COL6A3_CD44	COL6A3 - CD44	COLLAGEN	ECM-Receptor	KEGG: hsa04512
vCAF	vCAF	COL6A3	CD44	0.0137355	0	COL6A3_CD44	COL6A3 - CD44	COLLAGEN	ECM-Receptor	KEGG: hsa04512
apCAF	apCAF	COL6A3	SDC1	0.0143882	0	COL6A3_SDC1	COL6A3 - SDC1	COLLAGEN	ECM-Receptor	KEGG: hsa04512
iCAF	apCAF	COL6A3	SDC1	0.0182098	0	COL6A3_SDC1	COL6A3 - SDC1	COLLAGEN	ECM-Receptor	KEGG: hsa04512
myCAF	apCAF	COL6A3	SDC1	0.0205767	0	COL6A3_SDC1	COL6A3 - SDC1	COLLAGEN	ECM-Receptor	KEGG: hsa04512
ROS0/2/3	apCAF	COL6A3	SDC1	0.0012065	0	COL6A3_SDC1	COL6A3 - SDC1	COLLAGEN	ECM-Receptor	KEGG: hsa04512
vCAF	apCAF	COL6A3	SDC1	0.0144895	0	COL6A3_SDC1	COL6A3 - SDC1	COLLAGEN	ECM-Receptor	KEGG: hsa04512
apCAF	ROS0/2/3	COL6A3	SDC4	0.0120912	0	COL6A3_SDC4	COL6A3 - SDC4	COLLAGEN	ECM-Receptor	KEGG: hsa04512
iCAF	ROS0/2/3	COL6A3	SDC4	0.0153121	0	COL6A3_SDC4	COL6A3 - SDC4	COLLAGEN	ECM-Receptor	KEGG: hsa04512
myCAF	ROS0/2/3	COL6A3	SDC4	0.017309	0	COL6A3_SDC4	COL6A3 - SDC4	COLLAGEN	ECM-Receptor	KEGG: hsa04512
ROS0/2/3	ROS0/2/3	COL6A3	SDC4	0.00101172	0	COL6A3_SDC4	COL6A3 - SDC4	COLLAGEN	ECM-Receptor	KEGG: hsa04512
vCAF	ROS0/2/3	COL6A3	SDC4	0.0121765	0	COL6A3_SDC4	COL6A3 - SDC4	COLLAGEN	ECM-Receptor	KEGG: hsa04512
apCAF	ROS5/1/4	COL6A3	SDC4	0.00871422	0	COL6A3_SDC4	COL6A3 - SDC4	COLLAGEN	ECM-Receptor	KEGG: hsa04512
iCAF	ROS5/1/4	COL6A3	SDC4	0.0110456	0	COL6A3_SDC4	COL6A3 - SDC4	COLLAGEN	ECM-Receptor	KEGG: hsa04512
myCAF	ROS5/1/4	COL6A3	SDC4	0.0124932	0	COL6A3_SDC4	COL6A3 - SDC4	COLLAGEN	ECM-Receptor	KEGG: hsa04512
ROS0/2/3	ROS5/1/4	COL6A3	SDC4	0.00072688	0	COL6A3_SDC4	COL6A3 - SDC4	COLLAGEN	ECM-Receptor	KEGG: hsa04512
vCAF	ROS5/1/4	COL6A3	SDC4	0.00877593	0	COL6A3_SDC4	COL6A3 - SDC4	COLLAGEN	ECM-Receptor	KEGG: hsa04512
ROS0/2/3	vCAF	COL9A3	ITGA1_ITGB1	0.00553114	0	COL9A3_ITGA1_ITGB1	COL9A3 - (ITGA1+ITGB1)	COLLAGEN	ECM-Receptor	KEGG: hsa04512
ROS0/2/3	ROS0/2/3	COL9A3	ITGA10_ITGB1	0.0018662	0	COL9A3_ITGA10_ITGB1	COL9A3 - (ITGA10+ITGB1)	COLLAGEN	ECM-Receptor	KEGG: hsa04512
ROS0/2/3	apCAF	COL9A3	CD44	0.00113682	0	COL9A3_CD44	COL9A3 - CD44	COLLAGEN	ECM-Receptor	KEGG: hsa04512
ROS0/2/3	DCs	COL9A3	CD44	0.00721837	0	COL9A3_CD44	COL9A3 - CD44	COLLAGEN	ECM-Receptor	KEGG: hsa04512
ROS0/2/3	iCAF	COL9A3	CD44	0.00154058	0	COL9A3_CD44	COL9A3 - CD44	COLLAGEN	ECM-Receptor	KEGG: hsa04512
ROS0/2/3	Macrophages(IFNs response)	COL9A3	CD44	0.00690219	0	COL9A3_CD44	COL9A3 - CD44	COLLAGEN	ECM-Receptor	KEGG: hsa04512
ROS0/2/3	Macrophages(Proliferating)	COL9A3	CD44	0.00746732	0	COL9A3_CD44	COL9A3 - CD44	COLLAGEN	ECM-Receptor	KEGG: hsa04512
ROS0/2/3	Macrophages(Stress-like)	COL9A3	CD44	0.0063532	0	COL9A3_CD44	COL9A3 - CD44	COLLAGEN	ECM-Receptor	KEGG: hsa04512
ROS0/2/3	Mast cells	COL9A3	CD44	0.00932775	0	COL9A3_CD44	COL9A3 - CD44	COLLAGEN	ECM-Receptor	KEGG: hsa04512
ROS0/2/3	Monocytes	COL9A3	CD44	0.0126144	0	COL9A3_CD44	COL9A3 - CD44	COLLAGEN	ECM-Receptor	KEGG: hsa04512
ROS0/2/3	myCAF	COL9A3	CD44	0.00698054	0	COL9A3_CD44	COL9A3 - CD44	COLLAGEN	ECM-Receptor	KEGG: hsa04512
ROS0/2/3	NK cells	COL9A3	CD44	0.0025848	0	COL9A3_CD44	COL9A3 - CD44	COLLAGEN	ECM-Receptor	KEGG: hsa04512
ROS0/2/3	ROS0/2/3	COL9A3	CD44	0.000897614	0	COL9A3_CD44	COL9A3 - CD44	COLLAGEN	ECM-Receptor	KEGG: hsa04512
ROS0/2/3	T cells	COL9A3	CD44	0.00708932	0	COL9A3_CD44	COL9A3 - CD44	COLLAGEN	ECM-Receptor	KEGG: hsa04512
ROS0/2/3	TAMs	COL9A3	CD44	0.00780053	0	COL9A3_CD44	COL9A3 - CD44	COLLAGEN	ECM-Receptor	KEGG: hsa04512
ROS0/2/3	vCAF	COL9A3	CD44	0.00124301	0	COL9A3_CD44	COL9A3 - CD44	COLLAGEN	ECM-Receptor	KEGG: hsa04512
ROS0/2/3	apCAF	COL9A3	SDC1	0.00131216	0	COL9A3_SDC1	COL9A3 - SDC1	COLLAGEN	ECM-Receptor	KEGG: hsa04512
ROS0/2/3	ROS0/2/3	COL9A3	SDC4	0.00110035	0	COL9A3_SDC4	COL9A3 - SDC4	COLLAGEN	ECM-Receptor	KEGG: hsa04512
ROS0/2/3	ROS5/1/4	COL9A3	SDC4	0.000790574	0	COL9A3_SDC4	COL9A3 - SDC4	COLLAGEN	ECM-Receptor	KEGG: hsa04512
iCAF	apCAF	COMP	SDC1	0.00141466	0	COMP_SDC1	COMP - SDC1	THBS	ECM-Receptor	KEGG: hsa04512
myCAF	apCAF	COMP	SDC1	0.000996394	0	COMP_SDC1	COMP - SDC1	THBS	ECM-Receptor	KEGG: hsa04512
iCAF	ROS0/2/3	COMP	SDC4	0.00118632	0	COMP_SDC4	COMP - SDC4	THBS	ECM-Receptor	KEGG: hsa04512
myCAF	ROS0/2/3	COMP	SDC4	0.000835508	0	COMP_SDC4	COMP - SDC4	THBS	ECM-Receptor	KEGG: hsa04512
iCAF	ROS5/1/4	COMP	SDC4	0.000852361	0	COMP_SDC4	COMP - SDC4	THBS	ECM-Receptor	KEGG: hsa04512
myCAF	ROS5/1/4	COMP	SDC4	0.000600248	0	COMP_SDC4	COMP - SDC4	THBS	ECM-Receptor	KEGG: hsa04512
iCAF	DCs	COMP	CD36	0.000812358	0	COMP_CD36	COMP - CD36	THBS	ECM-Receptor	KEGG: hsa04512
myCAF	DCs	COMP	CD36	0.000572071	0	COMP_CD36	COMP - CD36	THBS	ECM-Receptor	KEGG: hsa04512
iCAF	Monocytes	COMP	CD36	0.00211317	0	COMP_CD36	COMP - CD36	THBS	ECM-Receptor	KEGG: hsa04512
myCAF	Monocytes	COMP	CD36	0.00148869	0	COMP_CD36	COMP - CD36	THBS	ECM-Receptor	KEGG: hsa04512
iCAF	ROS0/2/3	COMP	CD36	0.00123809	0	COMP_CD36	COMP - CD36	THBS	ECM-Receptor	KEGG: hsa04512
myCAF	ROS0/2/3	COMP	CD36	0.000871983	0	COMP_CD36	COMP - CD36	THBS	ECM-Receptor	KEGG: hsa04512
iCAF	ROS5/1/4	COMP	CD36	0.000479052	0	COMP_CD36	COMP - CD36	THBS	ECM-Receptor	KEGG: hsa04512
myCAF	ROS5/1/4	COMP	CD36	0.00033732	0	COMP_CD36	COMP - CD36	THBS	ECM-Receptor	KEGG: hsa04512
iCAF	apCAF	COMP	CD47	0.0015221	0	COMP_CD47	COMP - CD47	THBS	ECM-Receptor	KEGG: hsa04512
myCAF	apCAF	COMP	CD47	0.0010721	0	COMP_CD47	COMP - CD47	THBS	ECM-Receptor	KEGG: hsa04512
iCAF	DCs	COMP	CD47	0.00340351	0	COMP_CD47	COMP - CD47	THBS	ECM-Receptor	KEGG: hsa04512
myCAF	DCs	COMP	CD47	0.00239862	0	COMP_CD47	COMP - CD47	THBS	ECM-Receptor	KEGG: hsa04512
iCAF	iCAF	COMP	CD47	0.0017293	0	COMP_CD47	COMP - CD47	THBS	ECM-Receptor	KEGG: hsa04512
myCAF	iCAF	COMP	CD47	0.00121812	0	COMP_CD47	COMP - CD47	THBS	ECM-Receptor	KEGG: hsa04512
iCAF	Macrophages(IFNs response)	COMP	CD47	0.00486016	0	COMP_CD47	COMP - CD47	THBS	ECM-Receptor	KEGG: hsa04512
myCAF	Macrophages(IFNs response)	COMP	CD47	0.00342668	0	COMP_CD47	COMP - CD47	THBS	ECM-Receptor	KEGG: hsa04512
iCAF	Macrophages(Proliferating)	COMP	CD47	0.00391701	0	COMP_CD47	COMP - CD47	THBS	ECM-Receptor	KEGG: hsa04512
myCAF	Macrophages(Proliferating)	COMP	CD47	0.00276093	0	COMP_CD47	COMP - CD47	THBS	ECM-Receptor	KEGG: hsa04512
iCAF	Macrophages(Stress-like)	COMP	CD47	0.00329246	0	COMP_CD47	COMP - CD47	THBS	ECM-Receptor	KEGG: hsa04512
myCAF	Macrophages(Stress-like)	COMP	CD47	0.00232029	0	COMP_CD47	COMP - CD47	THBS	ECM-Receptor	KEGG: hsa04512
iCAF	Mast cells	COMP	CD47	0.00131172	0	COMP_CD47	COMP - CD47	THBS	ECM-Receptor	KEGG: hsa04512
myCAF	Mast cells	COMP	CD47	0.000923861	0	COMP_CD47	COMP - CD47	THBS	ECM-Receptor	KEGG: hsa04512
iCAF	Monocytes	COMP	CD47	0.00148452	0	COMP_CD47	COMP - CD47	THBS	ECM-Receptor	KEGG: hsa04512
myCAF	Monocytes	COMP	CD47	0.00104562	0	COMP_CD47	COMP - CD47	THBS	ECM-Receptor	KEGG: hsa04512
iCAF	myCAF	COMP	CD47	0.00283649	0	COMP_CD47	COMP - CD47	THBS	ECM-Receptor	KEGG: hsa04512
myCAF	myCAF	COMP	CD47	0.00199868	0	COMP_CD47	COMP - CD47	THBS	ECM-Receptor	KEGG: hsa04512
iCAF	NK cells	COMP	CD47	0.00265835	0	COMP_CD47	COMP - CD47	THBS	ECM-Receptor	KEGG: hsa04512
myCAF	NK cells	COMP	CD47	0.00187306	0	COMP_CD47	COMP - CD47	THBS	ECM-Receptor	KEGG: hsa04512
iCAF	ROS0/2/3	COMP	CD47	0.00379865	0	COMP_CD47	COMP - CD47	THBS	ECM-Receptor	KEGG: hsa04512
myCAF	ROS0/2/3	COMP	CD47	0.00267741	0	COMP_CD47	COMP - CD47	THBS	ECM-Receptor	KEGG: hsa04512
iCAF	ROS5/1/4	COMP	CD47	0.00139463	0	COMP_CD47	COMP - CD47	THBS	ECM-Receptor	KEGG: hsa04512
myCAF	ROS5/1/4	COMP	CD47	0.000982285	0	COMP_CD47	COMP - CD47	THBS	ECM-Receptor	KEGG: hsa04512
iCAF	T cells	COMP	CD47	0.00227528	0	COMP_CD47	COMP - CD47	THBS	ECM-Receptor	KEGG: hsa04512
myCAF	T cells	COMP	CD47	0.00160297	0	COMP_CD47	COMP - CD47	THBS	ECM-Receptor	KEGG: hsa04512
iCAF	TAMs	COMP	CD47	0.00339654	0	COMP_CD47	COMP - CD47	THBS	ECM-Receptor	KEGG: hsa04512
myCAF	TAMs	COMP	CD47	0.00239371	0	COMP_CD47	COMP - CD47	THBS	ECM-Receptor	KEGG: hsa04512
iCAF	vCAF	COMP	CD47	0.00140749	0	COMP_CD47	COMP - CD47	THBS	ECM-Receptor	KEGG: hsa04512
myCAF	vCAF	COMP	CD47	0.000991342	0	COMP_CD47	COMP - CD47	THBS	ECM-Receptor	KEGG: hsa04512
apCAF	DCs	CSF1	CSF1R	0.00746514	0	CSF1_CSF1R	CSF1 - CSF1R	CSF	Secreted Signaling	KEGG: hsa04060
Mast cells	DCs	CSF1	CSF1R	0.0317522	0	CSF1_CSF1R	CSF1 - CSF1R	CSF	Secreted Signaling	KEGG: hsa04060
vCAF	DCs	CSF1	CSF1R	0.00623134	0	CSF1_CSF1R	CSF1 - CSF1R	CSF	Secreted Signaling	KEGG: hsa04060
apCAF	Macrophages(IFNs response)	CSF1	CSF1R	0.0117727	0	CSF1_CSF1R	CSF1 - CSF1R	CSF	Secreted Signaling	KEGG: hsa04060
Mast cells	Macrophages(IFNs response)	CSF1	CSF1R	0.0493768	0	CSF1_CSF1R	CSF1 - CSF1R	CSF	Secreted Signaling	KEGG: hsa04060
vCAF	Macrophages(IFNs response)	CSF1	CSF1R	0.00983402	0	CSF1_CSF1R	CSF1 - CSF1R	CSF	Secreted Signaling	KEGG: hsa04060
apCAF	Macrophages(Proliferating)	CSF1	CSF1R	0.0100986	0	CSF1_CSF1R	CSF1 - CSF1R	CSF	Secreted Signaling	KEGG: hsa04060
Mast cells	Macrophages(Proliferating)	CSF1	CSF1R	0.0425859	0	CSF1_CSF1R	CSF1 - CSF1R	CSF	Secreted Signaling	KEGG: hsa04060
vCAF	Macrophages(Proliferating)	CSF1	CSF1R	0.00843327	0	CSF1_CSF1R	CSF1 - CSF1R	CSF	Secreted Signaling	KEGG: hsa04060
apCAF	Macrophages(Stress-like)	CSF1	CSF1R	0.0115413	0	CSF1_CSF1R	CSF1 - CSF1R	CSF	Secreted Signaling	KEGG: hsa04060
Mast cells	Macrophages(Stress-like)	CSF1	CSF1R	0.0484426	0	CSF1_CSF1R	CSF1 - CSF1R	CSF	Secreted Signaling	KEGG: hsa04060
vCAF	Macrophages(Stress-like)	CSF1	CSF1R	0.00964036	0	CSF1_CSF1R	CSF1 - CSF1R	CSF	Secreted Signaling	KEGG: hsa04060
apCAF	Monocytes	CSF1	CSF1R	0.00234441	0	CSF1_CSF1R	CSF1 - CSF1R	CSF	Secreted Signaling	KEGG: hsa04060
Mast cells	Monocytes	CSF1	CSF1R	0.0101419	0	CSF1_CSF1R	CSF1 - CSF1R	CSF	Secreted Signaling	KEGG: hsa04060
vCAF	Monocytes	CSF1	CSF1R	0.00195527	0	CSF1_CSF1R	CSF1 - CSF1R	CSF	Secreted Signaling	KEGG: hsa04060
apCAF	TAMs	CSF1	CSF1R	0.0118202	0	CSF1_CSF1R	CSF1 - CSF1R	CSF	Secreted Signaling	KEGG: hsa04060
Mast cells	TAMs	CSF1	CSF1R	0.0495682	0	CSF1_CSF1R	CSF1 - CSF1R	CSF	Secreted Signaling	KEGG: hsa04060
vCAF	TAMs	CSF1	CSF1R	0.00987374	0	CSF1_CSF1R	CSF1 - CSF1R	CSF	Secreted Signaling	KEGG: hsa04060
apCAF	DCs	CXCL12	CXCR4	0.020993	0	CXCL12_CXCR4	CXCL12 - CXCR4	CXCL	Secreted Signaling	KEGG: hsa04060
iCAF	DCs	CXCL12	CXCR4	0.0367076	0	CXCL12_CXCR4	CXCL12 - CXCR4	CXCL	Secreted Signaling	KEGG: hsa04060
apCAF	Macrophages(IFNs response)	CXCL12	CXCR4	0.0148346	0	CXCL12_CXCR4	CXCL12 - CXCR4	CXCL	Secreted Signaling	KEGG: hsa04060
iCAF	Macrophages(IFNs response)	CXCL12	CXCR4	0.0260619	0	CXCL12_CXCR4	CXCL12 - CXCR4	CXCL	Secreted Signaling	KEGG: hsa04060
apCAF	Macrophages(Proliferating)	CXCL12	CXCR4	0.00806082	0	CXCL12_CXCR4	CXCL12 - CXCR4	CXCL	Secreted Signaling	KEGG: hsa04060
iCAF	Macrophages(Proliferating)	CXCL12	CXCR4	0.0142356	0	CXCL12_CXCR4	CXCL12 - CXCR4	CXCL	Secreted Signaling	KEGG: hsa04060
apCAF	Macrophages(Stress-like)	CXCL12	CXCR4	0.0137474	0	CXCL12_CXCR4	CXCL12 - CXCR4	CXCL	Secreted Signaling	KEGG: hsa04060
iCAF	Macrophages(Stress-like)	CXCL12	CXCR4	0.024172	0	CXCL12_CXCR4	CXCL12 - CXCR4	CXCL	Secreted Signaling	KEGG: hsa04060
apCAF	Monocytes	CXCL12	CXCR4	0.00624543	0	CXCL12_CXCR4	CXCL12 - CXCR4	CXCL	Secreted Signaling	KEGG: hsa04060
iCAF	Monocytes	CXCL12	CXCR4	0.0110451	0	CXCL12_CXCR4	CXCL12 - CXCR4	CXCL	Secreted Signaling	KEGG: hsa04060
apCAF	NK cells	CXCL12	CXCR4	0.0462766	0	CXCL12_CXCR4	CXCL12 - CXCR4	CXCL	Secreted Signaling	KEGG: hsa04060
iCAF	NK cells	CXCL12	CXCR4	0.0793828	0	CXCL12_CXCR4	CXCL12 - CXCR4	CXCL	Secreted Signaling	KEGG: hsa04060
apCAF	T cells	CXCL12	CXCR4	0.0475344	0	CXCL12_CXCR4	CXCL12 - CXCR4	CXCL	Secreted Signaling	KEGG: hsa04060
iCAF	T cells	CXCL12	CXCR4	0.0814636	0	CXCL12_CXCR4	CXCL12 - CXCR4	CXCL	Secreted Signaling	KEGG: hsa04060
apCAF	TAMs	CXCL12	CXCR4	0.0163888	0	CXCL12_CXCR4	CXCL12 - CXCR4	CXCL	Secreted Signaling	KEGG: hsa04060
iCAF	TAMs	CXCL12	CXCR4	0.028758	0	CXCL12_CXCR4	CXCL12 - CXCR4	CXCL	Secreted Signaling	KEGG: hsa04060
apCAF	iCAF	CXCL12	ACKR3	0.00438882	0	CXCL12_ACKR3	CXCL12 - ACKR3	CXCL	Secreted Signaling	KEGG: hsa04060
iCAF	iCAF	CXCL12	ACKR3	0.0077728	0	CXCL12_ACKR3	CXCL12 - ACKR3	CXCL	Secreted Signaling	KEGG: hsa04060
apCAF	myCAF	CXCL12	ACKR3	0.00261554	0	CXCL12_ACKR3	CXCL12 - ACKR3	CXCL	Secreted Signaling	KEGG: hsa04060
iCAF	myCAF	CXCL12	ACKR3	0.0046386	0	CXCL12_ACKR3	CXCL12 - ACKR3	CXCL	Secreted Signaling	KEGG: hsa04060
ROS0/2/3	apCAF	EFNA1	EPHA2	0.000929898	0	EFNA1_EPHA2	EFNA1 - EPHA2	EPHA	Cell-Cell Contact	PMID: 15114347
ROS0/2/3	ROS0/2/3	EFNA1	EPHA2	0.000516899	0	EFNA1_EPHA2	EFNA1 - EPHA2	EPHA	Cell-Cell Contact	PMID: 15114347
ROS0/2/3	vCAF	EFNA1	EPHA3	0.000484452	0	EFNA1_EPHA3	EFNA1 - EPHA3	EPHA	Cell-Cell Contact	PMID: 15114347
DCs	Macrophages(IFNs response)	ENTPD1	TMIGD3	0.00109896	0	ENTPD1_TMIGD3	ENTPD1 - TMIGD3	CD39	Cell-Cell Contact	PMID: 21677139
Macrophages(IFNs response)	Macrophages(IFNs response)	ENTPD1	TMIGD3	0.00129104	0	ENTPD1_TMIGD3	ENTPD1 - TMIGD3	CD39	Cell-Cell Contact	PMID: 21677139
Macrophages(Proliferating)	Macrophages(IFNs response)	ENTPD1	TMIGD3	0.0010866	0	ENTPD1_TMIGD3	ENTPD1 - TMIGD3	CD39	Cell-Cell Contact	PMID: 21677139
Macrophages(Stress-like)	Macrophages(IFNs response)	ENTPD1	TMIGD3	0.00112126	0	ENTPD1_TMIGD3	ENTPD1 - TMIGD3	CD39	Cell-Cell Contact	PMID: 21677139
TAMs	Macrophages(IFNs response)	ENTPD1	TMIGD3	0.00116548	0	ENTPD1_TMIGD3	ENTPD1 - TMIGD3	CD39	Cell-Cell Contact	PMID: 21677139
DCs	Macrophages(Proliferating)	ENTPD1	TMIGD3	0.00120978	0	ENTPD1_TMIGD3	ENTPD1 - TMIGD3	CD39	Cell-Cell Contact	PMID: 21677139
Macrophages(IFNs response)	Macrophages(Proliferating)	ENTPD1	TMIGD3	0.0014212	0	ENTPD1_TMIGD3	ENTPD1 - TMIGD3	CD39	Cell-Cell Contact	PMID: 21677139
Macrophages(Proliferating)	Macrophages(Proliferating)	ENTPD1	TMIGD3	0.00119618	0	ENTPD1_TMIGD3	ENTPD1 - TMIGD3	CD39	Cell-Cell Contact	PMID: 21677139
Macrophages(Stress-like)	Macrophages(Proliferating)	ENTPD1	TMIGD3	0.00123433	0	ENTPD1_TMIGD3	ENTPD1 - TMIGD3	CD39	Cell-Cell Contact	PMID: 21677139
TAMs	Macrophages(Proliferating)	ENTPD1	TMIGD3	0.00128299	0	ENTPD1_TMIGD3	ENTPD1 - TMIGD3	CD39	Cell-Cell Contact	PMID: 21677139
DCs	Macrophages(Stress-like)	ENTPD1	TMIGD3	0.00152125	0	ENTPD1_TMIGD3	ENTPD1 - TMIGD3	CD39	Cell-Cell Contact	PMID: 21677139
Macrophages(IFNs response)	Macrophages(Stress-like)	ENTPD1	TMIGD3	0.00178701	0	ENTPD1_TMIGD3	ENTPD1 - TMIGD3	CD39	Cell-Cell Contact	PMID: 21677139
Macrophages(Proliferating)	Macrophages(Stress-like)	ENTPD1	TMIGD3	0.00150415	0	ENTPD1_TMIGD3	ENTPD1 - TMIGD3	CD39	Cell-Cell Contact	PMID: 21677139
Macrophages(Stress-like)	Macrophages(Stress-like)	ENTPD1	TMIGD3	0.00155211	0	ENTPD1_TMIGD3	ENTPD1 - TMIGD3	CD39	Cell-Cell Contact	PMID: 21677139
TAMs	Macrophages(Stress-like)	ENTPD1	TMIGD3	0.00161328	0	ENTPD1_TMIGD3	ENTPD1 - TMIGD3	CD39	Cell-Cell Contact	PMID: 21677139
DCs	TAMs	ENTPD1	TMIGD3	0.00117936	0	ENTPD1_TMIGD3	ENTPD1 - TMIGD3	CD39	Cell-Cell Contact	PMID: 21677139
Macrophages(IFNs response)	TAMs	ENTPD1	TMIGD3	0.00138547	0	ENTPD1_TMIGD3	ENTPD1 - TMIGD3	CD39	Cell-Cell Contact	PMID: 21677139
Macrophages(Proliferating)	TAMs	ENTPD1	TMIGD3	0.00116609	0	ENTPD1_TMIGD3	ENTPD1 - TMIGD3	CD39	Cell-Cell Contact	PMID: 21677139
Macrophages(Stress-like)	TAMs	ENTPD1	TMIGD3	0.00120328	0	ENTPD1_TMIGD3	ENTPD1 - TMIGD3	CD39	Cell-Cell Contact	PMID: 21677139
TAMs	TAMs	ENTPD1	TMIGD3	0.00125073	0	ENTPD1_TMIGD3	ENTPD1 - TMIGD3	CD39	Cell-Cell Contact	PMID: 21677139
DCs	iCAF	EREG	EGFR	0.00556731	0	EREG_EGFR	EREG - EGFR	EGF	Secreted Signaling	KEGG: hsa04012
Macrophages(IFNs response)	iCAF	EREG	EGFR	0.00128433	0	EREG_EGFR	EREG - EGFR	EGF	Secreted Signaling	KEGG: hsa04012
Monocytes	iCAF	EREG	EGFR	0.0138718	0	EREG_EGFR	EREG - EGFR	EGF	Secreted Signaling	KEGG: hsa04012
TAMs	iCAF	EREG	EGFR	0.000909591	0	EREG_EGFR	EREG - EGFR	EGF	Secreted Signaling	KEGG: hsa04012
apCAF	apCAF	FGF7	FGFR1	0.0274895	0	FGF7_FGFR1	FGF7 - FGFR1	FGF	Secreted Signaling	PMC: 4393358
iCAF	apCAF	FGF7	FGFR1	0.0315748	0	FGF7_FGFR1	FGF7 - FGFR1	FGF	Secreted Signaling	PMC: 4393358
myCAF	apCAF	FGF7	FGFR1	0.00552425	0	FGF7_FGFR1	FGF7 - FGFR1	FGF	Secreted Signaling	PMC: 4393358
apCAF	iCAF	FGF7	FGFR1	0.0090948	0	FGF7_FGFR1	FGF7 - FGFR1	FGF	Secreted Signaling	PMC: 4393358
iCAF	iCAF	FGF7	FGFR1	0.0104759	0	FGF7_FGFR1	FGF7 - FGFR1	FGF	Secreted Signaling	PMC: 4393358
myCAF	iCAF	FGF7	FGFR1	0.00180046	0	FGF7_FGFR1	FGF7 - FGFR1	FGF	Secreted Signaling	PMC: 4393358
apCAF	Macrophages(Proliferating)	FGF7	FGFR1	0.00290817	0	FGF7_FGFR1	FGF7 - FGFR1	FGF	Secreted Signaling	PMC: 4393358
iCAF	Macrophages(Proliferating)	FGF7	FGFR1	0.00335296	0	FGF7_FGFR1	FGF7 - FGFR1	FGF	Secreted Signaling	PMC: 4393358
myCAF	Macrophages(Proliferating)	FGF7	FGFR1	0.000572852	0	FGF7_FGFR1	FGF7 - FGFR1	FGF	Secreted Signaling	PMC: 4393358
apCAF	Macrophages(Stress-like)	FGF7	FGFR1	0.00547823	0	FGF7_FGFR1	FGF7 - FGFR1	FGF	Secreted Signaling	PMC: 4393358
iCAF	Macrophages(Stress-like)	FGF7	FGFR1	0.00631361	0	FGF7_FGFR1	FGF7 - FGFR1	FGF	Secreted Signaling	PMC: 4393358
myCAF	Macrophages(Stress-like)	FGF7	FGFR1	0.00108134	0	FGF7_FGFR1	FGF7 - FGFR1	FGF	Secreted Signaling	PMC: 4393358
apCAF	myCAF	FGF7	FGFR1	0.0216522	0	FGF7_FGFR1	FGF7 - FGFR1	FGF	Secreted Signaling	PMC: 4393358
iCAF	myCAF	FGF7	FGFR1	0.0248923	0	FGF7_FGFR1	FGF7 - FGFR1	FGF	Secreted Signaling	PMC: 4393358
myCAF	myCAF	FGF7	FGFR1	0.00433043	0	FGF7_FGFR1	FGF7 - FGFR1	FGF	Secreted Signaling	PMC: 4393358
apCAF	ROS0/2/3	FGF7	FGFR1	0.023465	0	FGF7_FGFR1	FGF7 - FGFR1	FGF	Secreted Signaling	PMC: 4393358
iCAF	ROS0/2/3	FGF7	FGFR1	0.0269688	0	FGF7_FGFR1	FGF7 - FGFR1	FGF	Secreted Signaling	PMC: 4393358
myCAF	ROS0/2/3	FGF7	FGFR1	0.00469994	0	FGF7_FGFR1	FGF7 - FGFR1	FGF	Secreted Signaling	PMC: 4393358
apCAF	ROS5/1/4	FGF7	FGFR1	0.0167594	0	FGF7_FGFR1	FGF7 - FGFR1	FGF	Secreted Signaling	PMC: 4393358
iCAF	ROS5/1/4	FGF7	FGFR1	0.0192817	0	FGF7_FGFR1	FGF7 - FGFR1	FGF	Secreted Signaling	PMC: 4393358
myCAF	ROS5/1/4	FGF7	FGFR1	0.00333852	0	FGF7_FGFR1	FGF7 - FGFR1	FGF	Secreted Signaling	PMC: 4393358
apCAF	vCAF	FGF7	FGFR1	0.00906559	0	FGF7_FGFR1	FGF7 - FGFR1	FGF	Secreted Signaling	PMC: 4393358
iCAF	vCAF	FGF7	FGFR1	0.0104423	0	FGF7_FGFR1	FGF7 - FGFR1	FGF	Secreted Signaling	PMC: 4393358
myCAF	vCAF	FGF7	FGFR1	0.00179464	0	FGF7_FGFR1	FGF7 - FGFR1	FGF	Secreted Signaling	PMC: 4393358
apCAF	apCAF	FGF7	FGFR2	0.00800704	0	FGF7_FGFR2	FGF7 - FGFR2	FGF	Secreted Signaling	PMC: 4393358
iCAF	apCAF	FGF7	FGFR2	0.00922446	0	FGF7_FGFR2	FGF7 - FGFR2	FGF	Secreted Signaling	PMC: 4393358
myCAF	apCAF	FGF7	FGFR2	0.00158373	0	FGF7_FGFR2	FGF7 - FGFR2	FGF	Secreted Signaling	PMC: 4393358
apCAF	DCs	FN1	ITGA4_ITGB1	0.0278133	0	FN1_ITGA4_ITGB1	FN1 - (ITGA4+ITGB1)	FN1	ECM-Receptor	KEGG: hsa04512
iCAF	DCs	FN1	ITGA4_ITGB1	0.0209377	0	FN1_ITGA4_ITGB1	FN1 - (ITGA4+ITGB1)	FN1	ECM-Receptor	KEGG: hsa04512
myCAF	DCs	FN1	ITGA4_ITGB1	0.0308349	0	FN1_ITGA4_ITGB1	FN1 - (ITGA4+ITGB1)	FN1	ECM-Receptor	KEGG: hsa04512
ROS0/2/3	DCs	FN1	ITGA4_ITGB1	0.00890826	0	FN1_ITGA4_ITGB1	FN1 - (ITGA4+ITGB1)	FN1	ECM-Receptor	KEGG: hsa04512
ROS5/1/4	DCs	FN1	ITGA4_ITGB1	0.00528113	0	FN1_ITGA4_ITGB1	FN1 - (ITGA4+ITGB1)	FN1	ECM-Receptor	KEGG: hsa04512
vCAF	DCs	FN1	ITGA4_ITGB1	0.0290248	0	FN1_ITGA4_ITGB1	FN1 - (ITGA4+ITGB1)	FN1	ECM-Receptor	KEGG: hsa04512
apCAF	Macrophages(IFNs response)	FN1	ITGA4_ITGB1	0.0312829	0	FN1_ITGA4_ITGB1	FN1 - (ITGA4+ITGB1)	FN1	ECM-Receptor	KEGG: hsa04512
iCAF	Macrophages(IFNs response)	FN1	ITGA4_ITGB1	0.0235704	0	FN1_ITGA4_ITGB1	FN1 - (ITGA4+ITGB1)	FN1	ECM-Receptor	KEGG: hsa04512
myCAF	Macrophages(IFNs response)	FN1	ITGA4_ITGB1	0.034668	0	FN1_ITGA4_ITGB1	FN1 - (ITGA4+ITGB1)	FN1	ECM-Receptor	KEGG: hsa04512
ROS0/2/3	Macrophages(IFNs response)	FN1	ITGA4_ITGB1	0.0100439	0	FN1_ITGA4_ITGB1	FN1 - (ITGA4+ITGB1)	FN1	ECM-Receptor	KEGG: hsa04512
ROS5/1/4	Macrophages(IFNs response)	FN1	ITGA4_ITGB1	0.00595716	0	FN1_ITGA4_ITGB1	FN1 - (ITGA4+ITGB1)	FN1	ECM-Receptor	KEGG: hsa04512
vCAF	Macrophages(IFNs response)	FN1	ITGA4_ITGB1	0.0326404	0	FN1_ITGA4_ITGB1	FN1 - (ITGA4+ITGB1)	FN1	ECM-Receptor	KEGG: hsa04512
apCAF	Macrophages(Proliferating)	FN1	ITGA4_ITGB1	0.0350472	0	FN1_ITGA4_ITGB1	FN1 - (ITGA4+ITGB1)	FN1	ECM-Receptor	KEGG: hsa04512
iCAF	Macrophages(Proliferating)	FN1	ITGA4_ITGB1	0.0264319	0	FN1_ITGA4_ITGB1	FN1 - (ITGA4+ITGB1)	FN1	ECM-Receptor	KEGG: hsa04512
myCAF	Macrophages(Proliferating)	FN1	ITGA4_ITGB1	0.0388233	0	FN1_ITGA4_ITGB1	FN1 - (ITGA4+ITGB1)	FN1	ECM-Receptor	KEGG: hsa04512
ROS0/2/3	Macrophages(Proliferating)	FN1	ITGA4_ITGB1	0.0112823	0	FN1_ITGA4_ITGB1	FN1 - (ITGA4+ITGB1)	FN1	ECM-Receptor	KEGG: hsa04512
ROS5/1/4	Macrophages(Proliferating)	FN1	ITGA4_ITGB1	0.00669505	0	FN1_ITGA4_ITGB1	FN1 - (ITGA4+ITGB1)	FN1	ECM-Receptor	KEGG: hsa04512
vCAF	Macrophages(Proliferating)	FN1	ITGA4_ITGB1	0.0365619	0	FN1_ITGA4_ITGB1	FN1 - (ITGA4+ITGB1)	FN1	ECM-Receptor	KEGG: hsa04512
apCAF	Macrophages(Stress-like)	FN1	ITGA4_ITGB1	0.0347954	0	FN1_ITGA4_ITGB1	FN1 - (ITGA4+ITGB1)	FN1	ECM-Receptor	KEGG: hsa04512
iCAF	Macrophages(Stress-like)	FN1	ITGA4_ITGB1	0.0262403	0	FN1_ITGA4_ITGB1	FN1 - (ITGA4+ITGB1)	FN1	ECM-Receptor	KEGG: hsa04512
myCAF	Macrophages(Stress-like)	FN1	ITGA4_ITGB1	0.0385454	0	FN1_ITGA4_ITGB1	FN1 - (ITGA4+ITGB1)	FN1	ECM-Receptor	KEGG: hsa04512
ROS0/2/3	Macrophages(Stress-like)	FN1	ITGA4_ITGB1	0.0111992	0	FN1_ITGA4_ITGB1	FN1 - (ITGA4+ITGB1)	FN1	ECM-Receptor	KEGG: hsa04512
ROS5/1/4	Macrophages(Stress-like)	FN1	ITGA4_ITGB1	0.00664554	0	FN1_ITGA4_ITGB1	FN1 - (ITGA4+ITGB1)	FN1	ECM-Receptor	KEGG: hsa04512
vCAF	Macrophages(Stress-like)	FN1	ITGA4_ITGB1	0.0362996	0	FN1_ITGA4_ITGB1	FN1 - (ITGA4+ITGB1)	FN1	ECM-Receptor	KEGG: hsa04512
apCAF	Monocytes	FN1	ITGA4_ITGB1	0.0327651	0	FN1_ITGA4_ITGB1	FN1 - (ITGA4+ITGB1)	FN1	ECM-Receptor	KEGG: hsa04512
iCAF	Monocytes	FN1	ITGA4_ITGB1	0.0246965	0	FN1_ITGA4_ITGB1	FN1 - (ITGA4+ITGB1)	FN1	ECM-Receptor	KEGG: hsa04512
myCAF	Monocytes	FN1	ITGA4_ITGB1	0.0363046	0	FN1_ITGA4_ITGB1	FN1 - (ITGA4+ITGB1)	FN1	ECM-Receptor	KEGG: hsa04512
ROS0/2/3	Monocytes	FN1	ITGA4_ITGB1	0.0105307	0	FN1_ITGA4_ITGB1	FN1 - (ITGA4+ITGB1)	FN1	ECM-Receptor	KEGG: hsa04512
ROS5/1/4	Monocytes	FN1	ITGA4_ITGB1	0.00624715	0	FN1_ITGA4_ITGB1	FN1 - (ITGA4+ITGB1)	FN1	ECM-Receptor	KEGG: hsa04512
vCAF	Monocytes	FN1	ITGA4_ITGB1	0.0341847	0	FN1_ITGA4_ITGB1	FN1 - (ITGA4+ITGB1)	FN1	ECM-Receptor	KEGG: hsa04512
apCAF	TAMs	FN1	ITGA4_ITGB1	0.0298379	0	FN1_ITGA4_ITGB1	FN1 - (ITGA4+ITGB1)	FN1	ECM-Receptor	KEGG: hsa04512
iCAF	TAMs	FN1	ITGA4_ITGB1	0.0224734	0	FN1_ITGA4_ITGB1	FN1 - (ITGA4+ITGB1)	FN1	ECM-Receptor	KEGG: hsa04512
myCAF	TAMs	FN1	ITGA4_ITGB1	0.033072	0	FN1_ITGA4_ITGB1	FN1 - (ITGA4+ITGB1)	FN1	ECM-Receptor	KEGG: hsa04512
ROS0/2/3	TAMs	FN1	ITGA4_ITGB1	0.00957027	0	FN1_ITGA4_ITGB1	FN1 - (ITGA4+ITGB1)	FN1	ECM-Receptor	KEGG: hsa04512
ROS5/1/4	TAMs	FN1	ITGA4_ITGB1	0.00567514	0	FN1_ITGA4_ITGB1	FN1 - (ITGA4+ITGB1)	FN1	ECM-Receptor	KEGG: hsa04512
vCAF	TAMs	FN1	ITGA4_ITGB1	0.0311348	0	FN1_ITGA4_ITGB1	FN1 - (ITGA4+ITGB1)	FN1	ECM-Receptor	KEGG: hsa04512
apCAF	DCs	FN1	ITGA5_ITGB1	0.0218325	0	FN1_ITGA5_ITGB1	FN1 - (ITGA5+ITGB1)	FN1	ECM-Receptor	KEGG: hsa04512
iCAF	DCs	FN1	ITGA5_ITGB1	0.0164104	0	FN1_ITGA5_ITGB1	FN1 - (ITGA5+ITGB1)	FN1	ECM-Receptor	KEGG: hsa04512
Macrophages(Proliferating)	DCs	FN1	ITGA5_ITGB1	0.000588353	0	FN1_ITGA5_ITGB1	FN1 - (ITGA5+ITGB1)	FN1	ECM-Receptor	KEGG: hsa04512
myCAF	DCs	FN1	ITGA5_ITGB1	0.0242205	0	FN1_ITGA5_ITGB1	FN1 - (ITGA5+ITGB1)	FN1	ECM-Receptor	KEGG: hsa04512
ROS0/2/3	DCs	FN1	ITGA5_ITGB1	0.00696357	0	FN1_ITGA5_ITGB1	FN1 - (ITGA5+ITGB1)	FN1	ECM-Receptor	KEGG: hsa04512
ROS5/1/4	DCs	FN1	ITGA5_ITGB1	0.00412495	0	FN1_ITGA5_ITGB1	FN1 - (ITGA5+ITGB1)	FN1	ECM-Receptor	KEGG: hsa04512
vCAF	DCs	FN1	ITGA5_ITGB1	0.0227896	0	FN1_ITGA5_ITGB1	FN1 - (ITGA5+ITGB1)	FN1	ECM-Receptor	KEGG: hsa04512
apCAF	Macrophages(IFNs response)	FN1	ITGA5_ITGB1	0.0251983	0	FN1_ITGA5_ITGB1	FN1 - (ITGA5+ITGB1)	FN1	ECM-Receptor	KEGG: hsa04512
iCAF	Macrophages(IFNs response)	FN1	ITGA5_ITGB1	0.0189565	0	FN1_ITGA5_ITGB1	FN1 - (ITGA5+ITGB1)	FN1	ECM-Receptor	KEGG: hsa04512
Macrophages(Proliferating)	Macrophages(IFNs response)	FN1	ITGA5_ITGB1	0.000681338	0	FN1_ITGA5_ITGB1	FN1 - (ITGA5+ITGB1)	FN1	ECM-Receptor	KEGG: hsa04512
myCAF	Macrophages(IFNs response)	FN1	ITGA5_ITGB1	0.027944	0	FN1_ITGA5_ITGB1	FN1 - (ITGA5+ITGB1)	FN1	ECM-Receptor	KEGG: hsa04512
ROS0/2/3	Macrophages(IFNs response)	FN1	ITGA5_ITGB1	0.00805599	0	FN1_ITGA5_ITGB1	FN1 - (ITGA5+ITGB1)	FN1	ECM-Receptor	KEGG: hsa04512
ROS5/1/4	Macrophages(IFNs response)	FN1	ITGA5_ITGB1	0.00477421	0	FN1_ITGA5_ITGB1	FN1 - (ITGA5+ITGB1)	FN1	ECM-Receptor	KEGG: hsa04512
vCAF	Macrophages(IFNs response)	FN1	ITGA5_ITGB1	0.026299	0	FN1_ITGA5_ITGB1	FN1 - (ITGA5+ITGB1)	FN1	ECM-Receptor	KEGG: hsa04512
apCAF	Macrophages(Proliferating)	FN1	ITGA5_ITGB1	0.0321974	0	FN1_ITGA5_ITGB1	FN1 - (ITGA5+ITGB1)	FN1	ECM-Receptor	KEGG: hsa04512
iCAF	Macrophages(Proliferating)	FN1	ITGA5_ITGB1	0.0242651	0	FN1_ITGA5_ITGB1	FN1 - (ITGA5+ITGB1)	FN1	ECM-Receptor	KEGG: hsa04512
Macrophages(Proliferating)	Macrophages(Proliferating)	FN1	ITGA5_ITGB1	0.000876712	0	FN1_ITGA5_ITGB1	FN1 - (ITGA5+ITGB1)	FN1	ECM-Receptor	KEGG: hsa04512
myCAF	Macrophages(Proliferating)	FN1	ITGA5_ITGB1	0.0356778	0	FN1_ITGA5_ITGB1	FN1 - (ITGA5+ITGB1)	FN1	ECM-Receptor	KEGG: hsa04512
ROS0/2/3	Macrophages(Proliferating)	FN1	ITGA5_ITGB1	0.0103442	0	FN1_ITGA5_ITGB1	FN1 - (ITGA5+ITGB1)	FN1	ECM-Receptor	KEGG: hsa04512
ROS5/1/4	Macrophages(Proliferating)	FN1	ITGA5_ITGB1	0.006136	0	FN1_ITGA5_ITGB1	FN1 - (ITGA5+ITGB1)	FN1	ECM-Receptor	KEGG: hsa04512
vCAF	Macrophages(Proliferating)	FN1	ITGA5_ITGB1	0.0335933	0	FN1_ITGA5_ITGB1	FN1 - (ITGA5+ITGB1)	FN1	ECM-Receptor	KEGG: hsa04512
apCAF	Monocytes	FN1	ITGA5_ITGB1	0.0373547	0	FN1_ITGA5_ITGB1	FN1 - (ITGA5+ITGB1)	FN1	ECM-Receptor	KEGG: hsa04512
iCAF	Monocytes	FN1	ITGA5_ITGB1	0.0281888	0	FN1_ITGA5_ITGB1	FN1 - (ITGA5+ITGB1)	FN1	ECM-Receptor	KEGG: hsa04512
Macrophages(Proliferating)	Monocytes	FN1	ITGA5_ITGB1	0.00102244	0	FN1_ITGA5_ITGB1	FN1 - (ITGA5+ITGB1)	FN1	ECM-Receptor	KEGG: hsa04512
myCAF	Monocytes	FN1	ITGA5_ITGB1	0.0413687	0	FN1_ITGA5_ITGB1	FN1 - (ITGA5+ITGB1)	FN1	ECM-Receptor	KEGG: hsa04512
ROS0/2/3	Monocytes	FN1	ITGA5_ITGB1	0.0120446	0	FN1_ITGA5_ITGB1	FN1 - (ITGA5+ITGB1)	FN1	ECM-Receptor	KEGG: hsa04512
ROS5/1/4	Monocytes	FN1	ITGA5_ITGB1	0.00714968	0	FN1_ITGA5_ITGB1	FN1 - (ITGA5+ITGB1)	FN1	ECM-Receptor	KEGG: hsa04512
vCAF	Monocytes	FN1	ITGA5_ITGB1	0.0389651	0	FN1_ITGA5_ITGB1	FN1 - (ITGA5+ITGB1)	FN1	ECM-Receptor	KEGG: hsa04512
apCAF	myCAF	FN1	ITGA5_ITGB1	0.0821387	0	FN1_ITGA5_ITGB1	FN1 - (ITGA5+ITGB1)	FN1	ECM-Receptor	KEGG: hsa04512
iCAF	myCAF	FN1	ITGA5_ITGB1	0.0626996	0	FN1_ITGA5_ITGB1	FN1 - (ITGA5+ITGB1)	FN1	ECM-Receptor	KEGG: hsa04512
Macrophages(Proliferating)	myCAF	FN1	ITGA5_ITGB1	0.00235478	0	FN1_ITGA5_ITGB1	FN1 - (ITGA5+ITGB1)	FN1	ECM-Receptor	KEGG: hsa04512
myCAF	myCAF	FN1	ITGA5_ITGB1	0.0905126	0	FN1_ITGA5_ITGB1	FN1 - (ITGA5+ITGB1)	FN1	ECM-Receptor	KEGG: hsa04512
ROS0/2/3	myCAF	FN1	ITGA5_ITGB1	0.0273467	0	FN1_ITGA5_ITGB1	FN1 - (ITGA5+ITGB1)	FN1	ECM-Receptor	KEGG: hsa04512
ROS5/1/4	myCAF	FN1	ITGA5_ITGB1	0.0163358	0	FN1_ITGA5_ITGB1	FN1 - (ITGA5+ITGB1)	FN1	ECM-Receptor	KEGG: hsa04512
vCAF	myCAF	FN1	ITGA5_ITGB1	0.0855084	0	FN1_ITGA5_ITGB1	FN1 - (ITGA5+ITGB1)	FN1	ECM-Receptor	KEGG: hsa04512
apCAF	TAMs	FN1	ITGA5_ITGB1	0.026032	0	FN1_ITGA5_ITGB1	FN1 - (ITGA5+ITGB1)	FN1	ECM-Receptor	KEGG: hsa04512
iCAF	TAMs	FN1	ITGA5_ITGB1	0.0195878	0	FN1_ITGA5_ITGB1	FN1 - (ITGA5+ITGB1)	FN1	ECM-Receptor	KEGG: hsa04512
Macrophages(Proliferating)	TAMs	FN1	ITGA5_ITGB1	0.000704466	0	FN1_ITGA5_ITGB1	FN1 - (ITGA5+ITGB1)	FN1	ECM-Receptor	KEGG: hsa04512
myCAF	TAMs	FN1	ITGA5_ITGB1	0.0288658	0	FN1_ITGA5_ITGB1	FN1 - (ITGA5+ITGB1)	FN1	ECM-Receptor	KEGG: hsa04512
ROS0/2/3	TAMs	FN1	ITGA5_ITGB1	0.00832736	0	FN1_ITGA5_ITGB1	FN1 - (ITGA5+ITGB1)	FN1	ECM-Receptor	KEGG: hsa04512
ROS5/1/4	TAMs	FN1	ITGA5_ITGB1	0.00493558	0	FN1_ITGA5_ITGB1	FN1 - (ITGA5+ITGB1)	FN1	ECM-Receptor	KEGG: hsa04512
vCAF	TAMs	FN1	ITGA5_ITGB1	0.0271681	0	FN1_ITGA5_ITGB1	FN1 - (ITGA5+ITGB1)	FN1	ECM-Receptor	KEGG: hsa04512
apCAF	apCAF	FN1	ITGAV_ITGB1	0.0594452	0	FN1_ITGAV_ITGB1	FN1 - (ITGAV+ITGB1)	FN1	ECM-Receptor	KEGG: hsa04512
iCAF	apCAF	FN1	ITGAV_ITGB1	0.0451129	0	FN1_ITGAV_ITGB1	FN1 - (ITGAV+ITGB1)	FN1	ECM-Receptor	KEGG: hsa04512
myCAF	apCAF	FN1	ITGAV_ITGB1	0.0656711	0	FN1_ITGAV_ITGB1	FN1 - (ITGAV+ITGB1)	FN1	ECM-Receptor	KEGG: hsa04512
ROS0/2/3	apCAF	FN1	ITGAV_ITGB1	0.0194702	0	FN1_ITGAV_ITGB1	FN1 - (ITGAV+ITGB1)	FN1	ECM-Receptor	KEGG: hsa04512
ROS5/1/4	apCAF	FN1	ITGAV_ITGB1	0.0115929	0	FN1_ITGAV_ITGB1	FN1 - (ITGAV+ITGB1)	FN1	ECM-Receptor	KEGG: hsa04512
vCAF	apCAF	FN1	ITGAV_ITGB1	0.0619468	0	FN1_ITGAV_ITGB1	FN1 - (ITGAV+ITGB1)	FN1	ECM-Receptor	KEGG: hsa04512
apCAF	iCAF	FN1	ITGAV_ITGB1	0.0140343	0	FN1_ITGAV_ITGB1	FN1 - (ITGAV+ITGB1)	FN1	ECM-Receptor	KEGG: hsa04512
iCAF	iCAF	FN1	ITGAV_ITGB1	0.0105281	0	FN1_ITGAV_ITGB1	FN1 - (ITGAV+ITGB1)	FN1	ECM-Receptor	KEGG: hsa04512
myCAF	iCAF	FN1	ITGAV_ITGB1	0.015583	0	FN1_ITGAV_ITGB1	FN1 - (ITGAV+ITGB1)	FN1	ECM-Receptor	KEGG: hsa04512
ROS0/2/3	iCAF	FN1	ITGAV_ITGB1	0.00445214	0	FN1_ITGAV_ITGB1	FN1 - (ITGAV+ITGB1)	FN1	ECM-Receptor	KEGG: hsa04512
vCAF	iCAF	FN1	ITGAV_ITGB1	0.0146547	0	FN1_ITGAV_ITGB1	FN1 - (ITGAV+ITGB1)	FN1	ECM-Receptor	KEGG: hsa04512
apCAF	Macrophages(IFNs response)	FN1	ITGAV_ITGB1	0.0333716	0	FN1_ITGAV_ITGB1	FN1 - (ITGAV+ITGB1)	FN1	ECM-Receptor	KEGG: hsa04512
iCAF	Macrophages(IFNs response)	FN1	ITGAV_ITGB1	0.0251575	0	FN1_ITGAV_ITGB1	FN1 - (ITGAV+ITGB1)	FN1	ECM-Receptor	KEGG: hsa04512
myCAF	Macrophages(IFNs response)	FN1	ITGAV_ITGB1	0.0369741	0	FN1_ITGAV_ITGB1	FN1 - (ITGAV+ITGB1)	FN1	ECM-Receptor	KEGG: hsa04512
ROS0/2/3	Macrophages(IFNs response)	FN1	ITGAV_ITGB1	0.0107302	0	FN1_ITGAV_ITGB1	FN1 - (ITGAV+ITGB1)	FN1	ECM-Receptor	KEGG: hsa04512
ROS5/1/4	Macrophages(IFNs response)	FN1	ITGAV_ITGB1	0.00636603	0	FN1_ITGAV_ITGB1	FN1 - (ITGAV+ITGB1)	FN1	ECM-Receptor	KEGG: hsa04512
vCAF	Macrophages(IFNs response)	FN1	ITGAV_ITGB1	0.0348166	0	FN1_ITGAV_ITGB1	FN1 - (ITGAV+ITGB1)	FN1	ECM-Receptor	KEGG: hsa04512
apCAF	Macrophages(Proliferating)	FN1	ITGAV_ITGB1	0.0372449	0	FN1_ITGAV_ITGB1	FN1 - (ITGAV+ITGB1)	FN1	ECM-Receptor	KEGG: hsa04512
iCAF	Macrophages(Proliferating)	FN1	ITGAV_ITGB1	0.0281052	0	FN1_ITGAV_ITGB1	FN1 - (ITGAV+ITGB1)	FN1	ECM-Receptor	KEGG: hsa04512
myCAF	Macrophages(Proliferating)	FN1	ITGAV_ITGB1	0.0412477	0	FN1_ITGAV_ITGB1	FN1 - (ITGAV+ITGB1)	FN1	ECM-Receptor	KEGG: hsa04512
ROS0/2/3	Macrophages(Proliferating)	FN1	ITGAV_ITGB1	0.0120083	0	FN1_ITGAV_ITGB1	FN1 - (ITGAV+ITGB1)	FN1	ECM-Receptor	KEGG: hsa04512
ROS5/1/4	Macrophages(Proliferating)	FN1	ITGAV_ITGB1	0.00712802	0	FN1_ITGAV_ITGB1	FN1 - (ITGAV+ITGB1)	FN1	ECM-Receptor	KEGG: hsa04512
vCAF	Macrophages(Proliferating)	FN1	ITGAV_ITGB1	0.0388508	0	FN1_ITGAV_ITGB1	FN1 - (ITGAV+ITGB1)	FN1	ECM-Receptor	KEGG: hsa04512
apCAF	Macrophages(Stress-like)	FN1	ITGAV_ITGB1	0.0349379	0	FN1_ITGAV_ITGB1	FN1 - (ITGAV+ITGB1)	FN1	ECM-Receptor	KEGG: hsa04512
iCAF	Macrophages(Stress-like)	FN1	ITGAV_ITGB1	0.0263487	0	FN1_ITGAV_ITGB1	FN1 - (ITGAV+ITGB1)	FN1	ECM-Receptor	KEGG: hsa04512
myCAF	Macrophages(Stress-like)	FN1	ITGAV_ITGB1	0.0387027	0	FN1_ITGAV_ITGB1	FN1 - (ITGAV+ITGB1)	FN1	ECM-Receptor	KEGG: hsa04512
ROS0/2/3	Macrophages(Stress-like)	FN1	ITGAV_ITGB1	0.0112462	0	FN1_ITGAV_ITGB1	FN1 - (ITGAV+ITGB1)	FN1	ECM-Receptor	KEGG: hsa04512
ROS5/1/4	Macrophages(Stress-like)	FN1	ITGAV_ITGB1	0.00667356	0	FN1_ITGAV_ITGB1	FN1 - (ITGAV+ITGB1)	FN1	ECM-Receptor	KEGG: hsa04512
vCAF	Macrophages(Stress-like)	FN1	ITGAV_ITGB1	0.0364481	0	FN1_ITGAV_ITGB1	FN1 - (ITGAV+ITGB1)	FN1	ECM-Receptor	KEGG: hsa04512
apCAF	myCAF	FN1	ITGAV_ITGB1	0.0831649	0	FN1_ITGAV_ITGB1	FN1 - (ITGAV+ITGB1)	FN1	ECM-Receptor	KEGG: hsa04512
iCAF	myCAF	FN1	ITGAV_ITGB1	0.0634997	0	FN1_ITGAV_ITGB1	FN1 - (ITGAV+ITGB1)	FN1	ECM-Receptor	KEGG: hsa04512
myCAF	myCAF	FN1	ITGAV_ITGB1	0.091633	0	FN1_ITGAV_ITGB1	FN1 - (ITGAV+ITGB1)	FN1	ECM-Receptor	KEGG: hsa04512
ROS0/2/3	myCAF	FN1	ITGAV_ITGB1	0.027709	0	FN1_ITGAV_ITGB1	FN1 - (ITGAV+ITGB1)	FN1	ECM-Receptor	KEGG: hsa04512
ROS5/1/4	myCAF	FN1	ITGAV_ITGB1	0.0165548	0	FN1_ITGAV_ITGB1	FN1 - (ITGAV+ITGB1)	FN1	ECM-Receptor	KEGG: hsa04512
vCAF	myCAF	FN1	ITGAV_ITGB1	0.0865727	0	FN1_ITGAV_ITGB1	FN1 - (ITGAV+ITGB1)	FN1	ECM-Receptor	KEGG: hsa04512
apCAF	ROS0/2/3	FN1	ITGAV_ITGB1	0.0281552	0	FN1_ITGAV_ITGB1	FN1 - (ITGAV+ITGB1)	FN1	ECM-Receptor	KEGG: hsa04512
iCAF	ROS0/2/3	FN1	ITGAV_ITGB1	0.0211969	0	FN1_ITGAV_ITGB1	FN1 - (ITGAV+ITGB1)	FN1	ECM-Receptor	KEGG: hsa04512
myCAF	ROS0/2/3	FN1	ITGAV_ITGB1	0.0312128	0	FN1_ITGAV_ITGB1	FN1 - (ITGAV+ITGB1)	FN1	ECM-Receptor	KEGG: hsa04512
ROS0/2/3	ROS0/2/3	FN1	ITGAV_ITGB1	0.00901994	0	FN1_ITGAV_ITGB1	FN1 - (ITGAV+ITGB1)	FN1	ECM-Receptor	KEGG: hsa04512
ROS5/1/4	ROS0/2/3	FN1	ITGAV_ITGB1	0.00534758	0	FN1_ITGAV_ITGB1	FN1 - (ITGAV+ITGB1)	FN1	ECM-Receptor	KEGG: hsa04512
vCAF	ROS0/2/3	FN1	ITGAV_ITGB1	0.0293812	0	FN1_ITGAV_ITGB1	FN1 - (ITGAV+ITGB1)	FN1	ECM-Receptor	KEGG: hsa04512
apCAF	ROS5/1/4	FN1	ITGAV_ITGB1	0.0232903	0	FN1_ITGAV_ITGB1	FN1 - (ITGAV+ITGB1)	FN1	ECM-Receptor	KEGG: hsa04512
iCAF	ROS5/1/4	FN1	ITGAV_ITGB1	0.0175127	0	FN1_ITGAV_ITGB1	FN1 - (ITGAV+ITGB1)	FN1	ECM-Receptor	KEGG: hsa04512
myCAF	ROS5/1/4	FN1	ITGAV_ITGB1	0.0258336	0	FN1_ITGAV_ITGB1	FN1 - (ITGAV+ITGB1)	FN1	ECM-Receptor	KEGG: hsa04512
ROS0/2/3	ROS5/1/4	FN1	ITGAV_ITGB1	0.00743609	0	FN1_ITGAV_ITGB1	FN1 - (ITGAV+ITGB1)	FN1	ECM-Receptor	KEGG: hsa04512
ROS5/1/4	ROS5/1/4	FN1	ITGAV_ITGB1	0.00440571	0	FN1_ITGAV_ITGB1	FN1 - (ITGAV+ITGB1)	FN1	ECM-Receptor	KEGG: hsa04512
vCAF	ROS5/1/4	FN1	ITGAV_ITGB1	0.0243097	0	FN1_ITGAV_ITGB1	FN1 - (ITGAV+ITGB1)	FN1	ECM-Receptor	KEGG: hsa04512
apCAF	TAMs	FN1	ITGAV_ITGB1	0.0377669	0	FN1_ITGAV_ITGB1	FN1 - (ITGAV+ITGB1)	FN1	ECM-Receptor	KEGG: hsa04512
iCAF	TAMs	FN1	ITGAV_ITGB1	0.0285028	0	FN1_ITGAV_ITGB1	FN1 - (ITGAV+ITGB1)	FN1	ECM-Receptor	KEGG: hsa04512
myCAF	TAMs	FN1	ITGAV_ITGB1	0.0418233	0	FN1_ITGAV_ITGB1	FN1 - (ITGAV+ITGB1)	FN1	ECM-Receptor	KEGG: hsa04512
ROS0/2/3	TAMs	FN1	ITGAV_ITGB1	0.012181	0	FN1_ITGAV_ITGB1	FN1 - (ITGAV+ITGB1)	FN1	ECM-Receptor	KEGG: hsa04512
ROS5/1/4	TAMs	FN1	ITGAV_ITGB1	0.00723108	0	FN1_ITGAV_ITGB1	FN1 - (ITGAV+ITGB1)	FN1	ECM-Receptor	KEGG: hsa04512
vCAF	TAMs	FN1	ITGAV_ITGB1	0.0393944	0	FN1_ITGAV_ITGB1	FN1 - (ITGAV+ITGB1)	FN1	ECM-Receptor	KEGG: hsa04512
apCAF	vCAF	FN1	ITGAV_ITGB1	0.085331	0	FN1_ITGAV_ITGB1	FN1 - (ITGAV+ITGB1)	FN1	ECM-Receptor	KEGG: hsa04512
iCAF	vCAF	FN1	ITGAV_ITGB1	0.0651901	0	FN1_ITGAV_ITGB1	FN1 - (ITGAV+ITGB1)	FN1	ECM-Receptor	KEGG: hsa04512
myCAF	vCAF	FN1	ITGAV_ITGB1	0.0939971	0	FN1_ITGAV_ITGB1	FN1 - (ITGAV+ITGB1)	FN1	ECM-Receptor	KEGG: hsa04512
ROS0/2/3	vCAF	FN1	ITGAV_ITGB1	0.0284756	0	FN1_ITGAV_ITGB1	FN1 - (ITGAV+ITGB1)	FN1	ECM-Receptor	KEGG: hsa04512
ROS5/1/4	vCAF	FN1	ITGAV_ITGB1	0.0170182	0	FN1_ITGAV_ITGB1	FN1 - (ITGAV+ITGB1)	FN1	ECM-Receptor	KEGG: hsa04512
vCAF	vCAF	FN1	ITGAV_ITGB1	0.088819	0	FN1_ITGAV_ITGB1	FN1 - (ITGAV+ITGB1)	FN1	ECM-Receptor	KEGG: hsa04512
apCAF	apCAF	FN1	CD44	0.0174391	0	FN1_CD44	FN1 - CD44	FN1	ECM-Receptor	KEGG: hsa04512
iCAF	apCAF	FN1	CD44	0.0130935	0.01	FN1_CD44	FN1 - CD44	FN1	ECM-Receptor	KEGG: hsa04512
myCAF	apCAF	FN1	CD44	0.0193561	0	FN1_CD44	FN1 - CD44	FN1	ECM-Receptor	KEGG: hsa04512
vCAF	apCAF	FN1	CD44	0.0182072	0	FN1_CD44	FN1 - CD44	FN1	ECM-Receptor	KEGG: hsa04512
apCAF	DCs	FN1	CD44	0.10184	0	FN1_CD44	FN1 - CD44	FN1	ECM-Receptor	KEGG: hsa04512
iCAF	DCs	FN1	CD44	0.0781354	0	FN1_CD44	FN1 - CD44	FN1	ECM-Receptor	KEGG: hsa04512
myCAF	DCs	FN1	CD44	0.111978	0	FN1_CD44	FN1 - CD44	FN1	ECM-Receptor	KEGG: hsa04512
ROS0/2/3	DCs	FN1	CD44	0.0343985	0	FN1_CD44	FN1 - CD44	FN1	ECM-Receptor	KEGG: hsa04512
ROS5/1/4	DCs	FN1	CD44	0.0206085	0	FN1_CD44	FN1 - CD44	FN1	ECM-Receptor	KEGG: hsa04512
vCAF	DCs	FN1	CD44	0.105925	0	FN1_CD44	FN1 - CD44	FN1	ECM-Receptor	KEGG: hsa04512
apCAF	iCAF	FN1	CD44	0.0234967	0	FN1_CD44	FN1 - CD44	FN1	ECM-Receptor	KEGG: hsa04512
iCAF	iCAF	FN1	CD44	0.0176688	0	FN1_CD44	FN1 - CD44	FN1	ECM-Receptor	KEGG: hsa04512
myCAF	iCAF	FN1	CD44	0.026062	0	FN1_CD44	FN1 - CD44	FN1	ECM-Receptor	KEGG: hsa04512
vCAF	iCAF	FN1	CD44	0.024525	0	FN1_CD44	FN1 - CD44	FN1	ECM-Receptor	KEGG: hsa04512
apCAF	Macrophages(IFNs response)	FN1	CD44	0.0977876	0	FN1_CD44	FN1 - CD44	FN1	ECM-Receptor	KEGG: hsa04512
iCAF	Macrophages(IFNs response)	FN1	CD44	0.0749475	0	FN1_CD44	FN1 - CD44	FN1	ECM-Receptor	KEGG: hsa04512
myCAF	Macrophages(IFNs response)	FN1	CD44	0.10757	0	FN1_CD44	FN1 - CD44	FN1	ECM-Receptor	KEGG: hsa04512
ROS0/2/3	Macrophages(IFNs response)	FN1	CD44	0.0329313	0	FN1_CD44	FN1 - CD44	FN1	ECM-Receptor	KEGG: hsa04512
ROS5/1/4	Macrophages(IFNs response)	FN1	CD44	0.0197174	0	FN1_CD44	FN1 - CD44	FN1	ECM-Receptor	KEGG: hsa04512
vCAF	Macrophages(IFNs response)	FN1	CD44	0.101728	0	FN1_CD44	FN1 - CD44	FN1	ECM-Receptor	KEGG: hsa04512
apCAF	Macrophages(Proliferating)	FN1	CD44	0.105007	0	FN1_CD44	FN1 - CD44	FN1	ECM-Receptor	KEGG: hsa04512
iCAF	Macrophages(Proliferating)	FN1	CD44	0.0806316	0	FN1_CD44	FN1 - CD44	FN1	ECM-Receptor	KEGG: hsa04512
myCAF	Macrophages(Proliferating)	FN1	CD44	0.11542	0	FN1_CD44	FN1 - CD44	FN1	ECM-Receptor	KEGG: hsa04512
ROS0/2/3	Macrophages(Proliferating)	FN1	CD44	0.0355513	0	FN1_CD44	FN1 - CD44	FN1	ECM-Receptor	KEGG: hsa04512
ROS5/1/4	Macrophages(Proliferating)	FN1	CD44	0.0213093	0	FN1_CD44	FN1 - CD44	FN1	ECM-Receptor	KEGG: hsa04512
vCAF	Macrophages(Proliferating)	FN1	CD44	0.109204	0	FN1_CD44	FN1 - CD44	FN1	ECM-Receptor	KEGG: hsa04512
apCAF	Macrophages(Stress-like)	FN1	CD44	0.0906698	0	FN1_CD44	FN1 - CD44	FN1	ECM-Receptor	KEGG: hsa04512
iCAF	Macrophages(Stress-like)	FN1	CD44	0.0693643	0	FN1_CD44	FN1 - CD44	FN1	ECM-Receptor	KEGG: hsa04512
myCAF	Macrophages(Stress-like)	FN1	CD44	0.0998188	0	FN1_CD44	FN1 - CD44	FN1	ECM-Receptor	KEGG: hsa04512
ROS0/2/3	Macrophages(Stress-like)	FN1	CD44	0.0303753	0	FN1_CD44	FN1 - CD44	FN1	ECM-Receptor	KEGG: hsa04512
ROS5/1/4	Macrophages(Stress-like)	FN1	CD44	0.0181678	0	FN1_CD44	FN1 - CD44	FN1	ECM-Receptor	KEGG: hsa04512
vCAF	Macrophages(Stress-like)	FN1	CD44	0.0943534	0	FN1_CD44	FN1 - CD44	FN1	ECM-Receptor	KEGG: hsa04512
apCAF	Mast cells	FN1	CD44	0.128034	0	FN1_CD44	FN1 - CD44	FN1	ECM-Receptor	KEGG: hsa04512
iCAF	Mast cells	FN1	CD44	0.098904	0	FN1_CD44	FN1 - CD44	FN1	ECM-Receptor	KEGG: hsa04512
myCAF	Mast cells	FN1	CD44	0.140372	0	FN1_CD44	FN1 - CD44	FN1	ECM-Receptor	KEGG: hsa04512
ROS0/2/3	Mast cells	FN1	CD44	0.0440978	0	FN1_CD44	FN1 - CD44	FN1	ECM-Receptor	KEGG: hsa04512
ROS5/1/4	Mast cells	FN1	CD44	0.0265262	0	FN1_CD44	FN1 - CD44	FN1	ECM-Receptor	KEGG: hsa04512
vCAF	Mast cells	FN1	CD44	0.133014	0	FN1_CD44	FN1 - CD44	FN1	ECM-Receptor	KEGG: hsa04512
apCAF	Monocytes	FN1	CD44	0.166134	0	FN1_CD44	FN1 - CD44	FN1	ECM-Receptor	KEGG: hsa04512
iCAF	Monocytes	FN1	CD44	0.129624	0	FN1_CD44	FN1 - CD44	FN1	ECM-Receptor	KEGG: hsa04512
myCAF	Monocytes	FN1	CD44	0.181379	0	FN1_CD44	FN1 - CD44	FN1	ECM-Receptor	KEGG: hsa04512
ROS0/2/3	Monocytes	FN1	CD44	0.0589075	0	FN1_CD44	FN1 - CD44	FN1	ECM-Receptor	KEGG: hsa04512
ROS5/1/4	Monocytes	FN1	CD44	0.0356548	0	FN1_CD44	FN1 - CD44	FN1	ECM-Receptor	KEGG: hsa04512
vCAF	Monocytes	FN1	CD44	0.172302	0	FN1_CD44	FN1 - CD44	FN1	ECM-Receptor	KEGG: hsa04512
apCAF	myCAF	FN1	CD44	0.098795	0	FN1_CD44	FN1 - CD44	FN1	ECM-Receptor	KEGG: hsa04512
iCAF	myCAF	FN1	CD44	0.0757393	0	FN1_CD44	FN1 - CD44	FN1	ECM-Receptor	KEGG: hsa04512
myCAF	myCAF	FN1	CD44	0.108666	0	FN1_CD44	FN1 - CD44	FN1	ECM-Receptor	KEGG: hsa04512
ROS0/2/3	myCAF	FN1	CD44	0.0332952	0	FN1_CD44	FN1 - CD44	FN1	ECM-Receptor	KEGG: hsa04512
ROS5/1/4	myCAF	FN1	CD44	0.0199383	0	FN1_CD44	FN1 - CD44	FN1	ECM-Receptor	KEGG: hsa04512
vCAF	myCAF	FN1	CD44	0.102771	0	FN1_CD44	FN1 - CD44	FN1	ECM-Receptor	KEGG: hsa04512
apCAF	NK cells	FN1	CD44	0.0388441	0	FN1_CD44	FN1 - CD44	FN1	ECM-Receptor	KEGG: hsa04512
iCAF	NK cells	FN1	CD44	0.0293238	0	FN1_CD44	FN1 - CD44	FN1	ECM-Receptor	KEGG: hsa04512
myCAF	NK cells	FN1	CD44	0.0430111	0	FN1_CD44	FN1 - CD44	FN1	ECM-Receptor	KEGG: hsa04512
ROS0/2/3	NK cells	FN1	CD44	0.012538	0	FN1_CD44	FN1 - CD44	FN1	ECM-Receptor	KEGG: hsa04512
ROS5/1/4	NK cells	FN1	CD44	0.00744407	0	FN1_CD44	FN1 - CD44	FN1	ECM-Receptor	KEGG: hsa04512
vCAF	NK cells	FN1	CD44	0.0405161	0	FN1_CD44	FN1 - CD44	FN1	ECM-Receptor	KEGG: hsa04512
apCAF	ROS0/2/3	FN1	CD44	0.0138171	0	FN1_CD44	FN1 - CD44	FN1	ECM-Receptor	KEGG: hsa04512
myCAF	ROS0/2/3	FN1	CD44	0.0153422	0	FN1_CD44	FN1 - CD44	FN1	ECM-Receptor	KEGG: hsa04512
vCAF	ROS0/2/3	FN1	CD44	0.014428	0	FN1_CD44	FN1 - CD44	FN1	ECM-Receptor	KEGG: hsa04512
apCAF	T cells	FN1	CD44	0.10019	0	FN1_CD44	FN1 - CD44	FN1	ECM-Receptor	KEGG: hsa04512
iCAF	T cells	FN1	CD44	0.0768367	0	FN1_CD44	FN1 - CD44	FN1	ECM-Receptor	KEGG: hsa04512
myCAF	T cells	FN1	CD44	0.110184	0	FN1_CD44	FN1 - CD44	FN1	ECM-Receptor	KEGG: hsa04512
ROS0/2/3	T cells	FN1	CD44	0.0338001	0	FN1_CD44	FN1 - CD44	FN1	ECM-Receptor	KEGG: hsa04512
ROS5/1/4	T cells	FN1	CD44	0.0202449	0	FN1_CD44	FN1 - CD44	FN1	ECM-Receptor	KEGG: hsa04512
vCAF	T cells	FN1	CD44	0.104216	0	FN1_CD44	FN1 - CD44	FN1	ECM-Receptor	KEGG: hsa04512
apCAF	TAMs	FN1	CD44	0.109214	0	FN1_CD44	FN1 - CD44	FN1	ECM-Receptor	KEGG: hsa04512
iCAF	TAMs	FN1	CD44	0.0839534	0	FN1_CD44	FN1 - CD44	FN1	ECM-Receptor	KEGG: hsa04512
myCAF	TAMs	FN1	CD44	0.119988	0	FN1_CD44	FN1 - CD44	FN1	ECM-Receptor	KEGG: hsa04512
ROS0/2/3	TAMs	FN1	CD44	0.0370909	0	FN1_CD44	FN1 - CD44	FN1	ECM-Receptor	KEGG: hsa04512
ROS5/1/4	TAMs	FN1	CD44	0.0222464	0	FN1_CD44	FN1 - CD44	FN1	ECM-Receptor	KEGG: hsa04512
vCAF	TAMs	FN1	CD44	0.113557	0	FN1_CD44	FN1 - CD44	FN1	ECM-Receptor	KEGG: hsa04512
apCAF	vCAF	FN1	CD44	0.0190392	0	FN1_CD44	FN1 - CD44	FN1	ECM-Receptor	KEGG: hsa04512
iCAF	vCAF	FN1	CD44	0.0143007	0	FN1_CD44	FN1 - CD44	FN1	ECM-Receptor	KEGG: hsa04512
myCAF	vCAF	FN1	CD44	0.0211283	0	FN1_CD44	FN1 - CD44	FN1	ECM-Receptor	KEGG: hsa04512
vCAF	vCAF	FN1	CD44	0.0198763	0	FN1_CD44	FN1 - CD44	FN1	ECM-Receptor	KEGG: hsa04512
apCAF	apCAF	FN1	SDC1	0.0200785	0	FN1_SDC1	FN1 - SDC1	FN1	ECM-Receptor	KEGG: hsa04512
iCAF	apCAF	FN1	SDC1	0.0150853	0	FN1_SDC1	FN1 - SDC1	FN1	ECM-Receptor	KEGG: hsa04512
Macrophages(Proliferating)	apCAF	FN1	SDC1	0.000540141	0	FN1_SDC1	FN1 - SDC1	FN1	ECM-Receptor	KEGG: hsa04512
myCAF	apCAF	FN1	SDC1	0.022279	0	FN1_SDC1	FN1 - SDC1	FN1	ECM-Receptor	KEGG: hsa04512
ROS0/2/3	apCAF	FN1	SDC1	0.00639629	0	FN1_SDC1	FN1 - SDC1	FN1	ECM-Receptor	KEGG: hsa04512
ROS5/1/4	apCAF	FN1	SDC1	0.00378804	0	FN1_SDC1	FN1 - SDC1	FN1	ECM-Receptor	KEGG: hsa04512
vCAF	apCAF	FN1	SDC1	0.0209603	0	FN1_SDC1	FN1 - SDC1	FN1	ECM-Receptor	KEGG: hsa04512
apCAF	ROS0/2/3	FN1	SDC4	0.0168885	0	FN1_SDC4	FN1 - SDC4	FN1	ECM-Receptor	KEGG: hsa04512
iCAF	ROS0/2/3	FN1	SDC4	0.0126783	0	FN1_SDC4	FN1 - SDC4	FN1	ECM-Receptor	KEGG: hsa04512
Macrophages(Proliferating)	ROS0/2/3	FN1	SDC4	0.000452892	0	FN1_SDC4	FN1 - SDC4	FN1	ECM-Receptor	KEGG: hsa04512
myCAF	ROS0/2/3	FN1	SDC4	0.0187461	0	FN1_SDC4	FN1 - SDC4	FN1	ECM-Receptor	KEGG: hsa04512
ROS0/2/3	ROS0/2/3	FN1	SDC4	0.00536818	0	FN1_SDC4	FN1 - SDC4	FN1	ECM-Receptor	KEGG: hsa04512
ROS5/1/4	ROS0/2/3	FN1	SDC4	0.00317783	0	FN1_SDC4	FN1 - SDC4	FN1	ECM-Receptor	KEGG: hsa04512
vCAF	ROS0/2/3	FN1	SDC4	0.0176328	0	FN1_SDC4	FN1 - SDC4	FN1	ECM-Receptor	KEGG: hsa04512
apCAF	ROS5/1/4	FN1	SDC4	0.0121882	0	FN1_SDC4	FN1 - SDC4	FN1	ECM-Receptor	KEGG: hsa04512
iCAF	ROS5/1/4	FN1	SDC4	0.00913891	0	FN1_SDC4	FN1 - SDC4	FN1	ECM-Receptor	KEGG: hsa04512
Macrophages(Proliferating)	ROS5/1/4	FN1	SDC4	0.000325333	0	FN1_SDC4	FN1 - SDC4	FN1	ECM-Receptor	KEGG: hsa04512
myCAF	ROS5/1/4	FN1	SDC4	0.013536	0	FN1_SDC4	FN1 - SDC4	FN1	ECM-Receptor	KEGG: hsa04512
ROS0/2/3	ROS5/1/4	FN1	SDC4	0.00386156	0	FN1_SDC4	FN1 - SDC4	FN1	ECM-Receptor	KEGG: hsa04512
ROS5/1/4	ROS5/1/4	FN1	SDC4	0.00228453	0	FN1_SDC4	FN1 - SDC4	FN1	ECM-Receptor	KEGG: hsa04512
vCAF	ROS5/1/4	FN1	SDC4	0.012728	0	FN1_SDC4	FN1 - SDC4	FN1	ECM-Receptor	KEGG: hsa04512
apCAF	DCs	GAS6	AXL	0.00343085	0	GAS6_AXL	GAS6 - AXL	GAS	Secreted Signaling	PMID: 27801848
iCAF	DCs	GAS6	AXL	0.0041138	0	GAS6_AXL	GAS6 - AXL	GAS	Secreted Signaling	PMID: 27801848
Macrophages(IFNs response)	DCs	GAS6	AXL	0.00292963	0	GAS6_AXL	GAS6 - AXL	GAS	Secreted Signaling	PMID: 27801848
Macrophages(Proliferating)	DCs	GAS6	AXL	0.000967903	0	GAS6_AXL	GAS6 - AXL	GAS	Secreted Signaling	PMID: 27801848
Macrophages(Stress-like)	DCs	GAS6	AXL	0.0023282	0	GAS6_AXL	GAS6 - AXL	GAS	Secreted Signaling	PMID: 27801848
myCAF	DCs	GAS6	AXL	0.0010385	0	GAS6_AXL	GAS6 - AXL	GAS	Secreted Signaling	PMID: 27801848
TAMs	DCs	GAS6	AXL	0.00289985	0	GAS6_AXL	GAS6 - AXL	GAS	Secreted Signaling	PMID: 27801848
apCAF	iCAF	GAS6	AXL	0.00491212	0	GAS6_AXL	GAS6 - AXL	GAS	Secreted Signaling	PMID: 27801848
DCs	iCAF	GAS6	AXL	0.0010496	0.02	GAS6_AXL	GAS6 - AXL	GAS	Secreted Signaling	PMID: 27801848
iCAF	iCAF	GAS6	AXL	0.00588819	0	GAS6_AXL	GAS6 - AXL	GAS	Secreted Signaling	PMID: 27801848
Macrophages(IFNs response)	iCAF	GAS6	AXL	0.00419541	0	GAS6_AXL	GAS6 - AXL	GAS	Secreted Signaling	PMID: 27801848
Macrophages(Proliferating)	iCAF	GAS6	AXL	0.00138728	0	GAS6_AXL	GAS6 - AXL	GAS	Secreted Signaling	PMID: 27801848
Macrophages(Stress-like)	iCAF	GAS6	AXL	0.003335	0	GAS6_AXL	GAS6 - AXL	GAS	Secreted Signaling	PMID: 27801848
myCAF	iCAF	GAS6	AXL	0.00148842	0	GAS6_AXL	GAS6 - AXL	GAS	Secreted Signaling	PMID: 27801848
TAMs	iCAF	GAS6	AXL	0.00415282	0	GAS6_AXL	GAS6 - AXL	GAS	Secreted Signaling	PMID: 27801848
apCAF	Macrophages(IFNs response)	GAS6	AXL	0.0156992	0	GAS6_AXL	GAS6 - AXL	GAS	Secreted Signaling	PMID: 27801848
DCs	Macrophages(IFNs response)	GAS6	AXL	0.00338338	0	GAS6_AXL	GAS6 - AXL	GAS	Secreted Signaling	PMID: 27801848
iCAF	Macrophages(IFNs response)	GAS6	AXL	0.0187783	0	GAS6_AXL	GAS6 - AXL	GAS	Secreted Signaling	PMID: 27801848
Macrophages(IFNs response)	Macrophages(IFNs response)	GAS6	AXL	0.0134298	0	GAS6_AXL	GAS6 - AXL	GAS	Secreted Signaling	PMID: 27801848
Macrophages(Proliferating)	Macrophages(IFNs response)	GAS6	AXL	0.00446852	0	GAS6_AXL	GAS6 - AXL	GAS	Secreted Signaling	PMID: 27801848
Macrophages(Stress-like)	Macrophages(IFNs response)	GAS6	AXL	0.0106959	0	GAS6_AXL	GAS6 - AXL	GAS	Secreted Signaling	PMID: 27801848
myCAF	Macrophages(IFNs response)	GAS6	AXL	0.00479323	0	GAS6_AXL	GAS6 - AXL	GAS	Secreted Signaling	PMID: 27801848
TAMs	Macrophages(IFNs response)	GAS6	AXL	0.0132948	0	GAS6_AXL	GAS6 - AXL	GAS	Secreted Signaling	PMID: 27801848
apCAF	Macrophages(Proliferating)	GAS6	AXL	0.00338244	0	GAS6_AXL	GAS6 - AXL	GAS	Secreted Signaling	PMID: 27801848
DCs	Macrophages(Proliferating)	GAS6	AXL	0.000721873	0.03	GAS6_AXL	GAS6 - AXL	GAS	Secreted Signaling	PMID: 27801848
iCAF	Macrophages(Proliferating)	GAS6	AXL	0.00405579	0	GAS6_AXL	GAS6 - AXL	GAS	Secreted Signaling	PMID: 27801848
Macrophages(IFNs response)	Macrophages(Proliferating)	GAS6	AXL	0.00288827	0	GAS6_AXL	GAS6 - AXL	GAS	Secreted Signaling	PMID: 27801848
Macrophages(Proliferating)	Macrophages(Proliferating)	GAS6	AXL	0.000954213	0	GAS6_AXL	GAS6 - AXL	GAS	Secreted Signaling	PMID: 27801848
Macrophages(Stress-like)	Macrophages(Proliferating)	GAS6	AXL	0.00229531	0	GAS6_AXL	GAS6 - AXL	GAS	Secreted Signaling	PMID: 27801848
myCAF	Macrophages(Proliferating)	GAS6	AXL	0.00102381	0	GAS6_AXL	GAS6 - AXL	GAS	Secreted Signaling	PMID: 27801848
TAMs	Macrophages(Proliferating)	GAS6	AXL	0.00285891	0	GAS6_AXL	GAS6 - AXL	GAS	Secreted Signaling	PMID: 27801848
apCAF	Macrophages(Stress-like)	GAS6	AXL	0.00374794	0	GAS6_AXL	GAS6 - AXL	GAS	Secreted Signaling	PMID: 27801848
DCs	Macrophages(Stress-like)	GAS6	AXL	0.000800109	0.01	GAS6_AXL	GAS6 - AXL	GAS	Secreted Signaling	PMID: 27801848
iCAF	Macrophages(Stress-like)	GAS6	AXL	0.00449373	0	GAS6_AXL	GAS6 - AXL	GAS	Secreted Signaling	PMID: 27801848
Macrophages(IFNs response)	Macrophages(Stress-like)	GAS6	AXL	0.00320055	0	GAS6_AXL	GAS6 - AXL	GAS	Secreted Signaling	PMID: 27801848
Macrophages(Proliferating)	Macrophages(Stress-like)	GAS6	AXL	0.0010576	0	GAS6_AXL	GAS6 - AXL	GAS	Secreted Signaling	PMID: 27801848
Macrophages(Stress-like)	Macrophages(Stress-like)	GAS6	AXL	0.00254364	0	GAS6_AXL	GAS6 - AXL	GAS	Secreted Signaling	PMID: 27801848
[truncated: 3,415 more rows]
