# Supplementary material for: An Auto-RS Signature for Prognostic Stratification and Drug Sensitivity Prediction in Osteosarcoma
Source: Genes (Basel). 2026 Jun 26;17(7):737. doi: 10.3390/genes17070737 (PMC13408425; doi:10.3390/genes17070737)
Supplement: Supplementary file 1 [file genes-17-00737-s001.zip › Table S12.xlsx]

## Sheet: Sheet1
Table S12: Drug sensitivity prediction for 139 samples.
Drugs	GSM530667	GSM531284	GSM531287	GSM531291	GSM531299	GSM531301	GSM531302	GSM531303	GSM531304	GSM531305	GSM531309	GSM531310	GSM531312	GSM531313	GSM531320	GSM531321	GSM531323	GSM531324	GSM531330	GSM531331	GSM531332	GSM531333	GSM531352	TARGET.40.0A4HMC	TARGET.40.0A4I0S	TARGET.40.0A4I0W	TARGET.40.0A4I48	TARGET.40.0A4I4M	TARGET.40.0A4I5B	TARGET.40.0A4I65	TARGET.40.0A4I8U	TARGET.40.0A4I9K	TARGET.40.PAKZZK	TARGET.40.PALECC	TARGET.40.PALFYN	TARGET.40.PALHRL	TARGET.40.PALKDP	TARGET.40.PALKGN	TARGET.40.PALWWX	TARGET.40.PAMEKS	TARGET.40.PAMHLF	TARGET.40.PAMHYN	TARGET.40.PAMJXS	TARGET.40.PAMRHD	TARGET.40.PANGPE	TARGET.40.PANGRW	TARGET.40.PANMIG	TARGET.40.PANSEN	TARGET.40.PANVJJ
Sepantronium bromide	-4.9932	-4.9241	-4.9992	-4.9672	-4.8774	-5.0188	-4.6842	-4.816	-4.7612	-4.9123	-4.809	-5.0518	-5.0016	-5.0692	-4.8454	-4.9517	-4.9011	-5.0609	-4.9403	-4.9861	-4.8731	-4.9529	-5.071	-5.0761	-4.9811	-4.9479	-4.9983	-4.8941	-4.9556	-4.915	-4.9949	-4.8939	-4.9443	-4.9965	-4.9051	-5.0646	-4.9039	-5.0041	-5.0212	-4.9973	-4.9516	-4.8669	-5.0457	-5.0573	-5.0068	-4.9782	-4.856	-4.8332	-4.9727
Daporinad	-4.8668	-4.9733	-4.958	-4.9234	-4.7488	-4.8713	-4.7158	-4.7667	-4.8562	-4.6367	-4.7356	-4.8784	-4.8683	-4.7895	-4.7208	-4.7406	-4.8366	-4.7683	-4.8093	-4.7686	-4.8698	-4.8768	-4.9098	-4.831	-4.7543	-4.7763	-4.7717	-4.818	-4.7947	-4.7619	-4.8848	-4.715	-4.799	-4.8519	-4.7793	-4.9196	-4.8285	-4.9138	-4.8599	-4.8013	-4.7978	-4.8781	-4.8665	-4.8929	-4.831	-4.7898	-4.7876	-4.8498	-4.8005
Bortezomib	-4.8108	-4.8676	-4.833	-4.8693	-4.8087	-4.8197	-4.9289	-4.895	-4.8905	-4.9584	-4.8896	-4.8393	-4.8097	-4.8926	-4.8302	-4.8728	-4.8081	-4.8587	-4.8787	-4.8335	-4.7842	-4.837	-4.8655	-4.8372	-4.8654	-4.8684	-4.813	-4.8389	-4.7761	-4.8197	-4.8841	-4.8267	-4.8222	-4.8433	-4.7508	-4.9106	-4.8153	-4.9144	-4.8479	-4.8276	-4.7657	-4.8892	-4.789	-4.8434	-4.8374	-4.8625	-4.8594	-4.8537	-4.8317
Vinblastine	-4.7853	-4.7921	-4.8038	-4.8774	-4.5755	-4.6587	-4.8318	-4.7407	-4.9981	-4.76	-4.6718	-4.6949	-4.7008	-4.802	-4.5961	-4.7366	-4.6887	-4.7379	-4.8363	-4.7093	-4.8214	-4.8167	-4.7799	-4.7904	-4.6703	-4.6907	-4.6064	-4.6927	-4.5553	-4.6728	-4.6913	-4.6227	-4.6641	-4.8356	-4.8366	-4.8488	-4.6067	-4.8325	-4.8199	-4.7372	-4.6369	-4.794	-4.7072	-4.7741	-4.6177	-4.6905	-4.6343	-4.7241	-4.7332
Vinorelbine	-4.4675	-4.4862	-4.4894	-4.5596	-4.2615	-4.3442	-4.5307	-4.4349	-4.7009	-4.4673	-4.3546	-4.3706	-4.389	-4.4884	-4.29	-4.4221	-4.3791	-4.4198	-4.5243	-4.3992	-4.5194	-4.502	-4.4618	-4.4712	-4.35	-4.3806	-4.2897	-4.3728	-4.2311	-4.355	-4.3917	-4.3061	-4.3506	-4.5136	-4.5131	-4.5406	-4.2967	-4.5219	-4.4999	-4.4185	-4.3205	-4.4735	-4.3833	-4.4606	-4.2957	-4.3733	-4.3222	-4.4187	-4.4177
Docetaxel	-4.0564	-4.0938	-3.9871	-4.0803	-3.7777	-3.8977	-3.9577	-3.9047	-4.1324	-3.9267	-3.8008	-3.9098	-3.8768	-3.9596	-3.8102	-3.8937	-3.8847	-3.9098	-3.9994	-3.9284	-4.0416	-4.0368	-4.0624	-3.9606	-3.8051	-3.9559	-3.8281	-3.8781	-3.7412	-3.9793	-3.8843	-3.845	-3.8614	-4.0697	-3.9818	-4.0807	-3.8685	-4.0014	-4.096	-4.0295	-3.8185	-4.0164	-3.9362	-3.9686	-3.8436	-3.9386	-3.8984	-3.9664	-3.9651
Staurosporine	-3.827	-3.9453	-3.8896	-3.9472	-3.8243	-3.7479	-3.8828	-3.8948	-3.8435	-3.9631	-3.891	-3.8332	-3.7261	-3.9936	-3.8474	-3.9226	-3.8742	-3.9342	-3.9404	-3.7873	-3.7903	-3.9135	-3.8081	-3.9331	-3.9503	-4.0016	-3.8759	-3.8576	-3.7815	-3.9359	-3.8309	-3.8038	-3.8474	-3.9484	-4.0593	-3.8718	-3.8379	-3.7918	-3.9728	-4.0103	-3.8061	-3.8717	-3.8393	-3.8849	-3.8465	-3.8871	-3.9136	-3.8991	-3.9287
Vincristine	-3.5758	-3.5868	-3.5865	-3.6887	-3.3838	-3.4628	-3.6495	-3.5488	-3.8192	-3.57	-3.4745	-3.4844	-3.5185	-3.6375	-3.3993	-3.5279	-3.4974	-3.5608	-3.6518	-3.5369	-3.6263	-3.6344	-3.5794	-3.603	-3.4667	-3.5063	-3.3983	-3.4846	-3.3626	-3.4563	-3.5055	-3.4105	-3.4593	-3.6253	-3.6285	-3.6586	-3.4354	-3.6505	-3.6208	-3.5482	-3.4381	-3.6008	-3.5028	-3.5839	-3.4101	-3.4858	-3.4446	-3.5468	-3.5332
Dactinomycin	-3.4171	-3.4608	-3.3928	-3.406	-3.2899	-3.4125	-3.3066	-3.3307	-3.3537	-3.3539	-3.2192	-3.3286	-3.3368	-3.4179	-3.2834	-3.2819	-3.3285	-3.3903	-3.366	-3.3842	-3.3718	-3.4064	-3.4606	-3.3709	-3.3448	-3.426	-3.3361	-3.3151	-3.2492	-3.4208	-3.3642	-3.3194	-3.3241	-3.4106	-3.336	-3.4261	-3.3869	-3.3615	-3.4388	-3.4304	-3.3344	-3.3411	-3.3983	-3.399	-3.3293	-3.3365	-3.3974	-3.3992	-3.3752
Gemcitabine	-3.0602	-3.1637	-2.9176	-2.9823	-2.6629	-2.95	-2.9709	-3.186	-2.953	-2.906	-2.7582	-2.8778	-2.8598	-2.9307	-2.8699	-3.0824	-2.8972	-2.9469	-3.0222	-2.851	-3.0974	-3.1298	-3.2093	-2.9597	-2.8831	-3.1277	-2.9292	-3.0075	-2.8573	-3.0133	-3.0101	-2.8221	-2.8676	-3.0079	-2.9278	-2.9999	-2.8914	-2.9404	-3.114	-3.0765	-2.9247	-2.8847	-2.9782	-3.0458	-2.8711	-2.8715	-2.9958	-3.0394	-3.1675
Camptothecin	-2.9086	-2.988	-2.8187	-2.821	-2.6523	-2.8631	-2.8114	-3.0263	-2.7347	-2.7618	-2.693	-2.8185	-2.7278	-2.9916	-2.816	-2.9269	-2.8582	-2.9059	-2.9645	-2.7974	-2.9956	-3.0714	-3.0802	-2.8801	-2.7993	-2.9712	-2.8933	-2.9459	-2.7423	-2.9912	-2.8787	-2.7397	-2.784	-2.9078	-2.8726	-2.9024	-2.7657	-2.8143	-3.027	-2.9991	-2.8667	-2.7669	-2.9202	-2.9104	-2.8143	-2.7923	-2.9302	-2.8758	-3.0728
Paclitaxel	-2.5755	-2.6267	-2.5208	-2.6618	-2.2502	-2.453	-2.616	-2.4336	-2.6415	-2.493	-2.3076	-2.4676	-2.4076	-2.5519	-2.2417	-2.4343	-2.4081	-2.4611	-2.5653	-2.4533	-2.5938	-2.6081	-2.5977	-2.5013	-2.1957	-2.4672	-2.3069	-2.4205	-2.2294	-2.5278	-2.3981	-2.2938	-2.3466	-2.6236	-2.5378	-2.6867	-2.3695	-2.5928	-2.6692	-2.6218	-2.2407	-2.5244	-2.4934	-2.5117	-2.2933	-2.3622	-2.3981	-2.4615	-2.4747
Luminespib	-2.5551	-2.5203	-2.3994	-2.4848	-2.2914	-2.3884	-2.6634	-2.5314	-2.5288	-2.6088	-2.3766	-2.4607	-2.1929	-2.5272	-2.413	-2.5083	-2.4844	-2.5607	-2.5106	-2.3497	-2.5817	-2.5237	-2.5155	-2.5569	-2.5515	-2.6563	-2.5144	-2.5193	-2.2949	-2.4473	-2.4607	-2.3142	-2.4307	-2.4175	-2.5844	-2.4354	-2.2846	-2.5296	-2.4816	-2.4428	-2.3307	-2.5378	-2.3746	-2.5331	-2.3677	-2.417	-2.4646	-2.525	-2.4875
Dinaciclib	-2.4051	-2.3678	-2.3316	-2.4959	-2.311	-2.3386	-2.4717	-2.4378	-2.4985	-2.4147	-2.4146	-2.3933	-2.3382	-2.4342	-2.3153	-2.4293	-2.3229	-2.4054	-2.3342	-2.3411	-2.3615	-2.4431	-2.3581	-2.4651	-2.4053	-2.4271	-2.3897	-2.408	-2.3707	-2.3206	-2.3765	-2.2948	-2.3491	-2.4363	-2.4419	-2.3917	-2.2958	-2.4414	-2.4552	-2.3553	-2.289	-2.4382	-2.317	-2.4523	-2.289	-2.2782	-2.3014	-2.3966	-2.3503
Dactolisib	-1.5701	-1.6747	-1.6661	-1.7344	-1.6637	-1.6732	-1.5872	-1.6641	-1.7452	-1.7647	-1.5839	-1.6698	-1.7015	-1.7392	-1.6491	-1.6343	-1.6434	-1.685	-1.7632	-1.7547	-1.6766	-1.7397	-1.7222	-1.6844	-1.6048	-1.6726	-1.6384	-1.6043	-1.6494	-1.7015	-1.6383	-1.6488	-1.637	-1.7382	-1.6716	-1.8802	-1.7068	-1.7119	-1.7288	-1.715	-1.5766	-1.7038	-1.6622	-1.6677	-1.6369	-1.646	-1.6702	-1.6982	-1.6191
Rapamycin	-1.52	-1.5901	-1.4673	-1.5809	-1.3245	-1.4624	-1.4952	-1.698	-1.5204	-1.6068	-1.4656	-1.4868	-1.3995	-1.6799	-1.3708	-1.5852	-1.3948	-1.5014	-1.5651	-1.4059	-1.5986	-1.6726	-1.5631	-1.557	-1.4832	-1.4949	-1.3941	-1.5733	-1.46	-1.4743	-1.4106	-1.4712	-1.3954	-1.6516	-1.5057	-1.6547	-1.4048	-1.5457	-1.6088	-1.5029	-1.3285	-1.5625	-1.515	-1.5271	-1.4502	-1.4477	-1.4602	-1.5236	-1.4694
MG-132	-1.4139	-1.4169	-1.4188	-1.4323	-1.4031	-1.4184	-1.4821	-1.4348	-1.4462	-1.4892	-1.4692	-1.4186	-1.4184	-1.4779	-1.4181	-1.438	-1.402	-1.4733	-1.4688	-1.4514	-1.3808	-1.4535	-1.4494	-1.4636	-1.4556	-1.4443	-1.3877	-1.4057	-1.3934	-1.4141	-1.4509	-1.4276	-1.4095	-1.4236	-1.4144	-1.4894	-1.3997	-1.4937	-1.425	-1.4677	-1.387	-1.4273	-1.3976	-1.4428	-1.4217	-1.4586	-1.4229	-1.4114	-1.4392
Epirubicin	-1.1101	-1.1856	-1.0137	-1.0597	-0.9025	-1.04	-0.9835	-1.1447	-0.9289	-0.9933	-0.9022	-1.03	-1.0008	-1.1404	-0.9583	-1.1141	-1.0115	-1.1637	-1.116	-0.9812	-1.0791	-1.1562	-1.2085	-1.0997	-1.0796	-1.1977	-1.0517	-1.0953	-0.9994	-1.1393	-1.0769	-0.9752	-1.0119	-1.1094	-1.1222	-1.147	-1.0384	-1.0261	-1.17	-1.1469	-1.0394	-1.0342	-1.1478	-1.1265	-1.0606	-1.0049	-1.0944	-1.0863	-1.113
Podophyllotoxin bromide	-0.9231	-0.9221	-0.9503	-0.9629	-0.8453	-0.8712	-0.9818	-0.9446	-1.062	-0.9583	-0.9312	-0.893	-0.8534	-0.9335	-0.8957	-0.9034	-0.8927	-0.8834	-1.0056	-0.9281	-0.97	-0.9742	-0.9644	-0.9685	-0.8812	-0.9329	-0.8675	-0.9331	-0.8205	-0.8814	-0.8976	-0.8628	-0.8686	-0.9569	-0.9896	-0.9382	-0.8363	-0.9924	-0.937	-0.9195	-0.8195	-0.9782	-0.8523	-0.9382	-0.842	-0.8742	-0.8812	-0.9423	-0.8995
Cytarabine	-0.7465	-1.0738	-0.3695	-0.6574	0.1933	-0.4591	-0.7356	-1.1483	-0.7351	-0.4942	0.0532	-0.297	-0.2975	-0.4872	-0.3571	-0.9748	-0.4779	-0.6203	-0.7459	-0.2679	-0.7772	-0.984	-1.1439	-0.4755	-0.3074	-1.0767	-0.4137	-0.6607	-0.2577	-0.7692	-0.7569	-0.1587	-0.3035	-0.5414	-0.5247	-0.669	-0.5058	-0.4891	-0.8966	-0.977	-0.5263	-0.4285	-0.689	-0.8203	-0.3101	-0.342	-0.7312	-0.7807	-1.1
Trametinib	-0.4029	-0.4256	-0.7082	-0.39	-0.5396	-0.6995	-0.4308	-0.8132	-0.5042	-0.7433	-0.5841	-0.5585	-0.6208	-0.2644	-0.6142	-0.3288	-0.7239	-0.5109	-0.8179	-0.6577	-0.5342	-0.3531	-0.6507	-0.4724	-0.6919	-0.6547	-0.4092	-0.6728	-0.3872	-0.8378	-0.6319	-0.4764	-0.4522	-0.6593	-0.6512	-0.5912	-0.6151	-0.5436	-0.3212	-0.0676	-0.3501	-0.1672	-0.5193	-0.7565	-0.5933	-0.5597	-0.4172	-0.4297	-0.2519
Sabutoclax	-0.3984	-0.4074	-0.4478	-0.4244	-0.3882	-0.4073	-0.3712	-0.3346	-0.4049	-0.289	-0.2991	-0.3627	-0.3825	-0.3917	-0.3851	-0.2743	-0.3555	-0.3851	-0.4229	-0.4524	-0.4078	-0.391	-0.4349	-0.407	-0.3334	-0.4659	-0.3925	-0.3876	-0.3276	-0.43	-0.4034	-0.3654	-0.3662	-0.3825	-0.4185	-0.3773	-0.4328	-0.4063	-0.411	-0.4405	-0.3754	-0.4156	-0.3713	-0.4646	-0.3523	-0.3442	-0.4124	-0.4533	-0.4155
Teniposide	-0.0282	-0.0346	-0.0089	-0.0331	0.2187	0.0891	-0.1164	-0.0029	-0.197	-0.0036	0.1415	0.0844	0.0722	-0.078	0.0682	-0.0235	0.0093	0.0088	-0.134	0.0064	-0.1232	-0.1767	-0.1152	-0.0595	0.1015	-0.0638	0.0534	-0.0465	0.1689	-0.018	-0.0593	0.1196	0.0468	-0.0807	-0.0917	-0.0791	0.1442	-0.0518	-0.1164	-0.0692	0.1003	-0.069	0.0482	-0.0632	0.108	0.1676	0.0423	-0.0278	-0.0898
AZD7762	0.0413	0.0335	0.0567	0.0115	0.0786	0.0983	0.0931	-0.0151	0.0825	0.1061	0.0325	0.0711	0.1604	0.0439	0.1353	0.0447	0.1226	0.0444	0.0298	0.1218	0.0195	0.0668	-0.0049	-0.0012	0.0808	0.01	0.0549	-0.0022	0.0544	0.0322	0.0659	0.1151	0.0431	-0.0421	-0.0379	0.0556	0.2401	0.0694	-0.0512	0.0756	0.1668	0.082	0.0138	0.0389	0.056	0.1139	0.0521	0.0542	0.0776
Topotecan	0.1271	0.0779	0.1954	0.2292	0.3864	0.2059	0.2924	-0.0965	0.1516	0.2621	0.3879	0.1747	0.3192	-0.1067	0.1774	-0.0211	0.1384	0.1575	-0.0574	0.2353	-0.2193	-0.2715	-0.1232	0.002	0.1854	-0.0873	0.0904	0.0099	0.2291	0.0419	0.0542	0.2992	0.2332	0.0344	-0.0113	0.1078	0.2862	0.1714	-0.142	-0.089	0.1667	0.2336	0.0526	0.0163	0.1852	0.2415	0.0633	0.081	-0.1835
MK-1775	0.3293	0.2813	0.2782	0.2628	0.3408	0.3225	0.2903	0.187	0.2128	0.3066	0.2975	0.321	0.3016	0.2205	0.3753	0.3035	0.3587	0.2259	0.2046	0.3267	0.2981	0.2724	0.2436	0.3053	0.3743	0.2831	0.3763	0.3317	0.3364	0.2465	0.2773	0.3936	0.344	0.2387	0.2792	0.3238	0.3704	0.3094	0.1728	0.3269	0.3761	0.2891	0.2613	0.2985	0.3283	0.3764	0.3273	0.2664	0.3001
Pevonedistat	0.5172	0.4091	0.6564	0.5929	0.8473	0.6054	0.4153	0.1543	0.672	0.6241	0.7175	0.6117	0.7301	0.3202	0.6288	0.2835	0.6778	0.4316	0.4302	0.8363	0.5339	0.3125	0.4237	0.5858	0.5633	0.5145	0.5424	0.534	0.6927	0.5438	0.5293	0.7623	0.5964	0.4771	0.4213	0.4975	0.7314	0.5598	0.4289	0.4275	0.6121	0.612	0.5931	0.5273	0.6732	0.7019	0.5491	0.5294	0.4332
GNE-317	0.562	0.4743	0.5765	0.4715	0.5419	0.5723	0.6145	0.5179	0.4622	0.3696	0.6212	0.5868	0.4954	0.5234	0.55	0.4929	0.5749	0.6076	0.4686	0.3926	0.5362	0.5374	0.5431	0.5067	0.5147	0.5212	0.5635	0.588	0.5886	0.4609	0.5472	0.4468	0.578	0.4936	0.5139	0.4473	0.4835	0.6211	0.5189	0.4695	0.6285	0.533	0.5359	0.5204	0.5384	0.5138	0.552	0.4695	0.6021
Foretinib	0.6092	0.5177	0.6532	0.6291	0.6294	0.6719	0.6295	0.6909	0.6691	0.5757	0.6625	0.6353	0.6997	0.7468	0.6168	0.6796	0.5799	0.6213	0.6761	0.5555	0.6699	0.626	0.6147	0.6528	0.6425	0.5586	0.5969	0.6708	0.6773	0.5958	0.6377	0.6212	0.6647	0.6405	0.608	0.5318	0.5779	0.5857	0.5515	0.604	0.6026	0.5725	0.6342	0.6693	0.6469	0.5553	0.5837	0.562	0.5833
Dihydrorotenone	0.64	0.7719	0.9382	0.6175	0.7187	0.8037	0.5501	0.9499	0.4932	0.5966	0.8914	0.712	0.6691	0.7884	0.6126	0.6519	0.6994	0.7364	0.9004	0.5728	0.9717	0.7348	0.8152	0.708	0.8724	0.8943	0.6978	0.8406	0.7419	0.6954	0.673	0.6718	0.7312	0.7376	1.0745	0.6704	0.7182	0.6724	0.6424	0.7602	0.7671	0.5721	0.7441	0.7715	0.7315	0.7524	0.8045	0.6045	0.6663
Buparlisib	0.7001	0.6461	0.7392	0.6738	0.7137	0.7112	0.6348	0.6484	0.6142	0.6225	0.6743	0.7127	0.6812	0.6581	0.7309	0.6508	0.6955	0.6803	0.646	0.6791	0.6841	0.6492	0.6868	0.6723	0.699	0.6593	0.695	0.6917	0.7161	0.6709	0.7101	0.7423	0.6846	0.655	0.6666	0.6549	0.7182	0.7012	0.667	0.6562	0.7196	0.6733	0.7004	0.6751	0.6981	0.6953	0.6857	0.6525	0.7094
Obatoclax Mesylate	0.7686	0.8066	0.7293	0.7579	0.9172	0.8251	0.8208	0.7014	0.7981	0.7735	0.8931	0.7249	0.8256	0.8016	0.8358	0.8222	0.809	0.7248	0.7553	0.8486	0.8161	0.7637	0.6975	0.7372	0.7729	0.6921	0.8116	0.8018	0.7854	0.716	0.7032	0.8498	0.7916	0.7076	0.8327	0.8085	0.7411	0.7799	0.7581	0.758	0.837	0.8118	0.7116	0.681	0.7531	0.7995	0.7799	0.7745	0.7347
Dasatinib	0.9022	0.9267	0.833	0.9668	1.2582	1.2491	0.5623	1.0092	1.0563	0.4655	0.7783	0.8049	1.5386	0.8215	1.2812	0.6442	1.0693	0.5997	0.7463	1.152	1.0987	1.0555	0.8852	0.5767	0.5267	0.6153	0.7203	0.8701	0.9264	0.8683	1.0578	1.1115	1.0632	0.8616	0.5109	1.2124	1.288	0.9334	0.8944	0.9075	0.9602	1.1039	0.8637	0.9878	0.9124	1.0171	0.8815	0.8291	0.8282
AZD5153	0.9251	0.8349	0.7569	0.5744	1.0298	0.8083	0.7627	0.4048	0.6444	0.6965	0.5491	0.6624	0.9314	0.5374	0.7926	0.6205	0.8433	0.7566	0.4797	0.6363	0.7809	0.6842	0.8256	0.6809	0.5248	0.6575	0.8017	0.787	0.8354	0.8225	0.9144	0.9761	0.9245	0.7684	0.7558	0.8669	0.7562	0.7201	0.7356	0.8034	0.9418	0.7907	0.9144	0.7114	0.9598	0.9442	0.8121	0.7287	0.8882
PD0325901	0.9454	0.8839	0.8976	0.9511	0.863	0.6619	0.7992	0.4101	0.8118	0.626	0.673	0.8297	0.7939	0.8252	0.8461	0.8688	0.6926	0.7909	0.5495	0.738	0.8952	0.7665	0.7175	0.7556	0.7281	0.7295	0.8936	0.7111	0.9264	0.6654	0.6989	0.9315	0.9222	0.6427	0.7129	0.7657	0.7989	0.7534	0.8611	1.1284	0.9296	1.1012	0.8208	0.679	0.8178	0.8815	0.9202	0.9644	0.9323
Mitoxantrone	1.167	1.051	1.1734	1.2914	1.3935	1.1655	1.3189	1.065	1.3393	1.3157	1.6118	1.3087	1.4182	1.1036	1.3263	1.2308	1.2196	1.3609	1.0074	1.247	0.9585	1.003	1.0556	1.2226	1.2408	0.9198	1.169	1.0704	1.4487	1.0894	1.1473	1.2679	1.2663	1.1793	1.0597	1.2319	1.1099	1.1908	1.0229	1.1159	1.1845	1.2418	1.1708	1.0816	1.3047	1.4592	1.1647	1.0518	1.034
Telomerase Inhibitor IX	1.2147	1.2169	1.3105	1.151	1.3814	1.2706	1.1663	1.1464	1.2491	1.2867	1.2832	1.2874	1.2862	1.1206	1.3251	1.2938	1.2997	1.1333	1.1844	1.2603	1.201	1.1389	1.1109	1.1772	1.265	1.1824	1.3196	1.2138	1.2901	1.219	1.2264	1.3363	1.2452	1.1879	1.1972	1.1341	1.375	1.1638	1.1748	1.1734	1.3306	1.1805	1.2587	1.1719	1.2821	1.2601	1.2436	1.2401	1.2352
Pictilisib	1.3171	1.2713	1.3282	1.2995	1.3693	1.3496	1.3337	1.4142	1.2449	1.185	1.4253	1.3577	1.3165	1.3297	1.4294	1.2609	1.3914	1.3243	1.2445	1.3094	1.2937	1.3696	1.36	1.3095	1.2981	1.319	1.2982	1.3654	1.4115	1.2993	1.3632	1.2921	1.3736	1.2801	1.2313	1.2533	1.3316	1.3733	1.2877	1.3679	1.4029	1.3086	1.3345	1.3653	1.3234	1.3107	1.3518	1.2865	1.4248
Vorinostat	1.3964	1.3678	1.3973	1.39	1.5573	1.4454	1.3419	1.3548	1.3761	1.403	1.4356	1.4165	1.4777	1.3473	1.4766	1.4418	1.4668	1.3774	1.3718	1.4039	1.429	1.3763	1.3252	1.4397	1.4222	1.4183	1.4148	1.3723	1.4591	1.4166	1.4356	1.4787	1.4864	1.4139	1.4354	1.365	1.4539	1.3398	1.419	1.495	1.5185	1.3579	1.4706	1.3899	1.498	1.4595	1.4411	1.3908	1.494
BMS-536924	1.582	1.5036	1.6711	1.5834	1.6911	1.6487	1.6335	1.4995	1.6003	1.4277	1.6305	1.6234	1.6958	1.6358	1.6203	1.5841	1.5922	1.62	1.538	1.5678	1.648	1.6513	1.5385	1.6204	1.5057	1.6162	1.6217	1.6281	1.6641	1.6045	1.6246	1.5562	1.6085	1.5465	1.5558	1.5901	1.6407	1.5657	1.5585	1.7038	1.6861	1.6407	1.5744	1.6266	1.6109	1.537	1.6074	1.5727	1.6053
AZ960	1.694	1.7406	1.7291	1.6899	1.9332	1.8138	1.3609	1.5522	1.5929	1.6279	1.5764	1.7961	1.905	1.6251	1.7165	1.6687	1.772	1.6379	1.7361	1.8263	1.6814	1.7316	1.6828	1.7653	1.6751	1.54	1.6447	1.5905	1.7149	1.7303	1.8249	1.8661	1.6489	1.7704	1.5352	1.8275	1.8489	1.6398	1.6395	1.7844	1.8439	1.7336	1.775	1.7598	1.8191	1.7392	1.7773	1.7958	1.7346
OTX015	1.7361	1.7509	1.5828	1.4243	1.8583	1.5415	1.5918	1.2051	1.503	1.3904	1.3995	1.532	1.9854	1.415	1.7556	1.4246	1.8441	1.4966	1.4395	1.6828	1.6988	1.618	1.6922	1.5344	1.3821	1.5103	1.6847	1.6105	1.6194	1.7275	1.9077	1.8817	1.8549	1.6598	1.4284	1.7127	1.6918	1.4727	1.4953	1.7589	1.9015	1.5222	1.7237	1.6545	1.7651	1.7248	1.6478	1.5753	1.7922
Osimertinib	1.8092	1.724	1.8	1.7437	1.8861	1.8382	1.8166	1.7796	1.8872	1.7635	1.8669	1.8057	1.8601	1.8085	1.9238	1.7733	1.8534	1.7287	1.7505	1.8712	1.7976	1.7971	1.7367	1.7526	1.7482	1.8318	1.8715	1.7631	1.8529	1.7826	1.7892	1.8635	1.8501	1.7171	1.7972	1.7551	1.822	1.8062	1.796	1.9236	1.8817	1.7795	1.7892	1.748	1.8143	1.8139	1.8543	1.8012	1.864
AZD4547	1.8488	1.7438	1.9528	1.7222	1.7969	1.8952	1.9624	1.9361	1.8396	2.0324	2.0972	1.8326	1.6624	1.9973	1.748	2.169	1.8583	2.008	1.8641	1.7726	1.9797	1.9135	1.6336	1.9881	2.0374	1.9161	1.9592	1.9124	2.0163	1.743	1.848	1.8139	1.787	1.7924	2.0984	1.6957	1.7542	1.9315	1.8452	1.9238	1.8697	1.8421	1.6932	1.7703	1.8136	1.7908	1.8321	1.7521	2.005
YK-4-279	1.9514	1.9471	2.1257	1.8619	2.1641	2.0542	1.7225	1.8641	1.8463	1.8729	2.0173	2.1039	2.0468	1.9904	2.0604	1.926	2.0324	2.0159	1.8911	2.0485	1.8528	1.8768	1.8177	1.9865	2.1149	2.015	2.0929	2.0262	2.1291	1.9863	2.034	2.1553	2.0491	1.8511	1.9434	1.8386	2.2138	1.8985	1.8785	2.0445	2.1332	1.9406	2.0273	1.9884	2.1301	2.0441	2.0441	2.0457	1.9978
Savolitinib	2.0206	1.9534	2.0976	2.0892	1.9874	1.9988	1.981	1.8997	1.9366	1.9093	2.0143	2.0468	2.0273	1.9931	1.9605	2.0218	2.0062	2.0323	1.9767	1.98	2.0647	1.9847	2.0026	2.0677	2.0449	1.9773	2.0427	2.0885	2.1279	2.049	1.9982	1.9957	2.0391	2.0276	2.0261	1.9933	2.0252	1.9916	1.9365	2.0329	2.0381	1.9929	2.1068	2.0163	2.0418	2.035	1.9586	1.9208	2.0031
AZD2014	2.0746	2.0447	1.9973	1.9899	2.0333	1.9857	1.9978	1.9786	1.7634	1.9415	1.9813	2.0478	1.9266	1.9055	2.0638	1.9674	1.993	1.9886	1.8089	1.8782	1.9516	1.8526	1.9849	1.9666	2.0176	1.9556	2.0236	2.0472	2.1377	1.9248	2.0779	2.0712	1.9926	1.9671	1.9502	1.9408	2.0195	2.028	1.9242	1.9717	2.1	1.9851	2.0816	1.962	2.0657	2.0623	1.9877	1.9665	2.0125
ABT737	2.0965	1.9645	2.0013	1.9867	2.0371	2.0602	1.6371	2.1128	2.0399	1.7164	1.9525	1.953	1.8831	1.981	2.0048	1.9718	1.9821	1.8263	2.0222	1.9688	1.9407	1.9327	1.9516	2.0279	2.0248	2.1709	1.9574	1.9833	1.9372	2.0083	1.9814	1.9957	1.9755	2.0347	2.0157	1.836	1.9956	1.79	2.0833	2.0417	1.9728	1.9427	2.0055	2.0543	2.002	1.9125	1.9745	2.038	2.094
Alisertib	2.1361	2.1858	2.2208	2.1002	2.3281	2.2354	1.6784	1.9666	1.9038	1.8673	1.954	2.2425	2.4243	1.9972	2.2286	2.1255	2.1658	2.0271	2.0888	2.2622	2.0935	2.0194	2.1029	2.2078	2.2078	2.0314	2.142	2.1538	2.2352	2.1219	2.2939	2.3222	2.2659	2.2165	1.9256	2.1589	2.2881	2.0013	1.9521	2.1709	2.2859	2.0667	2.229	2.3068	2.3026	2.1415	2.1263	2.1777	2.0681
Venetoclax	2.2763	2.2208	2.2805	2.2422	2.2835	2.2901	2.1534	2.2408	2.1792	2.1702	2.2549	2.2891	2.2309	2.1911	2.3056	2.2626	2.2821	2.2056	2.2421	2.2534	2.2668	2.2146	2.2568	2.3002	2.3105	2.2838	2.315	2.3231	2.3181	2.2946	2.276	2.282	2.2779	2.2803	2.2447	2.2433	2.2806	2.2517	2.2628	2.255	2.3045	2.2395	2.3087	2.2937	2.3335	2.2861	2.2695	2.2617	2.2876
Entinostat	2.2914	2.3339	2.4189	2.357	2.4035	2.3113	2.0845	2.0605	2.1216	2.145	2.2562	2.2581	2.4071	2.2209	2.2948	2.268	2.3183	2.2564	2.1356	2.3795	2.3227	2.2671	2.2175	2.3292	2.1825	2.1148	2.1876	2.0994	2.2877	2.3242	2.3253	2.3531	2.3594	2.2222	2.2537	2.3475	2.247	2.1274	2.2637	2.3544	2.4797	2.3054	2.4422	2.117	2.4604	2.4339	2.3595	2.2716	2.4168
Navitoclax	2.3242	2.1262	2.1472	2.1059	2.2273	2.2322	1.8074	2.4032	2.257	2.0032	2.2675	2.1914	2.0421	2.1569	2.0969	2.3154	2.0759	2.0352	2.2843	2.144	2.0985	2.0527	2.0946	2.2953	2.3492	2.2661	2.1985	2.1285	2.1835	2.122	2.1555	2.1844	2.1223	2.2274	2.2819	1.8833	2.1737	2.0384	2.1515	2.1379	2.1032	2.0482	2.1573	2.1889	2.1671	2.1126	2.0914	2.1741	2.201
Wee1 Inhibitor	2.4378	2.4018	2.515	2.3376	2.5231	2.5233	2.2856	2.3274	2.3331	2.399	2.5604	2.4781	2.445	2.3689	2.6036	2.4369	2.5078	2.3504	2.4012	2.4453	2.5229	2.3986	2.3143	2.4291	2.5349	2.3974	2.557	2.5177	2.5373	2.4398	2.406	2.5911	2.5153	2.3981	2.463	2.3012	2.5165	2.3825	2.3058	2.4923	2.5817	2.3839	2.432	2.4231	2.5234	2.6282	2.5142	2.4055	2.4568
AZD6738	2.4828	2.4026	2.5278	2.4784	2.466	2.4926	2.5041	2.4161	2.3723	2.4327	2.4958	2.4552	2.3777	2.4887	2.5526	2.432	2.5134	2.3992	2.4295	2.5008	2.5269	2.4579	2.4125	2.4859	2.5652	2.4817	2.4966	2.4567	2.4554	2.3683	2.4375	2.524	2.4861	2.3553	2.4401	2.3118	2.5277	2.5015	2.4185	2.5315	2.5744	2.4083	2.4086	2.4044	2.4292	2.521	2.4968	2.4076	2.5401
Gallibiscoquinazole	2.4926	2.4235	2.5288	2.4607	2.4959	2.5162	2.4232	2.562	2.4111	2.519	2.5845	2.5377	2.4313	2.5259	2.4765	2.5344	2.4988	2.5618	2.536	2.4195	2.4873	2.4704	2.4647	2.5741	2.6431	2.5181	2.5377	2.5105	2.5545	2.4911	2.4758	2.514	2.4899	2.5112	2.5722	2.434	2.4921	2.4836	2.4849	2.4876	2.4956	2.4465	2.5199	2.4738	2.5267	2.5374	2.4958	2.4929	2.552
Sorafenib	2.5045	2.4787	2.5221	2.5036	2.4607	2.5047	2.3521	2.4465	2.4283	2.4422	2.538	2.5023	2.4782	2.5113	2.4587	2.4986	2.4733	2.4624	2.4989	2.4447	2.5008	2.4574	2.4597	2.4879	2.4921	2.4617	2.4792	2.5099	2.5422	2.5378	2.5	2.5041	2.5027	2.5151	2.4987	2.4082	2.4926	2.4193	2.4513	2.4863	2.5003	2.4458	2.547	2.4826	2.531	2.4965	2.4688	2.4497	2.4628
Afatinib	2.5728	2.5466	2.6243	2.5862	2.6695	2.6317	2.6427	2.5369	2.705	2.6139	2.8167	2.6621	2.6603	2.7453	2.745	2.6055	2.6235	2.5705	2.6523	2.6973	2.6357	2.6649	2.5061	2.5719	2.585	2.594	2.6847	2.645	2.6765	2.6256	2.5581	2.7028	2.6521	2.5188	2.7047	2.6465	2.5271	2.6662	2.6083	2.6489	2.702	2.6038	2.5614	2.5256	2.632	2.6766	2.6265	2.5893	2.6257
AZD5438	2.5999	2.6662	2.7195	2.4713	2.7531	2.7299	2.3386	2.3505	2.376	2.449	2.4343	2.5909	2.645	2.4277	2.7891	2.4114	2.6398	2.4774	2.5943	2.7701	2.6672	2.3331	2.5982	2.4361	2.4691	2.602	2.5856	2.5612	2.577	2.6934	2.6857	2.7563	2.6045	2.4733	2.4762	2.5612	2.7123	2.565	2.4648	2.6009	2.7233	2.5503	2.6604	2.4597	2.7083	2.707	2.6831	2.6352	2.5863
SCH772984	2.6926	2.7517	2.5818	2.736	2.6205	2.5881	2.7012	2.4634	2.7178	2.5385	2.5845	2.6364	2.6354	2.769	2.6874	2.738	2.5826	2.6655	2.4668	2.5732	2.7014	2.71	2.6118	2.6383	2.5955	2.6039	2.7098	2.5722	2.7337	2.4881	2.6059	2.6826	2.7744	2.5039	2.5833	2.6416	2.6257	2.6382	2.6551	2.8648	2.7766	2.8686	2.6165	2.5472	2.5716	2.7003	2.7139	2.7019	2.8325
Taselisib	2.709	2.6535	2.664	2.7128	2.6641	2.6895	2.5012	2.8547	2.5104	2.3727	2.6894	2.7992	2.8177	2.7682	2.8881	2.673	2.8472	2.7174	2.6219	2.7009	2.6502	2.8242	2.7522	2.7297	2.6959	2.7474	2.6504	2.6541	2.7496	2.6636	2.8254	2.7147	2.7414	2.7013	2.5209	2.6845	2.7687	2.74	2.6946	2.7519	2.7856	2.6746	2.7345	2.749	2.7137	2.7875	2.7332	2.6868	2.8956
Talazoparib	2.7135	2.6508	2.8763	2.9036	3.0421	2.705	3.0221	2.7162	3.1698	3.158	3.2689	2.8041	2.9419	2.638	2.8736	2.8296	2.8378	2.7338	2.7407	2.8723	2.6895	2.548	2.3755	2.8248	2.9748	2.6211	2.732	2.7177	2.9334	2.5046	2.7062	3.0748	2.8857	2.7341	2.9275	2.6601	2.8063	2.9275	2.5764	2.5735	2.735	2.9985	2.6453	2.65	2.7883	2.9136	2.6094	2.7276	2.5663
NVP-ADW742	2.7151	2.5902	2.7668	2.7044	2.7142	2.6496	2.7568	2.5795	2.6069	2.6051	2.6965	2.6706	2.6899	2.5806	2.8005	2.8202	2.5668	2.6833	2.5243	2.5793	2.772	2.6195	2.6119	2.7325	2.7653	2.6515	2.7776	2.7554	2.6517	2.6953	2.666	2.7855	2.7216	2.611	2.5849	2.5365	2.5049	2.5821	2.5933	2.7383	2.7634	2.6807	2.5903	2.7197	2.7334	2.7666	2.7124	2.5602	2.6657
Cisplatin	2.7591	2.6919	2.9712	2.7449	3.0698	2.8608	2.8626	2.6099	2.8531	2.9379	3.0237	2.8404	2.9272	2.8387	2.8709	2.6465	2.8081	2.7677	2.7223	2.9689	2.7315	2.592	2.5131	2.6988	2.8627	2.6974	2.6928	2.7141	2.8868	2.7026	2.8117	2.9803	2.8161	2.6277	2.8095	2.8156	2.9527	2.8555	2.6571	2.7105	2.8017	2.8617	2.708	2.5797	2.7899	2.8403	2.7847	2.8468	2.6104
IWP-2	2.8153	2.7822	2.8468	2.7686	2.7671	2.8036	2.7454	2.7251	2.6819	2.7091	2.7603	2.7805	2.7952	2.7946	2.8014	2.7791	2.7971	2.7646	2.7681	2.7964	2.8172	2.7416	2.7793	2.7696	2.8247	2.809	2.7843	2.7732	2.8082	2.8736	2.792	2.8431	2.8075	2.8095	2.7632	2.7366	2.8365	2.6723	2.7482	2.8618	2.8398	2.7198	2.8537	2.7568	2.8588	2.8353	2.8441	2.7756	2.7879
Ulixertinib	2.8418	2.8171	2.8059	2.7565	2.8751	2.8264	2.7844	2.6461	2.8076	2.7893	2.8113	2.8822	2.8358	2.8689	2.9038	2.8083	2.817	2.8007	2.8115	2.8246	2.9083	2.8296	2.8106	2.8172	2.6966	2.802	2.9004	2.8278	2.9452	2.8116	2.7893	2.8953	2.9113	2.7211	2.8003	2.7913	2.8603	2.795	2.8377	2.9229	2.8935	2.8977	2.8449	2.7816	2.8341	2.8843	2.874	2.8946	2.8509
Cediranib	2.9227	2.7698	2.8894	2.7501	3.0468	3.0031	2.9	2.7475	2.967	2.7829	2.8422	2.7845	3.0165	2.8255	2.9215	2.7262	2.874	2.7514	2.7267	2.919	2.972	2.8495	2.7507	2.8387	2.7788	2.8119	2.9246	2.8285	2.8372	2.7543	2.8825	2.9499	2.9057	2.7429	2.8136	2.7222	2.8717	2.8312	2.8008	2.9688	2.9557	2.7472	2.8109	2.8695	2.8615	2.8101	2.8883	2.7647	2.8647
Irinotecan	2.9275	2.87	3.0034	2.9338	3.1913	3.0212	2.9958	2.7599	2.9988	3.0449	3.1631	2.9661	3.1672	2.7741	3.0208	2.8695	2.9965	2.8625	2.8554	3.0551	2.7668	2.7705	2.7656	2.9456	3.0431	2.8529	2.9059	2.8878	3.0639	2.8414	2.9489	3.1491	3.0068	2.8939	2.8617	2.9449	3.0871	3.0414	2.7755	2.8754	2.9774	3.036	2.8916	2.8802	3.0189	3.0868	2.8951	2.9377	2.8173
AZD3759	2.967	2.906	2.9878	2.9884	3.0918	3.0411	3.0104	2.9619	3.0324	2.9088	3.0247	3.0282	3.058	3.0216	3.0362	2.9672	3.0083	2.958	2.9513	3.0194	3.0155	2.98	2.9803	2.9733	2.9527	3.018	3.0323	2.9634	2.999	2.9904	2.9795	3.0418	3.0132	2.975	2.9821	2.9986	3.0334	2.9822	2.9965	3.072	3.0411	2.9309	3.0026	2.984	3.0145	3.0194	3.0128	2.9991	3.0112
I-BET-762	2.9721	3.0496	2.8974	2.7511	3.0659	2.8799	2.8468	2.5544	2.7932	2.7409	2.701	2.8033	3.059	2.6389	3.045	2.7278	3.0054	2.7546	2.72	2.9727	2.9072	2.7706	2.9116	2.7876	2.6713	2.7885	2.8979	2.8957	2.8248	2.9987	3.0939	3.0928	3.0233	2.8615	2.7064	2.8888	2.9057	2.8211	2.7865	2.9489	3.0533	2.8497	2.9195	2.8095	2.9894	2.9468	2.9026	2.9262	2.9753
AZ6102	2.9884	2.897	2.9019	2.9626	2.9578	2.9425	2.9367	2.9081	2.8637	2.9187	2.9663	2.9584	2.9632	2.9669	2.9998	3.0383	3.0209	2.9856	2.9793	2.9866	3.0263	3.0025	2.9279	2.9653	2.9892	2.9154	3.0222	2.9667	2.95	2.9588	2.996	2.9851	3.0394	2.9347	2.9658	2.9718	2.9018	3.0085	2.9372	2.9363	3.0227	2.9471	2.9729	2.9294	2.996	3.0102	2.9691	2.912	2.9871
GSK343	2.995	2.9448	2.973	2.9278	2.9307	2.9611	2.8783	2.878	2.8409	2.9703	2.9133	2.9727	2.9661	2.915	2.9619	3.0007	2.9993	2.9685	2.9256	2.9196	2.949	2.9321	2.9368	2.983	3.0214	2.9435	2.99	2.9355	2.9815	2.9765	3	2.995	3.0067	2.9795	2.9518	2.9402	2.9533	2.9359	2.9317	3	2.9978	2.9283	2.9826	2.9324	2.9823	3.0057	2.9618	2.95	3.0206
VE-822	3.1115	3.2062	3.1979	3.2723	3.1675	3.0803	3.1313	2.9183	3.0024	3.2755	3.3409	3.0765	3.1291	3.2098	3.3842	3.2347	3.244	3.2184	3.2242	3.3263	3.2283	3.1525	3.0567	3.1822	3.3491	3.0657	3.1311	3.1479	3.1267	3.1424	3.0881	3.2614	3.138	3.0804	3.1867	3.1617	3.0451	3.06	3.1434	3.2482	3.2306	3.1105	3.1472	2.9952	3.1736	3.4183	3.2574	3.0429	3.1744
Tamoxifen	3.1439	3.1093	3.2164	3.1539	3.1843	3.1642	3.2704	3.2115	3.1946	3.2947	3.3446	3.1215	3.0985	3.2006	3.2162	3.2296	3.1416	3.2238	3.1775	3.1918	3.2497	3.1182	3.0855	3.1648	3.2257	3.2583	3.2493	3.2018	3.2072	3.1648	3.1401	3.1844	3.1667	3.0807	3.2748	3.1681	3.1187	3.1821	3.1984	3.1797	3.1984	3.1446	3.1646	3.0277	3.153	3.2726	3.2213	3.1685	3.1786
Erlotinib	3.1614	3.0811	3.1791	3.1194	3.1801	3.1998	3.2225	3.1237	3.2328	3.1536	3.2896	3.2217	3.1886	3.2699	3.228	3.177	3.1505	3.1999	3.1974	3.2139	3.2294	3.1867	3.1117	3.1392	3.1633	3.1962	3.239	3.2232	3.205	3.1818	3.1049	3.207	3.1954	3.0994	3.2385	3.1583	3.0927	3.1914	3.1794	3.2082	3.1808	3.116	3.1269	3.0809	3.1768	3.1884	3.1425	3.1256	3.1817
Fulvestrant	3.1807	3.266	3.4007	3.2336	3.3589	3.2626	3.124	3.3285	3.2395	3.183	3.3262	3.3355	3.3119	3.2537	3.383	3.2625	3.3612	3.2414	3.3227	3.273	3.322	3.1976	3.2206	3.2757	3.3739	3.3496	3.2673	3.2274	3.3444	3.2808	3.3065	3.3323	3.342	3.2481	3.3551	3.2228	3.4148	3.2411	3.2842	3.3443	3.3743	3.2302	3.3382	3.2475	3.3565	3.4474	3.3609	3.3558	3.3688
Afuresertib	3.1847	3.117	3.1311	3.1406	3.0705	3.1608	3.018	3.0751	3.0208	2.9511	3.1436	3.121	3.1244	3.0631	3.1549	3.0501	3.1497	3.0535	3.1263	3.2204	3.1592	3.131	3.1868	3.0715	3.124	3.1429	3.1607	3.1535	3.2202	3.15	3.1228	3.0998	3.1264	3.0352	3.0702	3.0615	3.238	3.1658	3.088	3.1344	3.2364	2.9996	3.1205	3.1057	3.1552	3.1544	3.1149	3.0911	3.2093
AZD5363	3.362	3.3669	3.3201	3.2647	3.3876	3.4575	3.1987	3.3052	3.2724	3.1058	3.2882	3.3072	3.3515	3.2313	3.3424	3.0889	3.4067	3.1678	3.2812	3.4221	3.3116	3.252	3.3177	3.1661	3.1848	3.3349	3.2595	3.3118	3.3495	3.3333	3.3083	3.2943	3.2658	3.2209	3.1917	3.237	3.4798	3.3032	3.3396	3.3619	3.3638	3.1552	3.2908	3.2666	3.3182	3.2808	3.3256	3.3238	3.3633
Zoledronate	3.4131	3.3897	3.3988	3.3769	3.4871	3.451	3.2998	3.3582	3.3365	3.3754	3.3871	3.4193	3.4784	3.4112	3.3946	3.3642	3.4445	3.3866	3.373	3.4516	3.412	3.399	3.3791	3.4065	3.4012	3.4181	3.4152	3.3461	3.4456	3.4329	3.3955	3.401	3.4008	3.4098	3.3965	3.407	3.4929	3.3922	3.3983	3.4099	3.4392	3.3639	3.4598	3.3368	3.426	3.4216	3.4175	3.433	3.4284
AT13148	3.434	3.2867	3.3341	3.1082	3.4553	3.5348	3.1483	2.9288	3.3012	2.9625	3.0581	3.3375	3.409	3.2734	3.328	2.9936	3.2797	3.2071	3.2697	3.4732	3.4255	3.1624	3.311	3.1508	3.1269	3.3404	3.4374	3.3069	3.3643	3.4012	3.3567	3.3598	3.3625	3.0383	3.1561	3.1154	3.3701	3.2009	3.2388	3.4582	3.4608	3.1639	3.3976	3.2501	3.3836	3.2673	3.3166	3.3292	3.3104
WEHI-539	3.4489	3.4261	3.5987	3.5192	3.5869	3.5158	3.4594	3.5695	3.6152	3.3296	3.4477	3.4182	3.4659	3.3858	3.5963	3.5758	3.5811	3.4259	3.5268	3.5766	3.4831	3.4648	3.4533	3.4755	3.5968	3.4935	3.4171	3.389	3.3833	3.4764	3.5595	3.6017	3.5531	3.417	3.385	3.3555	3.5101	3.318	3.4823	3.5404	3.5866	3.5167	3.4011	3.472	3.5069	3.4156	3.5497	3.4886	3.5822
WIKI4	3.468	3.52	3.5061	3.661	3.6377	3.5616	3.6134	3.4874	3.5543	3.4613	3.5824	3.5503	3.6167	3.5293	3.5777	3.5242	3.5414	3.5916	3.5038	3.5761	3.5377	3.5502	3.5457	3.545	3.5076	3.5207	3.5034	3.5672	3.6272	3.5538	3.5231	3.5182	3.5548	3.5258	3.523	3.5677	3.5488	3.4996	3.5518	3.5587	3.5865	3.5767	3.5844	3.5645	3.5837	3.598	3.5329	3.4817	3.5051
Acetalax	3.4794	3.8027	3.71	3.681	3.6781	3.8935	3.217	4.2594	3.7058	3.4887	3.6924	4.0183	3.759	3.8871	3.9328	3.6605	3.6995	3.8001	4.0134	3.5398	4.0062	3.6635	3.8987	3.6745	3.9566	4.0398	3.7995	3.7711	3.7003	3.6939	3.3565	3.9242	3.5182	3.8151	3.9958	3.5099	3.6245	3.3286	4.1272	3.8968	3.3314	3.3779	3.8883	3.4849	4.0158	4.1004	3.9998	3.8454	3.8108
MK-8776	3.6074	3.5528	3.5521	3.44	3.5192	3.622	3.529	3.3527	3.4492	3.627	3.5526	3.4705	3.5776	3.537	3.5406	3.5582	3.607	3.3753	3.613	3.5558	3.5945	3.6242	3.4848	3.5129	3.5446	3.5181	3.5047	3.479	3.5506	3.4762	3.4869	3.5714	3.6034	3.4717	3.5895	3.6146	3.6439	3.5847	3.4472	3.5959	3.6874	3.4579	3.4222	3.4508	3.5159	3.5979	3.5696	3.5015	3.5778
GSK2606414	3.6208	3.7148	3.6501	3.5715	3.5777	3.648	3.6335	3.5952	3.5242	3.5835	3.614	3.6339	3.7187	3.6583	3.691	3.6872	3.6748	3.639	3.611	3.6216	3.6796	3.6156	3.59	3.6014	3.6637	3.5896	3.6553	3.6368	3.6743	3.6989	3.6777	3.7251	3.6953	3.6011	3.5702	3.6137	3.6657	3.5126	3.5633	3.6866	3.751	3.5806	3.6425	3.572	3.6924	3.7007	3.7166	3.5978	3.6463
Ipatasertib	3.641	3.574	3.5988	3.4775	3.594	3.6213	3.5119	3.7037	3.5324	3.3882	3.6848	3.6525	3.6124	3.6767	3.7253	3.5163	3.7149	3.5753	3.6133	3.652	3.624	3.7094	3.6177	3.5568	3.5505	3.6523	3.5971	3.5851	3.6052	3.5777	3.6181	3.5792	3.5566	3.5216	3.5981	3.5429	3.6223	3.7046	3.6682	3.6286	3.681	3.4633	3.621	3.4885	3.5884	3.6187	3.6251	3.5878	3.7791
Sinularin	3.661	3.6826	3.6579	3.609	3.718	3.6902	3.6635	3.6982	3.6445	3.6628	3.7359	3.7002	3.6613	3.6098	3.7404	3.6468	3.7246	3.6981	3.6535	3.6727	3.6433	3.6137	3.6111	3.6628	3.739	3.6681	3.7039	3.6308	3.7405	3.6429	3.6782	3.7457	3.6815	3.6181	3.6966	3.6309	3.7289	3.6286	3.6575	3.6892	3.7435	3.6343	3.6984	3.5916	3.7087	3.7567	3.7165	3.6932	3.7068
VX-11e	3.6714	3.6239	3.6526	3.5979	3.6646	3.6708	3.6068	3.4784	3.5969	3.5521	3.5681	3.6441	3.6205	3.6547	3.6985	3.5922	3.5972	3.5825	3.6232	3.6626	3.7171	3.6002	3.6451	3.6045	3.5863	3.6663	3.7105	3.6371	3.6547	3.6425	3.6002	3.6905	3.6771	3.5577	3.5743	3.5458	3.6538	3.5618	3.6458	3.7529	3.7206	3.6044	3.6447	3.5982	3.6394	3.6301	3.6975	3.658	3.6486
LGK974	3.6981	3.6836	3.786	3.6775	3.6826	3.7055	3.6005	3.6389	3.6416	3.69	3.7156	3.6876	3.6544	3.664	3.6922	3.6232	3.6876	3.7028	3.74	3.6868	3.7504	3.6333	3.6868	3.7212	3.7557	3.827	3.691	3.7086	3.6861	3.7498	3.7098	3.7113	3.7061	3.7029	3.7407	3.6039	3.7348	3.6334	3.6653	3.7167	3.7213	3.6466	3.7055	3.6707	3.7114	3.7199	3.7426	3.7046	3.6953
Elephantin	3.7053	3.7491	3.8125	3.5619	3.8315	3.7533	3.7006	3.7169	3.8025	3.7141	3.781	3.7724	3.7177	3.635	3.7986	3.5822	3.8197	3.6784	3.6217	3.7142	3.6932	3.6014	3.6123	3.6745	3.6143	3.6884	3.7621	3.7122	3.7976	3.6277	3.8365	3.8098	3.7324	3.6513	3.7203	3.6969	3.7967	3.7211	3.647	3.6711	3.7734	3.7347	3.6272	3.6174	3.7259	3.8611	3.7796	3.7798	3.777
OF-1	3.8095	3.826	3.8615	3.8757	3.8472	3.9136	3.7483	3.8573	3.7418	3.6947	3.8419	3.7776	3.7119	3.8045	3.9005	3.7626	3.776	3.81	3.8642	3.7932	3.962	3.7509	3.8642	3.8055	3.9196	4.0012	3.8199	3.8771	3.8328	3.8603	3.7551	3.8055	3.8601	3.7764	3.8577	3.7274	3.8728	3.7055	3.8066	3.8942	3.8484	3.7622	3.837	3.8481	3.8531	3.8075	3.8836	3.7807	3.8376
Linsitinib	3.8121	3.7985	3.9414	3.8541	3.9043	3.801	3.837	3.7528	3.752	3.6809	3.7786	3.8762	3.8594	3.7349	3.92	3.9304	3.8574	3.8536	3.7492	3.7446	3.9538	3.8786	3.8302	3.9198	3.858	3.8982	3.9208	3.8697	3.8926	3.8546	3.9159	3.8466	3.9061	3.823	3.8024	3.8979	3.8335	3.8154	3.8198	3.8646	3.9614	3.9121	3.8516	3.9343	3.933	3.8684	3.9115	3.8431	3.8665
AZD5582	3.8183	3.8345	3.8147	3.7135	3.855	3.747	3.5596	3.7528	3.4736	3.6321	3.6949	3.7881	3.7721	3.7124	3.7776	3.6206	3.8369	3.7479	3.6325	3.7136	3.6129	3.639	3.7268	3.6803	3.8003	3.7366	3.6954	3.6813	3.7933	3.828	3.7686	3.8436	3.7901	3.8331	3.7885	3.7068	3.8407	3.6264	3.7951	3.7673	3.8444	3.6808	3.8942	3.5902	3.8922	3.9374	3.8649	3.8328	3.7701
AZD8186	3.838	3.795	3.8651	3.8164	3.8626	3.8858	3.7087	3.8131	3.8298	3.5215	3.7183	3.8247	3.8803	3.7721	3.8307	3.6068	3.8226	3.7015	3.7826	3.7946	3.819	3.7967	3.8216	3.7277	3.6402	3.7598	3.7487	3.7583	3.7749	3.7306	3.7883	3.7806	3.8098	3.7832	3.7088	3.8494	3.8818	3.7842	3.8218	3.8716	3.8352	3.7616	3.8344	3.8087	3.7916	3.766	3.8093	3.8364	3.8473
AZD1332	3.8415	3.8095	3.8803	3.8441	4.0234	3.9987	3.7137	3.9397	3.7794	3.8881	3.9475	4.0224	3.9959	3.9353	3.9047	3.9261	3.9034	3.9808	3.8566	3.8955	3.8438	3.8745	3.8531	3.9919	3.8655	3.7998	3.897	3.8651	3.9917	3.8202	3.96	3.8764	3.8488	3.9605	3.8734	3.9406	3.9512	4.0037	3.7976	3.771	3.8826	3.9364	3.8584	3.9179	3.9458	3.8783	3.8475	3.8507	3.7798
Crizotinib	3.897	3.8648	3.9386	3.9516	3.9767	3.9095	3.7158	3.7583	3.801	3.8236	3.7304	3.8839	3.9466	3.7201	3.8683	3.8787	3.9284	3.7737	3.7721	3.8873	3.8647	3.8401	3.8565	3.8663	3.915	3.9467	3.902	3.8435	3.9068	3.8554	3.9515	3.9986	3.9936	3.8609	3.7988	3.8398	3.9788	3.8013	3.8377	3.8889	3.9876	3.9325	3.9112	3.9205	3.9527	3.9041	3.9201	3.9291	3.9165
Pyridostatin	3.9067	3.8755	4.0367	3.8688	3.9359	3.9036	3.9225	3.8959	3.9933	4.0447	4.0724	4.0021	3.9396	3.9841	3.9613	4.0199	4.0025	3.9875	3.9881	3.9208	4.0133	3.9747	3.9385	3.9769	4.0195	3.8901	3.9585	3.9722	3.9836	3.9272	3.9042	3.9879	3.9775	3.9885	4.0109	3.931	3.8982	3.9135	3.8797	3.8682	4.0063	3.9363	3.9339	3.9033	4.0064	4.0546	3.9895	4.0048	3.9043
Palbociclib	3.9549	3.9263	3.9005	3.8283	4.0093	3.9296	3.8593	3.6344	3.8376	3.7256	3.7312	3.8106	3.9403	3.6944	4.1407	3.7211	3.8809	3.651	3.7004	3.906	3.9106	3.8027	3.9083	3.8988	3.7003	3.9384	3.9595	3.8185	3.916	3.8958	3.9975	3.9987	4.0467	3.7596	3.5345	3.8128	3.9994	3.8133	3.7743	4.1667	4.0098	3.9029	3.823	3.9523	3.959	3.9049	3.9744	3.9269	3.9752
MK-2206	4.0215	3.9415	3.9795	3.9741	3.9648	4.0342	3.9047	3.9566	3.7821	3.7385	3.9496	3.974	4.0368	3.9062	4.0177	3.8967	4.0326	3.913	3.861	3.9709	3.9468	4.0595	4.0559	3.948	3.9123	4.0055	3.9844	3.9539	3.9713	4.0395	4.0339	3.952	4.0342	3.905	3.8236	3.9314	3.9614	3.9497	3.9434	4.0242	4.0995	3.9246	3.9703	4.0249	4.0387	4.0216	4.0274	3.9182	4.0903
Gefitinib	4.0359	3.9994	4.0583	4.0063	4.0604	4.0465	4.0631	3.9585	4.077	4.0615	4.136	4.0418	4.0785	4.1005	4.0868	4.0371	4.0456	4.0479	4.0458	4.0527	4.0761	4.0588	3.9785	4.0196	4.0389	4.0288	4.0954	4.0619	4.0731	4.0543	4.0254	4.0896	4.082	4.0189	4.1098	4.0204	4.0308	4.0615	4.0406	4.0596	4.0966	4.0327	4.032	3.9664	4.0605	4.0866	4.061	4.0271	4.0557
Nilotinib	4.0682	4.0461	4.1193	4.0239	4.1509	4.1275	4.0111	3.9129	3.9896	4.0721	4.0092	4.0786	4.0537	3.9853	4.1326	4.0647	4.1321	3.9642	3.9776	4.0583	4.0993	3.9984	4.0283	4.0683	4.0557	4.0876	4.111	4.0529	4.1204	4.0858	4.1162	4.1762	4.1363	4.0777	4.0378	3.961	4.2025	4.0085	4	4.1728	4.1927	4.0033	4.0776	4.0637	4.1374	4.1307	4.1151	4.0928	4.1701
PRT062607	4.1518	4.1598	4.1212	4.1427	4.2284	4.1455	4.1498	4.0386	4.0583	4.1179	4.1011	4.1227	4.2333	4.1152	4.3117	4.178	4.103	4.1696	4.0906	4.1734	4.1686	4.0962	4.1478	4.0961	4.1297	4.0893	4.0952	4.1598	4.1798	4.1885	4.1861	4.285	4.2005	4.0804	4.035	4.1783	4.0493	4.0866	4.1039	4.2024	4.2476	4.1927	4.1421	4.0935	4.2144	4.2537	4.1843	4.1042	4.1522
Uprosertib	4.1628	4.1135	4.1048	4.1235	4.1194	4.1877	3.9932	4.0281	4.0565	3.968	4.1331	4.1114	4.1529	4.0923	4.2043	4.1185	4.1464	4.0835	4.1612	4.2052	4.1406	4.1255	4.1812	4.0396	4.1399	4.138	4.1542	4.1282	4.2004	4.1495	4.0809	4.1827	4.1445	4.0655	4.0922	4.103	4.1733	4.1258	4.0847	4.1464	4.2305	4.0229	4.1241	4.1074	4.1544	4.1718	4.1169	4.0907	4.1582
XAV939	4.1637	4.1525	4.1502	4.1236	4.1566	4.1758	4.0446	4.0665	4.0144	4.0862	4.142	4.1303	4.116	4.1153	4.1183	4.1908	4.1222	4.1404	4.1457	4.1799	4.0756	4.1094	4.1023	4.1205	4.1848	4.1323	4.1208	4.1044	4.1448	4.1571	4.136	4.1553	4.1184	4.1195	4.1263	4.1047	4.0737	4.0283	4.1187	4.2085	4.1649	4.1462	4.1386	4.1178	4.1526	4.1359	4.137	4.1574	4.1716
Olaparib	4.1739	4.1974	4.305	4.1505	4.2115	4.1452	4.164	4.1514	4.1861	4.227	4.3033	4.237	4.1881	4.1537	4.1476	4.1888	4.1952	4.2033	4.1675	4.1899	4.2433	4.1413	4.0996	4.2458	4.2476	4.1529	4.173	4.1663	4.2335	4.1561	4.2111	4.2426	4.1531	4.2041	4.2683	4.2524	4.1796	4.2482	4.1357	4.0791	4.1603	4.2399	4.1967	4.0988	4.1907	4.2654	4.1575	4.1754	4.1477
Wnt-C59	4.1783	4.1891	4.1863	4.1035	4.1272	4.1728	4.0237	4.0756	3.9919	4.0939	4.1355	4.1663	4.1188	4.1002	4.1569	4.1356	4.1442	4.1476	4.1747	4.1234	4.2054	4.0939	4.1471	4.1627	4.2407	4.2259	4.1769	4.1862	4.1878	4.2521	4.1671	4.157	4.1726	4.1569	4.1682	4.0661	4.1439	4.047	4.1458	4.1527	4.1937	4.137	4.2324	4.1057	4.197	4.1917	4.2105	4.1564	4.1864
Entospletinib	4.1803	4.2021	4.2059	4.2558	4.3613	4.2545	4.2019	4.0874	4.0419	4.1899	4.1121	4.2149	4.4052	4.1348	4.3726	4.1478	4.2133	4.2712	4.0406	4.2702	4.1898	4.1261	4.2406	4.1089	4.1541	4.0833	4.1886	4.1566	4.255	4.3389	4.3753	4.3933	4.3071	4.1573	4.0048	4.3272	4.2549	4.1566	4.1644	4.2444	4.3882	4.2794	4.2672	4.1903	4.3524	4.3626	4.3034	4.153	4.2311
MIM1	4.1813	4.1878	4.2122	4.1749	4.286	4.2555	4.1022	4.0498	4.1241	4.1623	4.1667	4.1747	4.213	4.1403	4.1981	4.1183	4.2276	4.1417	4.1715	4.2383	4.1684	4.1205	4.1743	4.1106	4.1193	4.1698	4.1744	4.189	4.1895	4.2414	4.1775	4.2253	4.1892	4.1673	4.1802	4.2418	4.2597	4.1892	4.1893	4.2404	4.258	4.1984	4.18	4.1362	4.202	4.203	4.2218	4.1935	4.1754
BMS-345541	4.3072	4.3351	4.3552	4.2637	4.245	4.2145	4.4845	4.1359	4.2402	4.4659	4.357	4.2722	4.211	4.28	4.352	4.3863	4.3599	4.3009	4.314	4.273	4.3863	4.2347	4.2694	4.3089	4.3658	4.3136	4.3752	4.3131	4.3392	4.3516	4.2739	4.3519	4.3328	4.2558	4.2464	4.3574	4.3025	4.3008	4.2216	4.4233	4.3855	4.2965	4.2611	4.205	4.3691	4.3747	4.3419	4.2787	4.3343
MN-64	4.3107	4.2954	4.3579	4.3342	4.3679	4.3973	4.2019	4.2812	4.225	4.2251	4.3111	4.3619	4.3477	4.2446	4.3486	4.3615	4.3227	4.2826	4.3498	4.3503	4.413	4.2819	4.3473	4.2998	4.3604	4.334	4.3841	4.3598	4.4083	4.3432	4.3026	4.333	4.3314	4.322	4.3143	4.3419	4.3881	4.2532	4.289	4.3006	4.3749	4.2808	4.4137	4.2747	4.4017	4.3518	4.3439	4.2981	4.2276
UMI-77	4.37	4.4048	4.5114	4.4486	4.6377	4.4999	4.3158	4.466	4.4869	4.3604	4.5797	4.5055	4.5418	4.4434	4.5932	4.457	4.5086	4.4284	4.5146	4.4714	4.5014	4.4447	4.4989	4.4344	4.5702	4.3726	4.4533	4.4969	4.4829	4.5117	4.464	4.6244	4.5222	4.4899	4.4986	4.4463	4.5288	4.4015	4.4558	4.3692	4.5441	4.5073	4.5298	4.433	4.5429	4.6335	4.535	4.459	4.4265
WZ4003	4.4069	4.4023	4.3323	4.3114	4.463	4.4315	4.2824	4.236	4.2759	4.2972	4.1745	4.3347	4.4583	4.2495	4.4037	4.2707	4.3255	4.3225	4.2551	4.4183	4.3398	4.2595	4.3305	4.2303	4.25	4.3066	4.3641	4.3749	4.3485	4.447	4.4522	4.5049	4.4016	4.2969	4.2195	4.3487	4.3028	4.3153	4.316	4.404	4.4421	4.3288	4.3872	4.2881	4.4025	4.4439	4.3837	4.4028	4.3387
AGI-6780	4.415	4.4061	4.4293	4.3687	4.3922	4.4356	4.3544	4.4252	4.3567	4.4067	4.4703	4.3938	4.2965	4.3944	4.4567	4.4029	4.397	4.4043	4.43	4.4014	4.4573	4.3376	4.3677	4.4241	4.5016	4.4846	4.4203	4.4219	4.4122	4.4396	4.397	4.4359	4.43	4.4061	4.4631	4.2932	4.3654	4.3374	4.3634	4.3988	4.4517	4.3882	4.3995	4.3626	4.4148	4.4593	4.4626	4.3967	4.4599
PD173074	4.4161	4.3759	4.3928	4.2919	4.4107	4.4579	4.3354	4.2923	4.2654	4.4689	4.3423	4.3334	4.3826	4.3574	4.3131	4.4099	4.3841	4.3327	4.3678	4.3539	4.3753	4.3568	4.3383	4.3451	4.3871	4.3729	4.3661	4.3697	4.3589	4.3777	4.4526	4.3598	4.4191	4.3861	4.3095	4.3124	4.3393	4.3773	4.2863	4.4004	4.4353	4.3635	4.3541	4.4253	4.3538	4.2924	4.3414	4.3447	4.4
ML323	4.4182	4.4649	4.4627	4.4151	4.3946	4.3948	4.4508	4.4186	4.3825	4.4467	4.5261	4.3924	4.3044	4.4661	4.4587	4.484	4.3937	4.4585	4.4911	4.3625	4.4881	4.4039	4.4077	4.4602	4.5528	4.5425	4.4177	4.486	4.439	4.4389	4.4029	4.4723	4.4339	4.3998	4.5247	4.3013	4.3487	4.3196	4.4358	4.4619	4.4495	4.4226	4.4577	4.3882	4.4703	4.4446	4.4997	4.4325	4.4597
Niraparib	4.4354	4.4378	4.3916	4.404	4.5341	4.3616	4.3047	4.2445	4.4355	4.399	4.3847	4.3525	4.5598	4.2571	4.4554	4.3836	4.3852	4.2724	4.3304	4.4806	4.3073	4.2752	4.3017	4.3748	4.4488	4.2767	4.2923	4.2989	4.3775	4.292	4.4382	4.5756	4.417	4.3545	4.3293	4.5625	4.3619	4.3229	4.3552	4.3857	4.3699	4.5461	4.3518	4.2904	4.4468	4.523	4.3685	4.3818	4.3762
Lapatinib	4.4504	4.4602	4.4771	4.416	4.562	4.4545	4.5535	4.4647	4.4229	4.4358	4.5396	4.4371	4.4911	4.4454	4.6014	4.5228	4.5229	4.4391	4.4147	4.4729	4.5174	4.4784	4.3605	4.4183	4.5584	4.4163	4.4909	4.4326	4.4664	4.4418	4.4497	4.601	4.507	4.4254	4.4272	4.4245	4.4765	4.4337	4.4741	4.5413	4.6037	4.4332	4.4859	4.4153	4.4927	4.5904	4.5337	4.46	4.5242
5-Fluorouracil	4.4535	4.3903	4.6787	4.5353	4.8771	4.7926	4.4601	4.3936	4.3672	4.3965	4.7658	4.6095	4.6873	4.6471	4.8	4.4592	4.6498	4.5529	4.6399	4.8486	4.5909	4.4538	4.5279	4.5796	4.6156	4.5908	4.6481	4.5867	4.5987	4.598	4.561	4.7653	4.6754	4.4291	4.6115	4.4979	4.64	4.6178	4.4392	4.6361	4.721	4.4721	4.4459	4.5691	4.6789	4.7075	4.62	4.6493	4.5351
Dabrafenib	4.4564	4.5549	4.4424	4.2841	4.5417	4.491	4.2629	4.0815	4.4006	4.3064	4.2949	4.3204	4.385	4.2963	4.4749	4.1992	4.3603	4.2211	4.3259	4.5133	4.4442	4.1949	4.2994	4.2247	4.1511	4.4025	4.4396	4.3905	4.3686	4.513	4.4506	4.4755	4.4229	4.267	4.2954	4.2829	4.3811	4.3376	4.3148	4.4668	4.491	4.3835	4.3848	4.2776	4.4124	4.3848	4.437	4.5056	4.3293
PCI-34051	4.4811	4.4657	4.4435	4.3509	4.4628	4.4323	4.5612	4.4175	4.3679	4.5521	4.4859	4.4262	4.4143	4.4889	4.4121	4.5364	4.4736	4.427	4.4845	4.434	4.4437	4.4392	4.362	4.4853	4.545	4.3666	4.4962	4.408	4.4509	4.4714	4.4551	4.5179	4.4135	4.4067	4.4493	4.4782	4.3602	4.4209	4.4502	4.5038	4.4552	4.417	4.5038	4.3464	4.4801	4.4691	4.482	4.4597	4.4528
VE821	4.5123	4.5653	4.4862	4.538	4.6824	4.6215	4.4864	4.4154	4.5019	4.6133	4.6171	4.532	4.5352	4.5518	4.6815	4.5318	4.5932	4.528	4.6033	4.6913	4.6406	4.565	4.4631	4.523	4.6082	4.5048	4.6229	4.5543	4.5352	4.6173	4.5437	4.6367	4.5541	4.4379	4.5002	4.5195	4.5331	4.526	4.5529	4.6486	4.6017	4.5641	4.5424	4.4721	4.5894	4.6838	4.6321	4.6187	4.59
LCL161	4.5223	4.6177	4.5955	4.6097	4.5899	4.5531	4.5128	4.5038	4.4437	4.5514	4.6573	4.568	4.5189	4.5763	4.6221	4.5691	4.5778	4.5472	4.5527	4.6596	4.6147	4.5714	4.5447	4.6019	4.6272	4.5646	4.5728	4.5503	4.6169	4.5898	4.5796	4.6408	4.6067	4.5766	4.5932	4.6138	4.5784	4.5266	4.58	4.6376	4.6215	4.5785	4.5433	4.4688	4.6096	4.6691	4.6344	4.6109	4.6146
AGI-5198	4.5574	4.5164	4.6617	4.5267	4.5672	4.6201	4.4461	4.5347	4.4983	4.5248	4.5946	4.6126	4.5656	4.576	4.5368	4.5221	4.5571	4.5708	4.5434	4.5697	4.6122	4.5328	4.5653	4.5525	4.5389	4.5465	4.5857	4.5473	4.605	4.5842	4.5815	4.6204	4.5667	4.549	4.579	4.5657	4.6014	4.5624	4.5375	4.5765	4.6338	4.513	4.5828	4.5145	4.5896	4.5936	4.5646	4.5627	4.5721
Sapitinib	4.5745	4.5143	4.548	4.5833	4.7291	4.6506	4.5991	4.6263	4.7151	4.4255	4.6586	4.587	4.7101	4.6134	4.7539	4.4859	4.6393	4.5616	4.5487	4.7113	4.5887	4.627	4.5427	4.53	4.4998	4.5612	4.5893	4.4896	4.6046	4.5851	4.6217	4.7225	4.6187	4.5435	4.5205	4.6787	4.6012	4.5575	4.6137	4.7106	4.7181	4.54	4.608	4.5024	4.6121	4.6615	4.6611	4.6462	4.6596
GSK1904529A	4.6612	4.7085	4.5877	4.6632	4.6589	4.6895	4.6017	4.6324	4.5238	4.6567	4.7152	4.6837	4.649	4.7206	4.7304	4.8098	4.7119	4.6873	4.6277	4.7119	4.608	4.6847	4.623	4.678	4.7503	4.7037	4.7015	4.6806	4.7602	4.7155	4.678	4.6912	4.6959	4.659	4.6419	4.685	4.7223	4.6512	4.6677	4.6722	4.7601	4.6545	4.6472	4.654	4.7306	4.7292	4.7151	4.6865	4.6658
Nutlin-3a (-)	4.6771	4.8032	4.6736	4.6889	4.7609	4.7641	4.0753	4.4434	4.6673	4.4302	4.7599	4.7462	4.6944	4.6247	4.8962	4.5829	4.7621	4.3518	4.7721	4.8219	4.8174	4.7453	4.6242	4.7385	4.546	4.5926	4.8251	4.7819	4.8052	4.657	4.7088	4.7947	4.7152	4.7088	4.7154	4.6357	4.7923	4.5838	4.7131	4.8002	4.7379	4.7138	4.6077	4.6238	4.7695	4.7964	4.7091	4.7344	4.7776
Selumetinib	4.6804	4.6615	4.6215	4.65	4.6351	4.5485	4.6135	4.3288	4.6406	4.5067	4.5118	4.6039	4.5355	4.6245	4.6432	4.5846	4.5325	4.5868	4.4699	4.553	4.6962	4.6227	4.5893	4.541	4.4565	4.5839	4.6652	4.5482	4.6239	4.5106	4.5587	4.6846	4.6656	4.4358	4.5857	4.5695	4.6657	4.5535	4.6579	4.8936	4.7136	4.773	4.6025	4.5148	4.5761	4.6349	4.7106	4.7369	4.75
Alpelisib	4.7071	4.6673	4.7168	4.7785	4.7187	4.7326	4.4011	4.7545	4.4577	4.4824	4.6888	4.7894	4.826	4.767	4.7873	4.7414	4.7868	4.7859	4.6177	4.7205	4.6367	4.7628	4.7413	4.7121	4.7456	4.685	4.6174	4.6429	4.8045	4.7181	4.7754	4.7565	4.805	4.8033	4.6046	4.7685	4.777	4.711	4.7531	4.7851	4.8022	4.6908	4.7943	4.7106	4.7888	4.8058	4.7132	4.7092	4.854
BIBR-1532	4.7126	4.7033	4.7785	4.6904	4.7451	4.746	4.7456	4.6914	4.6728	4.7433	4.7979	4.7084	4.6635	4.6701	4.7137	4.6856	4.734	4.7123	4.7345	4.7025	4.7583	4.664	4.6829	4.7069	4.7551	4.7543	4.7588	4.7476	4.7615	4.7624	4.7046	4.7263	4.7353	4.7266	4.7386	4.6654	4.7465	4.6864	4.6831	4.6976	4.7285	4.6852	4.746	4.6781	4.7336	4.7283	4.7201	4.7231	4.6655
P22077	4.7824	4.7378	4.8188	4.8146	4.7848	4.7525	4.904	4.8561	4.8056	4.8386	4.8911	4.6775	4.6809	4.7147	4.7898	4.8353	4.8294	4.7058	4.6739	4.6905	4.8241	4.7857	4.6677	4.7945	4.8597	4.7745	4.7818	4.7804	4.7567	4.7992	4.7846	4.885	4.7787	4.7092	4.7715	4.6339	4.8548	4.7373	4.7161	4.7898	4.805	4.7118	4.7426	4.6599	4.8363	4.8373	4.8084	4.6905	4.8183
GSK591	4.7885	4.7602	4.8938	4.7933	4.99	4.9233	4.7392	4.7844	4.9146	4.8318	4.8628	4.8777	4.9086	4.7763	4.9676	4.7756	4.8949	4.7969	4.9165	4.9449	4.9445	4.804	4.8073	4.8393	4.8581	4.8826	4.8893	4.799	4.7635	4.8683	4.8756	4.9541	4.8999	4.8326	4.8197	4.8395	4.898	4.863	4.8617	4.8757	4.921	4.861	4.8514	4.8291	4.8904	4.9233	4.918	4.9001	4.9165
Ruxolitinib	4.7944	4.7887	4.8481	4.8533	4.8558	4.8575	4.7911	4.7565	4.773	4.7894	4.8883	4.8238	4.8156	4.855	4.823	4.864	4.8143	4.8828	4.8253	4.8678	4.838	4.8174	4.7855	4.864	4.8482	4.8421	4.8458	4.8061	4.9041	4.8726	4.8544	4.8435	4.8646	4.833	4.8499	4.8229	4.8028	4.796	4.7887	4.8618	4.8826	4.85	4.836	4.8334	4.8667	4.822	4.8281	4.8355	4.8451
I-BRD9	4.7968	4.7959	4.8511	4.6323	4.8401	4.8435	4.5669	4.6287	4.6859	4.682	4.7013	4.75	4.8129	4.5979	4.8273	4.6455	4.8184	4.5976	4.7701	4.8031	4.7894	4.7092	4.8029	4.7551	4.6746	4.7614	4.7813	4.7582	4.7107	4.7947	4.8547	4.8912	4.7894	4.7823	4.6892	4.7167	4.8522	4.6738	4.6963	4.7804	4.8333	4.6545	4.7832	4.7688	4.8282	4.8096	4.7726	4.7921	4.8064
EPZ004777	4.8389	4.8094	4.9014	4.8225	4.9056	4.8932	4.741	4.83	4.7798	4.7762	4.8222	4.8702	4.9057	4.8337	4.8442	4.8216	4.8643	4.8133	4.8681	4.8563	4.8669	4.8062	4.8382	4.8446	4.8584	4.8795	4.8494	4.8221	4.8648	4.8734	4.8434	4.8581	4.8614	4.8601	4.8539	4.821	4.8911	4.8047	4.8144	4.8901	4.8895	4.8118	4.8796	4.8524	4.9052	4.8714	4.8924	4.8581	4.8363
Fludarabine	4.8453	4.8505	4.956	4.7278	4.9087	4.8488	4.8341	4.766	4.8486	4.8648	4.8582	4.8624	4.9375	4.7748	4.8072	4.7709	4.8701	4.7825	4.9034	4.9208	5.0077	4.7658	4.8187	4.7923	4.817	4.7165	4.8116	4.7513	4.8092	4.8362	4.885	4.9062	4.8501	4.8359	4.8304	4.8723	4.8122	4.8063	4.8758	4.8875	4.8875	4.7478	4.8572	4.7171	4.9186	4.8777	4.8655	4.8672	4.8626
GSK2578215A	4.8583	4.8104	4.9215	4.8109	4.8876	4.884	4.8739	4.835	4.8711	4.9269	4.8743	4.8575	4.8468	4.8536	4.8628	4.8667	4.8556	4.8422	4.8873	4.8517	4.9178	4.8216	4.8299	4.8693	4.9059	4.8848	4.9044	4.8627	4.8678	4.8805	4.8516	4.923	4.8867	4.8594	4.8763	4.8223	4.8777	4.8216	4.8264	4.8841	4.9274	4.8091	4.8788	4.8184	4.8817	4.8904	4.9091	4.8676	4.8512
Oxaliplatin	4.8798	4.8778	5.084	4.9258	5.0981	4.9855	4.8334	4.8489	4.8433	4.9393	5.0406	4.9671	5.0347	4.9084	5.0009	4.9036	5.005	4.8187	4.9312	5.0142	4.9555	4.9104	4.8384	4.9676	4.8801	4.9095	4.9649	4.9541	4.9998	4.8596	5.0178	5.041	4.9924	4.8519	4.9142	5.0349	5.065	4.9509	4.8688	4.9741	5.0382	4.9175	4.8737	4.9124	5.023	5.0276	4.9574	4.993	4.9484
PLX-4720	4.8971	4.8867	4.799	4.7712	4.8923	4.9416	4.7879	4.6681	4.7329	4.7093	4.6993	4.7739	4.8563	4.7497	4.8185	4.678	4.8083	4.7094	4.7524	4.8837	4.7583	4.7411	4.8059	4.6929	4.7251	4.7738	4.8267	4.8269	4.8029	4.9314	4.8978	4.9089	4.8196	4.7352	4.7078	4.8022	4.8554	4.7612	4.7867	4.8493	4.9018	4.79	4.8721	4.7922	4.8623	4.8289	4.8431	4.8776	4.7559
PFI3	4.9577	5.0035	5.0217	4.985	5.0212	5.0013	4.9824	4.924	4.9585	4.9982	4.995	4.9981	5.0696	4.9038	4.9847	4.9479	5.0034	4.9544	5.0276	5.0229	5.0624	4.9752	4.9832	5.0258	5.0601	5.0037	5.0054	4.977	4.9858	5.0051	5.0305	5.0646	5.004	5.0039	5.0267	5.0015	4.9861	4.9106	5.0002	5.0189	5.0132	4.9618	5.0541	4.9411	5.0728	5.0817	5.0295	5.0113	4.9992
AMG-319	4.9745	4.95	4.9945	4.9408	5.0236	5.0156	4.903	4.8801	4.9456	4.9494	4.9234	4.9802	4.9995	4.9068	4.9362	4.9203	4.9456	4.926	4.9617	4.8908	4.9886	4.9195	4.987	4.9343	4.9014	4.9358	4.9395	4.9826	5.0122	4.9647	4.9621	4.9492	5.0133	4.9859	4.9858	4.9522	5.0007	4.9405	4.9172	4.9727	4.9936	4.9331	4.9869	4.9773	4.9799	4.9708	4.9421	4.9498	4.9363
AZD1208	5.0009	4.928	5.0442	4.9905	5.0366	5.0405	5.0261	4.9726	4.9212	5.0571	5.0764	5.0309	5.0241	4.9601	4.9852	5.0659	5.0282	5.0358	5.0427	5.0067	5.0952	5.0119	5.019	5.0872	5.1021	5.0583	5.0875	5.041	5.0734	5.0025	5.0294	5.0474	5.0475	5.0354	5.0728	5.0143	4.9907	5.0138	4.9842	5.0553	5.0542	4.9478	5.0651	4.9864	5.0833	5.0608	5.0464	4.9889	5.0035
Cyclophosphamide	5.1383	5.1105	5.1787	5.0775	5.1872	5.1786	5.1023	5.1294	5.1477	5.1565	5.1692	5.1956	5.1606	5.1626	5.1514	5.0769	5.1494	5.1491	5.1318	5.1562	5.1849	5.1236	5.114	5.1362	5.1322	5.1269	5.1772	5.1333	5.191	5.1579	5.1475	5.1718	5.1529	5.1503	5.1276	5.1409	5.1995	5.1479	5.134	5.1466	5.1722	5.114	5.1694	5.099	5.1576	5.1613	5.1715	5.1679	5.1399
CZC24832	5.1874	5.1589	5.1931	5.155	5.1903	5.1706	5.0917	5.1175	5.0998	5.1505	5.1307	5.1951	5.2348	5.1307	5.1496	5.203	5.1656	5.1662	5.1685	5.1414	5.1843	5.1418	5.1687	5.188	5.1869	5.1727	5.1549	5.1979	5.1926	5.2278	5.1779	5.1958	5.193	5.1838	5.1698	5.1537	5.1339	5.132	5.1447	5.1917	5.1866	5.1396	5.2241	5.1795	5.2517	5.2309	5.1697	5.161	5.1825
Leflunomide	5.1903	5.1934	5.2412	5.1878	5.2233	5.2313	5.1681	5.1393	5.1999	5.1271	5.2062	5.1635	5.178	5.1175	5.2236	5.1534	5.2044	5.1559	5.2001	5.2231	5.2564	5.1522	5.2044	5.1763	5.1952	5.2419	5.1994	5.1994	5.1786	5.2356	5.1756	5.2009	5.2205	5.1825	5.1741	5.161	5.1753	5.1738	5.1733	5.1919	5.1945	5.2283	5.1707	5.1785	5.1889	5.2125	5.2148	5.2501	5.1984
RVX-208	5.277	5.2643	5.2513	5.1759	5.2768	5.2587	5.0787	5.0364	5.0713	5.0952	5.0747	5.2288	5.2962	5.1696	5.1989	5.1559	5.2336	5.2548	5.1313	5.2156	5.2179	5.1732	5.2504	5.205	5.1559	5.2063	5.2022	5.2002	5.2181	5.2859	5.3076	5.273	5.2911	5.238	5.1559	5.2488	5.2184	5.1712	5.1785	5.2579	5.312	5.227	5.262	5.2363	5.2564	5.2633	5.2368	5.2476	5.256
MIRA-1	5.2979	5.2464	5.3338	5.2222	5.3426	5.3446	5.2122	5.3042	5.2417	5.2711	5.291	5.294	5.3419	5.2221	5.3319	5.2404	5.3191	5.2061	5.3013	5.3166	5.3273	5.2236	5.2665	5.2789	5.323	5.2526	5.3004	5.2598	5.3033	5.2922	5.372	5.388	5.3165	5.2936	5.2062	5.2625	5.3648	5.2726	5.2364	5.2766	5.3335	5.2341	5.3156	5.2819	5.3239	5.3213	5.3071	5.2912	5.2916
LY2109761	5.3535	5.3421	5.4563	5.4596	5.4349	5.4228	5.4408	5.3909	5.4486	5.4557	5.4124	5.4202	5.4691	5.3428	5.4171	5.4212	5.3949	5.4628	5.386	5.4124	5.4686	5.368	5.4049	5.4339	5.4539	5.4276	5.4465	5.4098	5.4873	5.4258	5.4194	5.447	5.4685	5.3996	5.4028	5.3551	5.4719	5.3681	5.3437	5.429	5.4824	5.3635	5.4265	5.4029	5.4342	5.4489	5.4203	5.3812	5.4014
LJI308	5.3642	5.3456	5.4319	5.3913	5.5028	5.4324	5.3428	5.2757	5.4286	5.4021	5.3711	5.3915	5.4729	5.2831	5.4843	5.3686	5.3863	5.3237	5.3985	5.4837	5.4695	5.3342	5.3941	5.4038	5.4032	5.3875	5.452	5.3896	5.4187	5.4363	5.4519	5.5194	5.4867	5.3694	5.325	5.3483	5.3943	5.3671	5.3492	5.4618	5.4764	5.3941	5.4381	5.3832	5.4263	5.4697	5.4096	5.4232	5.4231
Ibrutinib	5.4725	5.4605	5.5763	5.5216	5.5668	5.5114	5.5841	5.4959	5.6143	5.4465	5.5207	5.5085	5.6339	5.4633	5.6228	5.4626	5.4981	5.552	5.4771	5.6109	5.6213	5.5351	5.5014	5.4841	5.4952	5.5607	5.5251	5.4695	5.5845	5.5245	5.5578	5.6197	5.6014	5.4517	5.4957	5.5154	5.4553	5.4612	5.4484	5.6502	5.6382	5.412	5.538	5.4823	5.5431	5.5644	5.5514	5.4719	5.5449
OSI-027	5.4916	5.5683	5.6261	5.6006	5.4888	5.5028	5.4047	5.4693	5.441	5.4287	5.6351	5.5172	5.495	5.5978	5.5221	5.5612	5.5892	5.5323	5.4725	5.5769	5.4861	5.5957	5.5027	5.5984	5.6329	5.5216	5.4713	5.4103	5.5295	5.5028	5.5137	5.5491	5.5824	5.5639	5.6022	5.5089	5.5806	5.4422	5.5076	5.6309	5.6185	5.4741	5.5314	5.4946	5.5319	5.5944	5.5374	5.5112	5.6393
Mirin	5.5091	5.4758	5.5737	5.5198	5.681	5.6317	5.3994	5.456	5.3372	5.4674	5.5204	5.5656	5.634	5.4596	5.6335	5.537	5.5966	5.5092	5.5513	5.6111	5.5112	5.466	5.6189	5.4786	5.5936	5.4656	5.5783	5.5876	5.5754	5.581	5.548	5.7752	5.6332	5.546	5.4957	5.5302	5.6351	5.493	5.522	5.5893	5.6164	5.4824	5.582	5.5396	5.6094	5.6401	5.568	5.5043	5.5302
Nelarabine	5.5153	5.5428	5.6125	5.4708	5.6141	5.581	5.47	5.5529	5.5367	5.4983	5.5585	5.5808	5.6393	5.5369	5.5537	5.4824	5.5893	5.5054	5.6138	5.6209	5.6433	5.5225	5.5585	5.5454	5.5432	5.4985	5.525	5.493	5.5681	5.5281	5.5926	5.5617	5.5587	5.5614	5.4959	5.5994	5.5906	5.5214	5.5604	5.59	5.5937	5.495	5.5841	5.4992	5.5741	5.5452	5.5569	5.5911	5.5678
AZD5991	5.5417	5.5868	5.6441	5.5225	5.4758	5.5344	5.3218	5.4791	5.252	5.5417	5.5032	5.5596	5.488	5.5739	5.4546	5.5636	5.604	5.5609	5.4198	5.5139	5.5141	5.5521	5.5151	5.5544	5.6636	5.6184	5.5524	5.4559	5.5796	5.5897	5.5834	5.5785	5.6139	5.5814	5.572	5.5127	5.6837	5.4347	5.4738	5.6175	5.6984	5.3953	5.6253	5.4544	5.6332	5.5716	5.5807	5.535	5.5867
EPZ5676	5.6829	5.7467	5.7576	5.7335	5.7512	5.7017	5.6808	5.6944	5.6865	5.7091	5.7427	5.732	5.7401	5.748	5.7798	5.7912	5.786	5.7403	5.6796	5.7359	5.7505	5.7331	5.6809	5.7037	5.7523	5.7119	5.725	5.6761	5.7668	5.7268	5.7436	5.7596	5.7819	5.7006	5.731	5.7348	5.7678	5.7067	5.6657	5.7765	5.8415	5.7209	5.7012	5.666	5.7567	5.7765	5.7845	5.7343	5.7548
PRIMA-1MET	5.8359	5.9425	5.7244	5.6243	5.8885	5.801	5.5033	5.4799	5.5644	5.5985	5.7255	5.8312	5.8579	5.5967	5.8483	5.6168	5.9389	5.6032	5.5374	5.8453	5.6036	5.8183	5.733	5.7304	5.5739	5.7184	5.8515	5.7542	5.8503	5.9008	5.908	5.8863	5.8264	5.7985	5.676	5.7615	5.9552	5.6385	5.7951	5.828	5.9514	5.7337	5.8479	5.6949	5.8994	5.8851	5.8446	5.8249	5.9079
Temozolomide	5.9863	5.9781	6.0269	5.898	6.0882	6.0422	5.8344	5.7582	5.7929	5.859	5.9083	5.9414	5.9145	5.884	5.9652	5.81	5.988	5.8765	5.8515	5.9301	6.0019	5.8449	5.9058	5.8852	5.8256	5.9988	5.9699	5.9863	5.989	6.0029	5.9985	5.9656	5.9905	5.9362	5.9176	5.9373	6.0228	5.9327	5.9212	5.9382	5.9971	5.9704	5.9413	5.9231	5.959	5.9568	5.9723	5.9968	5.9499
Carmustine	6.1328	6.1737	6.1335	6.1344	6.2822	6.2136	6.1809	6.1703	6.1545	6.1686	6.2625	6.1931	6.2064	6.1821	6.2513	6.1483	6.2273	6.1654	6.1354	6.2323	6.1871	6.1339	6.1333	6.1727	6.2027	6.1926	6.2334	6.1716	6.2335	6.1647	6.167	6.2102	6.2198	6.1615	6.1606	6.1276	6.2469	6.1506	6.1682	6.2243	6.2234	6.1714	6.1987	6.1369	6.1958	6.2101	6.2228	6.2305	6.1885
[truncated: 90 more columns]
