# Supplementary material for: An Auto-RS Signature for Prognostic Stratification and Drug Sensitivity Prediction in Osteosarcoma
Source: Genes (Basel). 2026 Jun 26;17(7):737. doi: 10.3390/genes17070737 (PMC13408425; doi:10.3390/genes17070737)
Supplement: Supplementary file 1 [file genes-17-00737-s001.zip › Table S13.xlsx]

## Sheet: Sheet1
Table S13: The biomarkers predicted by IDWAS.
Gene	Drug	Beta	Pvalue	FDR
UGT1A1	AZD4547	-0.444167	0.00469165	0.036613
OR52B4	AZD4547	-0.217866	0.00606705	0.0434652
OR1S1	AZD4547	-0.20215	0.0071913	0.0486517
OR10A6	AZD4547	-0.196311	0.00682772	0.0470048
OR5H15	AZD4547	-0.137382	0.0071913	0.0486517
RFC5	AZD4547	-0.131752	5.24266e-08	8.85881e-06
ATPAF1	AZD4547	-0.129892	5.20943e-09	1.41873e-06
FAF1	AZD4547	-0.129728	2.18174e-08	4.43409e-06
OR5AR1	AZD4547	-0.128791	0.0071913	0.0486517
LCE2B	AZD4547	-0.126779	0.00548712	0.040652
OR5B17	AZD4547	-0.123049	0.00326418	0.0286817
SCMH1	AZD4547	-0.120986	4.68253e-07	4.82584e-05
FUT5	AZD4547	-0.119861	7.24355e-05	0.00202364
EXOSC10	AZD4547	-0.117663	2.0846e-06	0.00014943
TRIM64	AZD4547	-0.114913	0.00302968	0.0272745
OR2AK2	AZD4547	-0.109644	0.00347102	0.0298902
NSUN4	AZD4547	-0.107105	0.000146542	0.00334674
SLC4A1AP	AZD4547	-0.10703	0.000500433	0.00793747
SRP68	AZD4547	-0.106103	8.84909e-05	0.00233355
STATH	AZD4547	-0.105019	0.0041654	0.03382
CDK2	AZD4547	-0.104514	2.85404e-07	3.30477e-05
ANAPC5	AZD4547	-0.103308	6.05798e-05	0.0017797
TLK2	AZD4547	-0.103057	0.000104874	0.00263475
UGT1A3	AZD4547	-0.102943	0.00394755	0.0326143
WDR43	AZD4547	-0.102144	2.89657e-05	0.00104412
RBP3	AZD4547	-0.101746	0.00363489	0.0308418
YBX1	AZD4547	-0.101512	4.15898e-05	0.00135826
OR10G9	AZD4547	-0.101414	0.00688507	0.0472708
RCC2	AZD4547	-0.10059	5.31675e-06	0.000299585
NRF1	AZD4547	-0.100233	0.00154006	0.0172092
BCKDHB	AZD4547	-0.0990759	1.09955e-07	1.58032e-05
RBMX	AZD4547	-0.0984324	0.000555554	0.00853684
GDF2	AZD4547	-0.0983617	0.00255625	0.0243086
CYP4F8	AZD4547	-0.0973356	0.00124597	0.0148773
OR9Q2	AZD4547	-0.0964277	0.00218068	0.0218111
TFCP2	AZD4547	-0.0962686	1.75102e-05	0.000722272
UGT1A5	AZD4547	-0.0953363	0.00695164	0.0475756
ILF3	AZD4547	-0.0951583	0.00182026	0.0192872
TIMELESS	AZD4547	-0.0947806	1.93149e-06	0.000141073
CPSF6	AZD4547	-0.0943578	0.00412789	0.0336151
AK2	AZD4547	-0.094251	0.000211264	0.00434138
RAF1	AZD4547	-0.0941768	0.000125809	0.00300209
KRTAP10.8	AZD4547	-0.0938884	0.0043293	0.0347002
PRPF38A	AZD4547	-0.0937381	6.10514e-05	0.00178972
CAD	AZD4547	-0.0935459	1.3295e-05	0.000590148
MCM7	AZD4547	-0.0934968	2.2753e-06	0.000159571
CCNF	AZD4547	-0.0933155	1.85721e-06	0.000136974
CHAF1A	AZD4547	-0.0931071	2.76872e-06	0.000185061
LRRC42	AZD4547	-0.0929396	1.22486e-05	0.000555729
STAMBP	AZD4547	-0.0927234	0.00242526	0.0234502
BUB1B	AZD4547	-0.0924289	3.1788e-10	1.4577e-07
PAICS	AZD4547	-0.0919021	1.76588e-07	2.27695e-05
PPP1R8	AZD4547	-0.0917846	0.00327101	0.0287228
ILF2	AZD4547	-0.0917095	8.61581e-05	0.00229038
LZIC	AZD4547	-0.0916365	0.000219945	0.0044655
OR9K2	AZD4547	-0.0916308	0.00232328	0.0227815
OR5A2	AZD4547	-0.091073	0.00315981	0.0280586
KRTAP4.5	AZD4547	-0.0908584	0.00276824	0.0256668
RNASE9	AZD4547	-0.0905703	0.000289183	0.00541213
NUP85	AZD4547	-0.089953	4.59392e-05	0.00145872
GNL2	AZD4547	-0.0894787	3.71115e-05	0.00124964
RAD54L	AZD4547	-0.0893843	1.45076e-07	1.95792e-05
KCMF1	AZD4547	-0.0889344	0.00273323	0.0254443
OR5M8	AZD4547	-0.0889162	0.00324725	0.0285807
RRM1	AZD4547	-0.0888935	2.01069e-06	0.000145386
UBE2O	AZD4547	-0.0886528	0.000152145	0.00343765
E2F1	AZD4547	-0.0881257	4.04767e-07	4.32089e-05
RNF41	AZD4547	-0.0880907	0.00463274	0.0363064
PPIE	AZD4547	-0.0880673	0.000268435	0.00513566
INPP4A	AZD4547	-0.0876996	1.13281e-07	1.6175e-05
PSRC1	AZD4547	-0.0876631	6.00251e-07	5.84395e-05
PREB	AZD4547	-0.0875539	7.55409e-07	6.9721e-05
LIG1	AZD4547	-0.0875468	4.8526e-05	0.00151738
NKIRAS2	AZD4547	-0.0871479	0.00507666	0.0386132
SRGAP2	AZD4547	-0.0868369	0.000735594	0.0103755
SUV39H2	AZD4547	-0.0866236	0.000231693	0.0046305
TAF5	AZD4547	-0.0865477	9.90777e-05	0.00252911
ZNF664	AZD4547	-0.0865081	4.40116e-08	7.72424e-06
YWHAQ	AZD4547	-0.0861468	1.8354e-05	0.000747675
FOXJ3	AZD4547	-0.0860189	0.000572218	0.00871312
KNTC1	AZD4547	-0.0859249	2.36214e-08	4.7375e-06
CS	AZD4547	-0.0846008	0.00138339	0.0159909
MCM6	AZD4547	-0.0845425	2.2285e-05	0.000863559
SPATS2	AZD4547	-0.0844952	0.000824125	0.0112116
IFNA4	AZD4547	-0.0843679	0.00411542	0.0335488
KIFC1	AZD4547	-0.0841699	9.36094e-07	8.19644e-05
SART3	AZD4547	-0.0839557	0.00605537	0.0434111
KHDRBS1	AZD4547	-0.0834916	0.00195369	0.0202374
HP1BP3	AZD4547	-0.0832327	4.77033e-05	0.00149934
DHX9	AZD4547	-0.0831371	0.00298988	0.0270313
POLD2	AZD4547	-0.0826614	0.000489328	0.0078145
SSRP1	AZD4547	-0.0825242	0.000102963	0.00260073
ZNF143	AZD4547	-0.0824445	0.00350752	0.0301086
GPR26	AZD4547	-0.082442	0.00285605	0.02621
TMPO	AZD4547	-0.0821055	2.1927e-05	0.000853411
CEP63	AZD4547	-0.081897	0.000127578	0.00303223
C15orf41	AZD4547	-0.0818842	8.85647e-06	0.000437128
RAD51C	AZD4547	-0.081873	8.26404e-05	0.00222496
OR5H14	AZD4547	-0.081844	0.00506815	0.0385726
MDH1	AZD4547	-0.0818236	0.000872091	0.0116519
OR10C1	AZD4547	-0.0817013	0.0024716	0.0237568
SFXN1	AZD4547	-0.0816458	1.08599e-05	0.000507876
ANAPC1	AZD4547	-0.0815301	7.03712e-05	0.00198164
OR2M2	AZD4547	-0.0814253	0.00675919	0.0466824
OR51G1	AZD4547	-0.081019	0.00671679	0.0464859
KIF11	AZD4547	-0.0808442	1.38662e-07	1.8919e-05
MPHOSPH10	AZD4547	-0.0808237	0.00013377	0.00313771
FANCC	AZD4547	-0.080464	6.55855e-05	0.00188351
PPAT	AZD4547	-0.0804473	9.31171e-06	0.000453477
OR10AG1	AZD4547	-0.0802958	0.00455097	0.0358787
OR1J2	AZD4547	-0.0801753	0.00703175	0.0479434
CNOT1	AZD4547	-0.0801478	0.00084589	0.0114124
ACOX1	AZD4547	-0.0801314	0.00203082	0.0207776
PPP2R5C	AZD4547	-0.0800606	0.000149497	0.00339586
MTIF2	AZD4547	-0.0799172	0.000454512	0.00742246
ANKRD13C	AZD4547	-0.0798658	0.000298287	0.0055305
MTMR10	AZD4547	-0.0798588	2.27365e-05	0.000876024
CKAP5	AZD4547	-0.0798214	0.000225082	0.00453793
LMTK2	AZD4547	-0.0797544	7.55718e-05	0.00208568
FAM20B	AZD4547	-0.0797051	4.74458e-06	0.000275681
METAP2	AZD4547	-0.0795074	0.000810207	0.0110811
NUSAP1	AZD4547	-0.0790525	4.01879e-08	7.17982e-06
EXO1	AZD4547	-0.0790239	2.10149e-05	0.000826571
PA2G4	AZD4547	-0.0790239	0.000531565	0.0082768
BRF1	AZD4547	-0.0789795	0.000411327	0.00692547
OR2T1	AZD4547	-0.0788161	0.00260787	0.0246406
CHEK1	AZD4547	-0.0787964	2.04685e-07	2.55257e-05
PPM1G	AZD4547	-0.0785715	0.000746713	0.0104825
IGHMBP2	AZD4547	-0.0785212	0.00102643	0.0130349
DDX5	AZD4547	-0.0783746	0.00170469	0.0184427
PSME4	AZD4547	-0.0783528	0.000227685	0.00457473
PTPDC1	AZD4547	-0.0781745	8.66793e-05	0.00230061
SPAG9	AZD4547	-0.0779305	0.000626187	0.00927414
PPM1B	AZD4547	-0.0778925	0.00304905	0.0273892
XPOT	AZD4547	-0.0776935	9.69934e-05	0.00249059
ESPL1	AZD4547	-0.0776796	1.88774e-06	0.000138616
SENP1	AZD4547	-0.0774821	0.000706359	0.0100864
MOAP1	AZD4547	-0.0774641	0.000361279	0.00632614
ATP1A1	AZD4547	-0.0774233	0.000397193	0.00675866
IFNA14	AZD4547	-0.0774195	0.0071913	0.0486517
PPP5C	AZD4547	-0.0773957	0.0051577	0.0390191
TARDBP	AZD4547	-0.0772422	0.00462791	0.0362808
OR4B1	AZD4547	-0.0771049	0.00410777	0.0335068
IQCB1	AZD4547	-0.0770799	0.000213632	0.00437516
SLC30A9	AZD4547	-0.0770795	0.000108741	0.00270466
USP48	AZD4547	-0.0767896	0.00206241	0.0209981
KRTAP10.7	AZD4547	-0.0766768	0.00278722	0.0257845
CYP11B2	AZD4547	-0.0766302	0.00413522	0.0336557
TMEM38B	AZD4547	-0.076627	2.54714e-06	0.000173898
MKI67	AZD4547	-0.0765929	1.68007e-06	0.000127133
CENPA	AZD4547	-0.0765493	2.54774e-07	3.02671e-05
LDLRAP1	AZD4547	-0.0765242	9.00315e-05	0.00236264
FANCA	AZD4547	-0.0764789	1.85567e-07	2.36489e-05
MRPL48	AZD4547	-0.07636	0.000492792	0.00785352
MRPL42	AZD4547	-0.0763383	0.00213883	0.0215221
PNPLA5	AZD4547	-0.0763176	0.00462663	0.0362736
POLA2	AZD4547	-0.0761716	0.000367907	0.00640775
DDX55	AZD4547	-0.0761245	0.000270343	0.00516123
SRRM1	AZD4547	-0.0760426	0.000976642	0.0125921
DNAJC11	AZD4547	-0.0760226	0.00135336	0.0157516
GTPBP1	AZD4547	-0.0759745	0.00240431	0.0233116
SLC39A9	AZD4547	-0.0759356	0.00579739	0.0421682
POLR2D	AZD4547	-0.0759216	0.000492804	0.00785365
DHX36	AZD4547	-0.0758869	0.000420871	0.00703747
MCM10	AZD4547	-0.0758825	5.79307e-06	0.000319449
CDCA8	AZD4547	-0.0758419	2.25057e-06	0.000158236
OR5M10	AZD4547	-0.075771	0.00464999	0.036394
FBXO42	AZD4547	-0.0757106	0.00543285	0.0403861
E2F6	AZD4547	-0.0757092	0.000252833	0.00492427
MAPK6	AZD4547	-0.0756983	0.000126633	0.00301603
UBIAD1	AZD4547	-0.0756915	0.0041165	0.0335542
CRY1	AZD4547	-0.0756634	0.000142416	0.00327955
MAP4K3	AZD4547	-0.0756614	3.42498e-05	0.00117952
OR2V2	AZD4547	-0.075643	0.000904771	0.0119487
CYP11B1	AZD4547	-0.0756262	0.0059979	0.0431345
IFNA7	AZD4547	-0.0755475	0.00498805	0.0381619
RFC4	AZD4547	-0.0755024	1.87415e-05	0.000759411
PANK4	AZD4547	-0.0753244	0.00185715	0.0195506
PARP2	AZD4547	-0.0752249	3.38017e-05	0.0011682
NECAP1	AZD4547	-0.0751541	0.000925248	0.0121343
FANCE	AZD4547	-0.0751425	7.50101e-08	1.17033e-05
KIF20A	AZD4547	-0.075132	1.30094e-06	0.000104968
WDR33	AZD4547	-0.0750941	0.00726179	0.0489759
PKP4	AZD4547	-0.075065	5.10613e-05	0.00157474
METTL2A	AZD4547	-0.0750278	0.0018583	0.0195587
OR13C8	AZD4547	-0.0750132	8.03924e-05	0.00218105
GPSM2	AZD4547	-0.0750024	8.08404e-09	2.01299e-06
GTF2IRD1	AZD4547	-0.0748748	0.000899362	0.0118998
PRC1	AZD4547	-0.0748318	1.27835e-07	1.77834e-05
ALG8	AZD4547	-0.0748251	0.000111854	0.0027591
CCNA2	AZD4547	-0.074653	3.0617e-05	0.00108727
PLG	AZD4547	-0.0746214	0.0048971	0.0376981
TROAP	AZD4547	-0.0745262	2.00943e-07	2.51367e-05
PAXIP1	AZD4547	-0.0744284	8.15022e-05	0.00220311
RFC2	AZD4547	-0.0742691	0.000389503	0.00666839
RHEB	AZD4547	-0.074261	0.00276083	0.0256194
GMCL1	AZD4547	-0.0742542	0.000116165	0.00283518
RACGAP1	AZD4547	-0.07422	0.000248695	0.0048681
RRM2	AZD4547	-0.0742055	7.24234e-06	0.000377005
POLQ	AZD4547	-0.0741572	1.73445e-06	0.000130139
DGKD	AZD4547	-0.0741157	0.00158029	0.0175145
ALG9	AZD4547	-0.0739866	0.000169534	0.00371636
OR10H2	AZD4547	-0.0739808	0.00388142	0.0322385
CDC25A	AZD4547	-0.073979	4.07236e-06	0.000246017
PLK4	AZD4547	-0.0739252	5.00114e-06	0.000286674
NEK2	AZD4547	-0.0738804	2.54392e-06	0.000173722
ABI2	AZD4547	-0.0738117	0.00076414	0.0106488
CDT1	AZD4547	-0.0738065	5.87157e-07	5.74726e-05
FTSJ3	AZD4547	-0.0737025	0.000266495	0.0051095
THAP3	AZD4547	-0.0736308	0.00473485	0.0368464
SEC14L1	AZD4547	-0.0736192	0.00345059	0.0297658
TFG	AZD4547	-0.073564	0.00318596	0.0282167
TOP2A	AZD4547	-0.073456	4.20106e-07	4.44115e-05
MTA3	AZD4547	-0.0733826	0.00485529	0.0374854
TPX2	AZD4547	-0.0733422	1.56985e-05	0.000666916
KIF2C	AZD4547	-0.0733318	3.88589e-06	0.000237488
ARHGAP11A	AZD4547	-0.0733226	2.46708e-05	0.000928933
ODF2	AZD4547	-0.073256	0.00510236	0.0387436
FOXM1	AZD4547	-0.0732217	1.65733e-06	0.000125844
BSND	AZD4547	-0.0732004	0.00739663	0.0495838
LRRC57	AZD4547	-0.0731876	0.000546186	0.00843389
R3HDM1	AZD4547	-0.073075	0.0017194	0.0185512
CSNK1G3	AZD4547	-0.0730056	0.00412054	0.0335766
GLO1	AZD4547	-0.0730002	9.5703e-06	0.000462626
INPP1	AZD4547	-0.0729611	3.10153e-05	0.00109746
INPPL1	AZD4547	-0.0729183	0.000839853	0.0113565
ERCC1	AZD4547	-0.0728492	0.00647959	0.0453993
PCBP2	AZD4547	-0.0728017	0.00238091	0.0231564
MLLT1	AZD4547	-0.072777	0.00162753	0.0178706
PRPSAP1	AZD4547	-0.0725338	0.000595047	0.00895264
HELLS	AZD4547	-0.0724532	1.00763e-06	8.66577e-05
IQCC	AZD4547	-0.0724091	1.61367e-05	0.000680522
CEP192	AZD4547	-0.0722563	0.000201841	0.00420575
GMPS	AZD4547	-0.0721982	0.00110618	0.0137105
MON2	AZD4547	-0.0721917	0.00074246	0.0104412
UBE2S	AZD4547	-0.0721278	4.91318e-07	5.01068e-05
CHD4	AZD4547	-0.0720623	0.00536632	0.0400605
EZH2	AZD4547	-0.072008	2.76982e-06	0.000185113
CYP2C19	AZD4547	-0.0720051	0.0065818	0.0458758
VKORC1L1	AZD4547	-0.07196	0.00111979	0.0138278
KTI12	AZD4547	-0.0719268	0.000984646	0.0126629
HDGF	AZD4547	-0.0718329	0.000336834	0.0060195
ALG14	AZD4547	-0.0717924	0.00087509	0.0116783
AKR7A2	AZD4547	-0.0717708	0.00636646	0.0448649
PCCB	AZD4547	-0.0716837	0.000142435	0.00327988
ZBTB8OS	AZD4547	-0.0712359	0.00260985	0.0246526
C10orf53	AZD4547	-0.0711623	0.00490671	0.0377443
MTMR2	AZD4547	-0.0710028	0.00028779	0.00539432
IFT172	AZD4547	-0.0708031	0.000867859	0.0116147
RIC8B	AZD4547	-0.0708029	0.00248593	0.0238511
RFC1	AZD4547	-0.070636	0.00157779	0.0174963
OR5AC2	AZD4547	-0.0705926	0.0034731	0.0299028
PHF13	AZD4547	-0.0705884	0.0011696	0.0142522
PRIM1	AZD4547	-0.0705491	1.66511e-05	0.000696148
USP39	AZD4547	-0.0705217	0.00673756	0.04658
EBNA1BP2	AZD4547	-0.0705081	0.00113454	0.0139524
KIF15	AZD4547	-0.0704023	7.34382e-06	0.000380833
RBL1	AZD4547	-0.0703809	0.000116874	0.00284748
NOL11	AZD4547	-0.0703636	0.000567224	0.00866
COPS6	AZD4547	-0.0703102	0.00221937	0.0220782
KLHL25	AZD4547	-0.0701439	2.14863e-05	0.000840094
HSPA14	AZD4547	-0.0701318	0.000900226	0.0119071
DDX11	AZD4547	-0.0700927	0.000101722	0.002578
ABCD3	AZD4547	-0.0700434	0.00627899	0.0444667
CNOT10	AZD4547	-0.069995	0.00269269	0.0251828
PGM3	AZD4547	-0.0697986	2.38306e-05	0.000906068
CCNB2	AZD4547	-0.0697606	3.66527e-07	4.0082e-05
RDX	AZD4547	-0.069759	8.20965e-05	0.00221502
OR6B3	AZD4547	-0.0695688	0.00523571	0.0394066
BIRC5	AZD4547	-0.0694161	7.76434e-05	0.00212648
MARK3	AZD4547	-0.0693707	0.00311588	0.0277904
SNRPA	AZD4547	-0.0692964	0.00181005	0.0192138
ZWINT	AZD4547	-0.0692251	2.72039e-06	0.000182642
SLC25A17	AZD4547	-0.0692178	0.00543123	0.0403771
PRPF4B	AZD4547	-0.0691966	0.00372021	0.0313204
MRPS5	AZD4547	-0.0691817	0.000632825	0.00934289
AP3M1	AZD4547	-0.0691718	0.00303956	0.0273313
DDX1	AZD4547	-0.0691686	0.00276048	0.0256176
CDCA2	AZD4547	-0.0691413	1.61411e-07	2.12568e-05
BRCA1	AZD4547	-0.0690642	0.000461637	0.00750279
CEP76	AZD4547	-0.069055	0.00138164	0.0159765
CTDSPL2	AZD4547	-0.0689407	0.000295351	0.00549135
RAD51	AZD4547	-0.0688203	0.000298904	0.00553781
DNAJB8	AZD4547	-0.0688192	0.00544222	0.0404338
PRM3	AZD4547	-0.0688128	0.000183839	0.00393695
STMN1	AZD4547	-0.0687495	6.39663e-06	0.000343594
TNKS	AZD4547	-0.0686924	6.01494e-05	0.00177063
RFC3	AZD4547	-0.0684758	0.00033923	0.00604994
SIAH2	AZD4547	-0.0684543	0.00675688	0.046672
POLG2	AZD4547	-0.0684383	0.00189184	0.0197987
BRD2	AZD4547	-0.0683066	0.00148279	0.0167736
TAF1B	AZD4547	-0.0682991	0.0047387	0.0368672
DONSON	AZD4547	-0.0682626	1.38264e-05	0.000607496
TDG	AZD4547	-0.0681801	0.00122466	0.0147043
SLC25A16	AZD4547	-0.068152	0.00383423	0.0319666
NGLY1	AZD4547	-0.0681319	0.00123494	0.0147855
MCM4	AZD4547	-0.0680538	1.50229e-05	0.000645629
RCOR1	AZD4547	-0.0680418	0.00109328	0.0136018
ALMS1	AZD4547	-0.0679971	0.00196984	0.0203487
SNRPG	AZD4547	-0.0678567	0.00149843	0.0168931
DOT1L	AZD4547	-0.0677837	0.000220778	0.00447731
SOCS7	AZD4547	-0.067775	0.00142928	0.0163538
STT3B	AZD4547	-0.0677497	0.00187916	0.0197069
SPAG5	AZD4547	-0.0677456	3.94863e-05	0.00130779
ECT2	AZD4547	-0.0677291	0.00018149	0.00390248
OR1B1	AZD4547	-0.0676858	0.00593669	0.0428446
FDPS	AZD4547	-0.0676643	6.69186e-05	0.00191089
HAX1	AZD4547	-0.0676393	0.00438462	0.0349989
RLF	AZD4547	-0.0675834	0.000880481	0.0117281
CBFB	AZD4547	-0.0675609	0.000810362	0.0110823
RPA2	AZD4547	-0.0673087	0.00263835	0.0248357
TASP1	AZD4547	-0.067267	5.8912e-05	0.0017445
TTK	AZD4547	-0.0672514	2.86498e-06	0.00018993
CENPE	AZD4547	-0.0672347	1.6478e-06	0.000125321
MORC2	AZD4547	-0.0672257	0.00297436	0.0269325
PFN2	AZD4547	-0.0671511	0.000146657	0.00334844
SKP2	AZD4547	-0.0671367	0.0001104	0.00273386
C11orf49	AZD4547	-0.0671231	0.00619709	0.0440862
BRAF	AZD4547	-0.0671205	0.00351057	0.0301266
MCM2	AZD4547	-0.0670636	1.54902e-05	0.000660484
ZRANB3	AZD4547	-0.0670461	0.000550817	0.00848349
SAMD1	AZD4547	-0.0669896	0.0005704	0.00869408
PLK1	AZD4547	-0.0669369	0.000303955	0.00560199
BTBD6	AZD4547	-0.0669096	0.000177062	0.00383458
STRN	AZD4547	-0.0668432	0.00351016	0.0301238
SERPINA2	AZD4547	-0.0668188	0.00350848	0.0301144
PTS	AZD4547	-0.0667615	0.000230766	0.00461747
GABPB2	AZD4547	-0.0667578	3.84681e-05	0.00128343
USP13	AZD4547	-0.0667114	6.53238e-05	0.00187783
PPFIA1	AZD4547	-0.0666859	0.00366689	0.0310219
EXOSC2	AZD4547	-0.0665689	0.00130445	0.0153561
BCL2L11	AZD4547	-0.0665006	1.79682e-05	0.000736121
PLCE1	AZD4547	-0.0664816	6.77375e-06	0.0003589
MAPK8	AZD4547	-0.0664107	0.0046116	0.036194
NVL	AZD4547	-0.0663518	0.00471729	0.0367497
TIGD2	AZD4547	-0.0663459	0.000746215	0.0104781
ANKRD26	AZD4547	-0.0663257	4.53951e-05	0.00144682
OR6C74	AZD4547	-0.0662729	0.00365305	0.030941
CTAGE1	AZD4547	-0.066252	0.00493602	0.0378927
TACR3	AZD4547	-0.0662477	0.00122624	0.0147175
FBXO5	AZD4547	-0.066105	6.67111e-05	0.00190652
CEBPZ	AZD4547	-0.0659633	0.000568694	0.00867599
EME1	AZD4547	-0.065953	4.92489e-05	0.00153357
TP53BP2	AZD4547	-0.0657979	0.000287985	0.00539651
DFFB	AZD4547	-0.0657225	0.00144107	0.0164474
CCHCR1	AZD4547	-0.0657183	0.000181005	0.00389564
USP36	AZD4547	-0.0656887	0.0069058	0.0473671
XRCC3	AZD4547	-0.0656492	0.000406464	0.00686808
CLCN3	AZD4547	-0.0656134	0.00301174	0.0271675
KRTAP10.5	AZD4547	-0.0656016	0.00555662	0.0409925
OR2G6	AZD4547	-0.0653641	0.0010501	0.0132331
OR1S2	AZD4547	-0.0653581	0.00106856	0.0133926
E2F2	AZD4547	-0.0652841	1.53783e-07	2.05021e-05
DSTN	AZD4547	-0.0652181	0.000254869	0.0049517
TCF19	AZD4547	-0.0651522	1.7622e-05	0.000725566
CLK2	AZD4547	-0.0651215	0.00349871	0.0300568
FGFR1OP	AZD4547	-0.0650358	0.00040081	0.0068019
ERCC3	AZD4547	-0.0649683	0.00605584	0.0434124
STARD7	AZD4547	-0.0649061	0.00369498	0.031177
MPHOSPH9	AZD4547	-0.0648742	0.000469577	0.00759198
TARBP2	AZD4547	-0.0648439	0.00309192	0.0276449
RSRC1	AZD4547	-0.0647563	0.002095	0.021225
ADK	AZD4547	-0.0646746	0.000249314	0.00487602
DNMT3B	AZD4547	-0.064656	0.000149501	0.00339591
CHAF1B	AZD4547	-0.0645537	2.65636e-06	0.000179311
CLCC1	AZD4547	-0.0644677	0.000562167	0.00860717
OR10J5	AZD4547	-0.0643667	0.00597016	0.0430001
PSD3	AZD4547	-0.0643563	2.89171e-05	0.00104275
NUP155	AZD4547	-0.0643212	0.00142465	0.016319
CDCA5	AZD4547	-0.0642336	7.27114e-05	0.00202929
ACOT11	AZD4547	-0.0641619	2.51839e-07	2.99783e-05
PBK	AZD4547	-0.0641602	1.02956e-07	1.50216e-05
OGG1	AZD4547	-0.0641559	0.00470648	0.0366939
KLHL8	AZD4547	-0.0641226	0.000228068	0.00457998
SLC5A7	AZD4547	-0.064035	0.00601147	0.0431981
ZCCHC14	AZD4547	-0.0640262	0.00071444	0.0101662
MSH6	AZD4547	-0.0639824	0.000387926	0.00664863
CASP2	AZD4547	-0.0639789	0.00330824	0.0289381
SLC41A1	AZD4547	-0.0639749	0.00232953	0.0228229
SLC22A8	AZD4547	-0.0639412	0.00200958	0.0206267
CDC6	AZD4547	-0.063937	0.000225976	0.00455016
TIAM2	AZD4547	-0.0639341	5.68578e-06	0.000315043
PLCD1	AZD4547	-0.0639279	2.84349e-07	3.29587e-05
C1orf43	AZD4547	-0.0638989	0.00376791	0.0315921
OR1A1	AZD4547	-0.0638782	0.00326433	0.0286825
CKAP2	AZD4547	-0.0638667	5.86685e-05	0.00173934
DMTF1	AZD4547	-0.0638648	0.00134771	0.0157048
RBM28	AZD4547	-0.0638186	0.00578791	0.0421222
ZNF525	AZD4547	-0.0638067	0.000282889	0.00533001
HOXA4	AZD4547	-0.0637132	0.000126479	0.00301344
MNS1	AZD4547	-0.0636744	3.92003e-08	7.04635e-06
USP46	AZD4547	-0.0635833	0.000359421	0.00630283
RANBP1	AZD4547	-0.0634772	0.000536602	0.00833072
ICMT	AZD4547	-0.0634474	0.0068367	0.047047
RFWD3	AZD4547	-0.063437	0.00047485	0.00765155
SMAD3	AZD4547	-0.063385	6.72135e-05	0.00191683
ZC3HAV1	AZD4547	-0.0633798	0.00743318	0.0497431
NARF	AZD4547	-0.0633508	0.00112785	0.0138958
RCC1	AZD4547	-0.0632958	0.000640563	0.00942079
KIF4A	AZD4547	-0.0632707	0.00017481	0.00379902
ACTL6A	AZD4547	-0.0632692	0.002884	0.0263808
RNF11	AZD4547	-0.0632656	0.00582344	0.0422963
UBE2T	AZD4547	-0.0632084	1.15012e-06	9.56155e-05
DCLRE1A	AZD4547	-0.0630306	7.38536e-05	0.00205176
TOP2B	AZD4547	-0.0630269	0.00362372	0.0307764
MCRS1	AZD4547	-0.0630235	0.00677939	0.0467765
BAZ1B	AZD4547	-0.0630154	0.00445752	0.0353856
DNAJC9	AZD4547	-0.0629641	0.000184804	0.00395109
SPCS2	AZD4547	-0.0628683	0.00424595	0.0342527
R3HCC1	AZD4547	-0.0628558	0.000914753	0.0120404
EXOSC9	AZD4547	-0.0628476	0.00536083	0.0400332
CEP55	AZD4547	-0.0628442	5.21518e-05	0.00159885
HERC2	AZD4547	-0.0627094	0.00465647	0.0364274
ATF2	AZD4547	-0.0626561	0.00160098	0.0176715
TBC1D7	AZD4547	-0.0626357	0.000369541	0.00642776
POLR3D	AZD4547	-0.0625761	0.00200934	0.020626
MKRN2	AZD4547	-0.0625159	0.00398642	0.0328306
RIF1	AZD4547	-0.0625132	0.00159179	0.0176036
MLLT10	AZD4547	-0.0624833	0.00356172	0.0304193
PUS7	AZD4547	-0.0624703	0.00115217	0.0141041
IRX5	AZD4547	-0.0623595	1.28936e-09	4.58942e-07
NOLC1	AZD4547	-0.0622437	0.00532658	0.0398591
GUSB	AZD4547	-0.0622017	0.000153028	0.00345206
PAK4	AZD4547	-0.0621935	0.00129688	0.0152944
NRAS	AZD4547	-0.0621487	0.000798023	0.0109678
MASTL	AZD4547	-0.0619744	0.00119896	0.0144938
RAD51AP1	AZD4547	-0.0618166	9.69713e-05	0.00249023
KIF22	AZD4547	-0.061809	0.00180594	0.0191833
ASXL1	AZD4547	-0.0617018	0.00582149	0.0422875
POLR3B	AZD4547	-0.0616668	0.00347478	0.0299126
FNBP4	AZD4547	-0.061569	0.00631245	0.0446182
PRR11	AZD4547	-0.0615498	0.000425165	0.00708767
MCEE	AZD4547	-0.061466	0.000704483	0.0100685
OR52E4	AZD4547	-0.0614183	0.00254909	0.0242607
PRKD3	AZD4547	-0.0613824	0.00255539	0.0243027
OR8H1	AZD4547	-0.0613091	0.00711059	0.0482964
FEN1	AZD4547	-0.0612818	0.000383224	0.00659293
CRIPT	AZD4547	-0.0612477	0.00514141	0.0389407
DNMT1	AZD4547	-0.0612024	0.00195604	0.0202538
ZNF304	AZD4547	-0.0610901	0.00216849	0.0217261
C1orf198	AZD4547	-0.0609973	5.02171e-05	0.00155588
WDR76	AZD4547	-0.0609578	2.83715e-06	0.000188599
CLDN12	AZD4547	-0.0609508	0.000501467	0.00794906
FADS1	AZD4547	-0.0609376	1.52149e-06	0.000117975
PGLYRP3	AZD4547	-0.0609297	0.00161377	0.0177688
RESP18	AZD4547	-0.0608861	0.00230777	0.0226766
LYSMD1	AZD4547	-0.0608575	0.000970854	0.0125393
ANP32E	AZD4547	-0.0608024	0.000370464	0.0064395
CIT	AZD4547	-0.0607901	0.000238504	0.00472762
POLE	AZD4547	-0.0607096	0.000250335	0.00489014
DDX18	AZD4547	-0.0606814	0.00248826	0.0238656
CAMK2D	AZD4547	-0.0606647	0.00433373	0.0347218
PCM1	AZD4547	-0.0605764	0.00113443	0.0139519
C18orf54	AZD4547	-0.0604528	4.79693e-05	0.0015052
SLC35B1	AZD4547	-0.0603539	0.00384233	0.0320138
HPCAL1	AZD4547	-0.0603378	2.20522e-05	0.000857223
MAD2L2	AZD4547	-0.0603326	0.00176049	0.0188525
NR2C2	AZD4547	-0.0602301	0.00253076	0.0241426
TKTL2	AZD4547	-0.0602183	0.000920897	0.0120957
GFPT1	AZD4547	-0.0601815	0.00207609	0.0210922
CDC20	AZD4547	-0.060033	9.17527e-06	0.000448733
GTSE1	AZD4547	-0.0599381	0.000125546	0.00299748
KIF23	AZD4547	-0.0598896	0.000665319	0.00967566
ASPSCR1	AZD4547	-0.0597668	9.54971e-05	0.00246272
MORN2	AZD4547	-0.0597444	0.000560139	0.00858529
NPHP4	AZD4547	-0.0597053	0.00473999	0.036874
PDIA6	AZD4547	-0.0596435	0.000953067	0.0123808
FIP1L1	AZD4547	-0.0594968	0.00611785	0.0437114
LEO1	AZD4547	-0.0594814	0.0039005	0.0323458
NOC2L	AZD4547	-0.0592961	0.00213122	0.0214727
HYLS1	AZD4547	-0.059166	0.000642096	0.00943676
SRPK1	AZD4547	-0.0591399	0.000107167	0.00267672
APOBEC4	AZD4547	-0.0590974	0.00349923	0.0300592
CENPF	AZD4547	-0.0590742	3.43564e-05	0.00118205
BRI3BP	AZD4547	-0.0590148	0.000852099	0.0114704
TPR	AZD4547	-0.0590033	0.00302022	0.0272197
HECTD2	AZD4547	-0.0589979	0.00113451	0.0139523
MYO9A	AZD4547	-0.0589644	0.00100119	0.0128096
DEPDC1B	AZD4547	-0.0589595	8.9077e-05	0.00234421
CDCA4	AZD4547	-0.0589429	0.000731102	0.0103325
WRN	AZD4547	-0.0588891	0.000541558	0.0083852
DAP3	AZD4547	-0.0588598	0.00712822	0.0483742
BTG3	AZD4547	-0.0587465	2.07019e-05	0.000817085
POLD3	AZD4547	-0.0586158	0.00235669	0.0230006
TOE1	AZD4547	-0.0585978	0.00581118	0.0422367
GUF1	AZD4547	-0.0585908	0.00574181	0.0418983
SS18L1	AZD4547	-0.0585736	0.00235886	0.0230148
ZW10	AZD4547	-0.0585188	0.00282461	0.0260142
BOLA3	AZD4547	-0.0585081	0.00412268	0.0335882
BUB1	AZD4547	-0.0584279	2.90721e-05	0.00104684
MRAS	AZD4547	-0.0584117	0.000248302	0.00486308
GORASP2	AZD4547	-0.0583886	0.00712562	0.0483621
PDIK1L	AZD4547	-0.0583206	0.00229741	0.0226088
ASF1B	AZD4547	-0.0581167	0.000198069	0.00415072
ZWILCH	AZD4547	-0.058111	0.00432359	0.0346712
GTF3C2	AZD4547	-0.0580798	0.00594635	0.0428901
TYRO3	AZD4547	-0.0580588	7.5907e-05	0.00209214
CAPN7	AZD4547	-0.058056	0.00612856	0.0437607
UCHL5	AZD4547	-0.0580234	0.0023065	0.0226683
SVOP	AZD4547	-0.0580084	0.00656561	0.0457974
TAF12	AZD4547	-0.0580016	0.00562847	0.0413431
DHX15	AZD4547	-0.0579401	0.00256043	0.0243356
ADSL	AZD4547	-0.0579109	0.00309872	0.0276854
PANK1	AZD4547	-0.0578818	0.000260507	0.00502877
TIA1	AZD4547	-0.0578816	0.00248265	0.0238295
ACYP1	AZD4547	-0.0577997	4.52935e-05	0.00144466
OSBPL9	AZD4547	-0.057793	0.0063469	0.0447724
TULP3	AZD4547	-0.0577556	0.00298447	0.0269984
CARHSP1	AZD4547	-0.0576869	0.00342521	0.0296193
CNOT7	AZD4547	-0.0575023	0.00505277	0.0384897
ATAD2	AZD4547	-0.0574313	6.01038e-07	5.8486e-05
TMEM106C	AZD4547	-0.0574218	3.98702e-06	0.000242271
AARSD1	AZD4547	-0.0574046	0.00429204	0.0345033
ADAL	AZD4547	-0.0572769	0.00203041	0.0207748
JTB	AZD4547	-0.0572081	0.0025185	0.0240626
ZFYVE9	AZD4547	-0.0572004	0.0065018	0.0455051
POU6F1	AZD4547	-0.0571704	0.00136856	0.0158719
RFXAP	AZD4547	-0.0571593	0.00439862	0.03508
CEP152	AZD4547	-0.0571235	0.000162445	0.00360289
ATXN7L2	AZD4547	-0.0570883	0.000812641	0.0111031
OR2T2	AZD4547	-0.0569651	0.00690198	0.0473503
BARD1	AZD4547	-0.0568569	6.1816e-05	0.00180575
LRRC40	AZD4547	-0.0568563	0.0032795	0.0287723
NUP205	AZD4547	-0.0568488	0.0062249	0.0442092
CYP2U1	AZD4547	-0.0568392	8.20153e-05	0.00221343
CCDC59	AZD4547	-0.0568208	0.00232446	0.0227889
GTF2I	AZD4547	-0.0567912	0.000388564	0.00665675
PYCR1	AZD4547	-0.0567497	0.00146615	0.0166422
LMNB2	AZD4547	-0.0567359	0.00112602	0.0138805
UBQLN4	AZD4547	-0.0567339	0.00615001	0.0438606
ITGB3BP	AZD4547	-0.056711	0.00273714	0.0254709
GAS2L3	AZD4547	-0.056697	0.0016025	0.0176837
KSR2	AZD4547	-0.0566813	0.0017691	0.0189149
USP1	AZD4547	-0.0566226	0.000427959	0.00711848
STXBP3	AZD4547	-0.0566148	0.00467055	0.0365029
HBS1L	AZD4547	-0.056614	0.00566072	0.041499
POLE2	AZD4547	-0.0565399	0.000232804	0.00464606
AFMID	AZD4547	-0.0565203	0.00137651	0.0159359
ZXDB	AZD4547	-0.0565039	7.7625e-05	0.00212619
C17orf58	AZD4547	-0.0565	0.00333828	0.0291074
OIP5	AZD4547	-0.0564976	0.000971132	0.0125416
ZC3H8	AZD4547	-0.0564659	0.000688027	0.00990555
OR6B1	AZD4547	-0.0563636	0.00416706	0.0338282
HIPK1	AZD4547	-0.0562806	0.0039715	0.0327478
SLC22A12	AZD4547	-0.0562645	0.00188081	0.0197196
HMGB2	AZD4547	-0.0562113	0.000144038	0.00330586
CLSPN	AZD4547	-0.0561438	0.000163644	0.00362188
COX7A2	AZD4547	-0.0560883	0.00605945	0.0434287
CEP70	AZD4547	-0.056006	0.000102239	0.00258699
BTBD3	AZD4547	-0.0558213	0.000647268	0.00949069
MAP3K4	AZD4547	-0.0558084	0.00174742	0.0187566
STON1	AZD4547	-0.0557834	3.5785e-05	0.00121697
XYLB	AZD4547	-0.0557148	0.000614304	0.0091515
DHPS	AZD4547	-0.0556972	0.00369469	0.031176
CNNM2	AZD4547	-0.0555999	0.00405272	0.0332017
KCTD6	AZD4547	-0.0555408	0.00490254	0.0377226
DENND2C	AZD4547	-0.055539	8.05506e-07	7.31796e-05
OR2M1P	AZD4547	-0.0555326	0.00337103	0.0293032
GTF3C5	AZD4547	-0.055518	0.00419068	0.0339511
TRIM33	AZD4547	-0.0554981	0.00360138	0.0306475
MXI1	AZD4547	-0.0554925	0.000802799	0.0110118
PRPF3	AZD4547	-0.0554801	0.000537362	0.00833912
MSH2	AZD4547	-0.0554104	0.00415514	0.0337646
KIDINS220	AZD4547	-0.0553558	0.000174218	0.00378881
KIF14	AZD4547	-0.0550207	0.000114567	0.00280645
TXNRD1	AZD4547	-0.0549807	0.00218391	0.0218312
GLMN	AZD4547	-0.054915	0.00502247	0.0383366
REPS1	AZD4547	-0.0548892	0.00596566	0.0429789
CDCA3	AZD4547	-0.0547613	9.26586e-05	0.0024105
PC	AZD4547	-0.0544873	0.00394391	0.0325914
DEPDC1	AZD4547	-0.0544863	5.96598e-05	0.00176016
ADAM22	AZD4547	-0.0544769	6.1703e-09	1.62033e-06
SNX4	AZD4547	-0.0543254	0.000277468	0.00525722
FANCD2	AZD4547	-0.054292	0.00128537	0.0152001
SLC5A6	AZD4547	-0.0542833	0.00140958	0.0161988
SLC25A10	AZD4547	-0.0542681	1.60306e-05	0.000677247
OXCT1	AZD4547	-0.0540539	0.000197835	0.00414713
ACAT2	AZD4547	-0.0540515	0.000277371	0.0052559
DAB2IP	AZD4547	-0.0540327	0.00221886	0.0220749
MTBP	AZD4547	-0.0538776	0.000302389	0.00558245
C11orf54	AZD4547	-0.0538036	0.00299778	0.0270793
TMEM117	AZD4547	-0.0537115	0.00077076	0.0107118
MAD2L1	AZD4547	-0.0536777	0.000413037	0.00694458
RBBP8	AZD4547	-0.0535926	0.00357577	0.0304989
TM2D1	AZD4547	-0.0535129	0.00611623	0.0437029
PHF19	AZD4547	-0.0534336	0.00163805	0.0179501
NUMBL	AZD4547	-0.0534101	0.00163875	0.0179558
RAD21	AZD4547	-0.0533424	0.000643375	0.00945013
ASPM	AZD4547	-0.0532447	9.69724e-06	0.000467083
ZNF543	AZD4547	-0.0532297	0.00553111	0.0408653
TYMS	AZD4547	-0.0532073	9.5208e-05	0.00245758
ITGB1BP1	AZD4547	-0.053171	0.00713062	0.0483835
PTPN3	AZD4547	-0.0531613	8.02685e-07	7.29711e-05
RUVBL2	AZD4547	-0.0531582	0.00663285	0.0461071
MCM3	AZD4547	-0.0531472	0.00161036	0.0177435
NBEAL1	AZD4547	-0.052967	0.00305507	0.0274248
CDC7	AZD4547	-0.0529154	0.000388096	0.00665075
AADAT	AZD4547	-0.0527748	2.67763e-05	0.000986144
SRM	AZD4547	-0.0526896	0.00512364	0.0388501
DBF4	AZD4547	-0.0526822	0.00493088	0.0378677
HABP4	AZD4547	-0.0525856	0.00467348	0.0365168
KRTAP17.1	AZD4547	-0.0525493	0.00136401	0.0158367
ERN1	AZD4547	-0.0525431	0.000811261	0.0110905
ELOVL4	AZD4547	-0.0525251	2.55493e-05	0.000952739
MAP2K6	AZD4547	-0.0524993	5.52514e-05	0.00166655
GNAI1	AZD4547	-0.0524665	2.76819e-06	0.000185038
RNASEH2A	AZD4547	-0.0524445	0.00100798	0.0128732
BICD1	AZD4547	-0.05243	0.00607762	0.0435159
S100A13	AZD4547	-0.0524225	0.000464747	0.00753701
SLC25A25	AZD4547	-0.0521463	0.00172579	0.0185988
WDHD1	AZD4547	-0.0521294	0.00308486	0.0276011
DTL	AZD4547	-0.0520841	0.00112066	0.0138358
TPST1	AZD4547	-0.0520827	0.000808558	0.0110664
MELK	AZD4547	-0.0520747	0.00137382	0.0159148
OTUD3	AZD4547	-0.051963	0.00337394	0.0293191
L2HGDH	AZD4547	-0.051845	0.00117638	0.0143091
PLCZ1	AZD4547	-0.0517381	0.0033776	0.0293423
CLNS1A	AZD4547	-0.0515574	0.0018798	0.0197119
CDKN3	AZD4547	-0.0515531	0.000516654	0.0081146
MCM5	AZD4547	-0.051521	0.00395002	0.0326285
CTNNAL1	AZD4547	-0.0514615	0.00315914	0.0280543
CEP290	AZD4547	-0.0510821	0.00219784	0.02193
CTH	AZD4547	-0.0510741	0.00395784	0.0326739
ACADM	AZD4547	-0.051023	0.00171574	0.0185252
SSB	AZD4547	-0.050958	0.00453651	0.0357978
FANCL	AZD4547	-0.0509517	0.00178095	0.0190012
CDC25C	AZD4547	-0.0509166	0.00250055	0.0239449
SENP6	AZD4547	-0.0508965	0.0072982	0.0491423
KRTAP8.1	AZD4547	-0.0508609	0.000562453	0.00861019
SRP72	AZD4547	-0.0507874	0.00619906	0.0440955
LRBA	AZD4547	-0.0507673	0.0070982	0.0482404
HSP90AA1	AZD4547	-0.0507578	0.00503889	0.0384172
SAC3D1	AZD4547	-0.0507557	0.000146507	0.00334624
DTWD2	AZD4547	-0.0507216	0.00114231	0.0140191
HMGB4	AZD4547	-0.0505767	0.00716662	0.0485408
C10orf120	AZD4547	-0.050506	0.0047776	0.037072
MEF2C	AZD4547	-0.0504671	3.59979e-05	0.00122212
SYDE2	AZD4547	-0.0504602	1.50915e-05	0.000647795
C21orf58	AZD4547	-0.0502605	0.000339684	0.00605587
PUSL1	AZD4547	-0.0501855	0.00447738	0.0354904
NEIL3	AZD4547	-0.0501508	0.000100793	0.00256041
PGBD1	AZD4547	-0.0499964	0.00619872	0.0440943
MDC1	AZD4547	-0.0499927	0.00151629	0.0170332
BRPF3	AZD4547	-0.0499283	0.00253661	0.0241794
BLM	AZD4547	-0.0498906	0.000377976	0.00652935
STK39	AZD4547	-0.0497541	0.000531791	0.00827885
STIL	AZD4547	-0.0496186	0.000404627	0.00684651
ATP6V1E2	AZD4547	-0.049498	0.000579736	0.00879
PYGO1	AZD4547	-0.0494737	0.00167069	0.0181922
SMO	AZD4547	-0.0493614	0.00404328	0.0331491
COQ3	AZD4547	-0.0493245	0.00705233	0.0480368
SLC9A5	AZD4547	-0.0492534	0.00156771	0.0174215
C1orf112	AZD4547	-0.0491757	0.00747289	0.0499217
TMTC2	AZD4547	-0.0491514	3.88679e-07	4.19215e-05
TOPBP1	AZD4547	-0.0490277	0.00503907	0.0384182
ARHGAP19	AZD4547	-0.0488627	0.00605784	0.0434215
MTHFD2L	AZD4547	-0.0488476	0.0036394	0.0308644
WDSUB1	AZD4547	-0.0487368	0.00621393	0.0441623
SFXN2	AZD4547	-0.0486626	0.000137873	0.00320569
PCDH8	AZD4547	-0.0486622	0.00730558	0.0491737
OR52N5	AZD4547	-0.0485966	0.00645056	0.0452597
PFN3	AZD4547	-0.0485915	0.0021001	0.0212607
NCOA2	AZD4547	-0.0485295	0.00232713	0.0228078
YOD1	AZD4547	-0.0485165	0.0066831	0.0463361
LRRC1	AZD4547	-0.0484402	0.000437804	0.0072308
PDILT	AZD4547	-0.0484081	0.00499636	0.0382045
E2F8	AZD4547	-0.0483675	0.00068897	0.00991489
CASP8AP2	AZD4547	-0.0482284	0.00476185	0.0369927
CDC14C	AZD4547	-0.0481487	5.40826e-05	0.00164071
SMAD6	AZD4547	-0.048144	2.5712e-07	3.04865e-05
B4GALNT3	AZD4547	-0.0480696	3.03484e-05	0.00108061
RB1CC1	AZD4547	-0.0480441	0.00178071	0.0189997
TRPM7	AZD4547	-0.0480259	0.00229543	0.0225955
PCNA	AZD4547	-0.0480103	0.00687318	0.0472175
FIGNL1	AZD4547	-0.0479644	0.00196445	0.0203119
OR2AT4	AZD4547	-0.0478878	0.00376157	0.0315544
DCUN1D2	AZD4547	-0.0478493	0.000988526	0.0126964
ARL4D	AZD4547	-0.0478444	7.84059e-05	0.0021418
CYP2F1	AZD4547	-0.0475905	0.0027804	0.0257399
GGH	AZD4547	-0.0475332	0.000650036	0.00951927
EPB41L5	AZD4547	-0.0475209	0.00220016	0.0219464
CHAC2	AZD4547	-0.0475169	0.000111247	0.00274869
AIRE	AZD4547	-0.0474559	0.000116177	0.00283528
DUSP19	AZD4547	-0.0474307	0.00295261	0.0267998
LRP4	AZD4547	-0.0473921	3.78614e-06	0.000232963
ABCA5	AZD4547	-0.0473773	0.000821204	0.0111842
KRTAP5.4	AZD4547	-0.0473761	0.00416638	0.0338248
FKBP11	AZD4547	-0.0473629	0.000105326	0.00264285
MEF2A	AZD4547	-0.0473153	0.00724296	0.0488891
LMO7	AZD4547	-0.0472547	0.000437776	0.0072304
MTHFD2	AZD4547	-0.047235	0.0031239	0.0278391
TANC1	AZD4547	-0.0471548	0.00419692	0.0339857
ZFHX4	AZD4547	-0.0471277	0.000271823	0.00518121
GJA10	AZD4547	-0.0470573	0.00189351	0.0198097
GPX7	AZD4547	-0.0469468	0.00461911	0.0362343
MSI2	AZD4547	-0.0468136	0.0019523	0.0202274
DNAI1	AZD4547	-0.0467567	3.78667e-08	6.86382e-06
VRK1	AZD4547	-0.0467397	0.00466786	0.036487
POP5	AZD4547	-0.0467081	0.00553064	0.0408632
CDC42EP3	AZD4547	-0.0466987	0.00369526	0.0311789
NEK1	AZD4547	-0.0466888	0.00738461	0.0495323
WDR62	AZD4547	-0.0466675	0.00374272	0.0314484
CDC42EP4	AZD4547	-0.0466547	0.00120035	0.0145056
TK1	AZD4547	-0.0465044	0.00278981	0.0257996
PXMP2	AZD4547	-0.0464899	0.00419942	0.0339978
NUDT8	AZD4547	-0.0464354	0.00136881	0.015874
AASS	AZD4547	-0.0463964	0.000197215	0.00413882
NEO1	AZD4547	-0.0462999	0.00182362	0.0193088
DDHD2	AZD4547	-0.0462153	0.00615003	0.0438606
ABHD1	AZD4547	-0.0461949	0.000105444	0.00264508
OR6K3	AZD4547	-0.0461443	0.00532912	0.0398718
BRIP1	AZD4547	-0.0461103	0.00528282	0.039639
ALDH6A1	AZD4547	-0.0461034	0.00152935	0.017129
PTTG1	AZD4547	-0.0460826	0.00094861	0.0123409
FAH	AZD4547	-0.0459748	0.00143882	0.0164299
KRTAP1.3	AZD4547	-0.0459516	0.00644007	0.0452116
SLC7A1	AZD4547	-0.0458548	0.0038626	0.0321277
SERPINA4	AZD4547	-0.0458219	0.00508845	0.0386723
TRIP13	AZD4547	-0.0457923	0.000928488	0.0121633
FADS2	AZD4547	-0.0457843	1.74585e-05	0.00072075
ZNF704	AZD4547	-0.0457692	5.98597e-05	0.0017645
VPREB1	AZD4547	-0.0457358	0.00708157	0.0481641
ATP13A5	AZD4547	-0.0456889	0.00305176	0.0274056
ANKRD46	AZD4547	-0.045638	0.00529839	0.0397171
KIAA1958	AZD4547	-0.0456167	5.03166e-05	0.00155811
WDR60	AZD4547	-0.045535	0.00534687	0.0399626
CCDC14	AZD4547	-0.0455219	0.00619572	0.0440795
TCEA3	AZD4547	-0.0454991	1.97303e-05	0.000788889
HMMR	AZD4547	-0.0453625	0.000291069	0.00543591
WDR34	AZD4547	-0.0452591	0.00564828	0.0414406
PPT2	AZD4547	-0.0451949	0.00654443	0.045696
CDKN2C	AZD4547	-0.0451133	0.000876179	0.0116887
FAM111B	AZD4547	-0.0450018	1.25216e-05	0.000564379
WEE1	AZD4547	-0.0447771	0.00664951	0.046184
ESCO2	AZD4547	-0.0447595	0.00195567	0.0202514
FIGLA	AZD4547	-0.0446465	0.00055041	0.00847845
PTPN4	AZD4547	-0.0446236	0.00479392	0.0371586
LCE3E	AZD4547	-0.0445251	0.00481675	0.0372795
CKS2	AZD4547	-0.0444784	0.00483388	0.03737
PRTFDC1	AZD4547	-0.0443628	0.00691229	0.0473954
PSMD14	AZD4547	-0.0443155	0.00639897	0.0450199
CEP72	AZD4547	-0.0442723	0.00247575	0.0237853
ACTR3B	AZD4547	-0.0441817	0.00585326	0.0424417
DIAPH3	AZD4547	-0.044146	0.000988917	0.0127004
CCDC18	AZD4547	-0.0441173	0.00687364	0.0472192
ASB3	AZD4547	-0.0440579	0.00532482	0.0398493
LZTS1	AZD4547	-0.043907	0.000773654	0.0107382
EBP	AZD4547	-0.0438364	0.00452751	0.0357525
FASN	AZD4547	-0.0438	0.00106181	0.0133334
PTBP2	AZD4547	-0.0437761	0.00170732	0.0184614
FBXO43	AZD4547	-0.0436673	0.000163066	0.00361261
EDAR	AZD4547	-0.0435524	0.003774	0.031627
NCAM1	AZD4547	-0.04326	7.59002e-09	1.91386e-06
MYBL2	AZD4547	-0.0432318	0.00314499	0.0279696
OR2A42	AZD4547	-0.0430936	0.00428096	0.0344425
UBE2C	AZD4547	-0.0430367	0.00325534	0.0286279
MSH5	AZD4547	-0.0430083	0.00111808	0.0138142
CNKSR3	AZD4547	-0.0426948	0.00693625	0.0475028
RCOR2	AZD4547	-0.0426274	2.34747e-08	4.71306e-06
HES3	AZD4547	-0.042609	0.00490013	0.0377109
RECQL4	AZD4547	-0.042488	0.00217029	0.0217383
OR10K2	AZD4547	-0.0424349	0.00587364	0.0425405
PCDH11X	AZD4547	-0.0424022	0.000201043	0.00419368
SAP30	AZD4547	-0.0423164	0.000580625	0.00879935
GBE1	AZD4547	-0.0422424	0.00685554	0.0471328
ACOT12	AZD4547	-0.0422098	0.00572435	0.0418146
ID2	AZD4547	-0.0421064	0.00569431	0.0416647
INSIG1	AZD4547	-0.0420602	0.00359666	0.0306196
RARB	AZD4547	-0.0420478	8.80549e-05	0.00232572
RTEL1	AZD4547	-0.0419939	0.00238434	0.0231793
CSAD	AZD4547	-0.0419369	0.0037817	0.031671
IRAK1BP1	AZD4547	-0.041796	0.000115179	0.00281713
ODC1	AZD4547	-0.0416273	0.00200791	0.0206173
NUDT1	AZD4547	-0.0416091	0.00144055	0.0164433
IQGAP3	AZD4547	-0.0415674	0.00189426	0.0198154
IGF2BP3	AZD4547	-0.0413886	6.38625e-06	0.00034312
C14orf132	AZD4547	-0.0413714	1.86253e-05	0.000755762
LRP8	AZD4547	-0.041371	0.00416124	0.0337973
SLC4A8	AZD4547	-0.0412699	2.7321e-06	0.00018317
PCDH18	AZD4547	-0.0412584	0.000874291	0.0116716
GLI2	AZD4547	-0.0409372	2.25988e-05	0.00087222
KLF4	AZD4547	-0.0408315	0.000254743	0.00495025
BOLL	AZD4547	-0.040741	0.00219465	0.0219078
SLC39A14	AZD4547	-0.0405761	0.00562888	0.0413443
SLC36A4	AZD4547	-0.0404832	0.00539603	0.0402051
TCF7	AZD4547	-0.0402489	0.00179035	0.0190702
CDCA7	AZD4547	-0.0401926	9.07926e-06	0.000445388
ME1	AZD4547	-0.0401537	0.00155298	0.0173088
KRTAP19.1	AZD4547	-0.0401526	0.00254744	0.0242497
USP37	AZD4547	-0.0401311	0.00263275	0.0247967
OR7C2	AZD4547	-0.0400849	0.00731242	0.0492055
KRTAP12.3	AZD4547	-0.0400385	0.00522421	0.0393487
SPATA21	AZD4547	-0.0400261	0.000197321	0.00414032
CCDC15	AZD4547	-0.039968	0.00390505	0.0323712
BCL7A	AZD4547	-0.0399645	0.00553306	0.0408746
ULBP1	AZD4547	-0.0398559	1.21019e-06	9.9274e-05
SLC39A5	AZD4547	-0.0398062	0.00628189	0.0444794
RAPGEF4	AZD4547	-0.0397691	0.00195816	0.0202685
IQCF1	AZD4547	-0.0396802	0.00257624	0.0244387
HABP2	AZD4547	-0.0396622	0.00127837	0.0151431
PLXNB1	AZD4547	-0.0396462	0.00484173	0.0374124
ATP4B	AZD4547	-0.0396159	0.00720922	0.0487355
NOBOX	AZD4547	-0.0396024	0.00421756	0.0341003
DSCAM	AZD4547	-0.0393464	0.00189541	0.0198232
CDON	AZD4547	-0.0393318	9.14852e-05	0.00238948
TMC3	AZD4547	-0.0392096	0.00592796	0.0428024
DLX1	AZD4547	-0.0391341	0.000117584	0.00285989
MYO6	AZD4547	-0.0389954	0.000317128	0.00576962
DHCR24	AZD4547	-0.0389069	0.00029415	0.00547673
CAND2	AZD4547	-0.0386727	0.000225611	0.00454509
NES	AZD4547	-0.0386264	9.35727e-05	0.0024273
TMEM97	AZD4547	-0.0385791	0.00476814	0.0370236
TMCC2	AZD4547	-0.0385345	1.75426e-05	0.000723184
PLCB4	AZD4547	-0.0384621	6.15477e-05	0.00180039
UST	AZD4547	-0.0384618	0.000403182	0.0068295
GTF2IP1	AZD4547	-0.0384571	0.0032246	0.0284488
KIF7	AZD4547	-0.0384442	0.0025377	0.024186
HCG27	AZD4547	-0.0383474	0.00109059	0.0135801
CCNE2	AZD4547	-0.0383323	0.000539953	0.00836677
CCL28	AZD4547	-0.0383026	0.000148938	0.0033866
SATB2	AZD4547	-0.0379869	1.56019e-06	0.000120274
ZXDA	AZD4547	-0.0379456	0.000700229	0.0100263
TFDP1	AZD4547	-0.0379406	0.00186936	0.0196394
TFRC	AZD4547	-0.0377656	0.00344701	0.0297456
CCDC34	AZD4547	-0.0376612	0.00604672	0.0433694
TCHHL1	AZD4547	-0.0376263	0.00614976	0.0438596
COL5A2	AZD4547	-0.0375064	0.00699358	0.0477733
CCDC3	AZD4547	-0.0374554	8.84314e-07	7.8552e-05
UPF3A	AZD4547	-0.0370741	0.00636534	0.0448586
RERG	AZD4547	-0.0370451	3.25371e-05	0.00113679
PCDH15	AZD4547	-0.0369593	0.00386183	0.0321234
PDK1	AZD4547	-0.0365614	0.00218539	0.0218418
HOXA5	AZD4547	-0.0365517	0.00370688	0.0312433
GDPD4	AZD4547	-0.0365418	7.76291e-05	0.00212622
MFAP3L	AZD4547	-0.036478	2.36267e-05	0.000900428
MAP1A	AZD4547	-0.0364313	0.0055831	0.0411182
TBX2	AZD4547	-0.0362188	0.00153096	0.0171412
KCTD19	AZD4547	-0.0362185	0.0020222	0.0207156
HSPA4L	AZD4547	-0.0358926	2.75437e-06	0.000184345
OTOR	AZD4547	-0.0358789	0.00636343	0.0448503
CHRNA5	AZD4547	-0.0358292	0.000367295	0.00640073
LRRC8E	AZD4547	-0.0358188	0.000376616	0.00651402
BNIP3	AZD4547	-0.0357931	0.000904478	0.0119459
IL1RAPL2	AZD4547	-0.0357686	0.00102931	0.0130596
KAZALD1	AZD4547	-0.0356515	2.63468e-05	0.00097456
DOK5	AZD4547	-0.0354721	9.82803e-05	0.00251482
OR6C68	AZD4547	-0.0354308	0.00260888	0.0246467
PLS1	AZD4547	-0.0354226	1.61868e-06	0.000123571
TOM1L1	AZD4547	-0.0352814	0.000308476	0.00566103
NANOS2	AZD4547	-0.0352483	0.00453029	0.0357661
MRGPRD	AZD4547	-0.035214	0.00232027	0.0227617
PDXP	AZD4547	-0.0350043	0.00266315	0.0249941
SLC4A10	AZD4547	-0.0348933	0.00147725	0.01673
CEACAM20	AZD4547	-0.0346918	0.00310382	0.0277149
G6PC	AZD4547	-0.0345373	0.000552499	0.00850312
PIR	AZD4547	-0.0345103	0.000299121	0.00554068
PLEKHH2	AZD4547	-0.034437	0.00277132	0.0256843
PLEKHG4	AZD4547	-0.0343675	0.000949691	0.012351
DEPDC4	AZD4547	-0.0343075	0.00722791	0.0488202
GPR153	AZD4547	-0.0340552	0.00107641	0.0134598
STOML3	AZD4547	-0.0339201	0.00364942	0.0309202
PLA2G4A	AZD4547	-0.0337958	0.00187591	0.0196849
ROPN1	AZD4547	-0.0337648	0.00104096	0.0131558
TSPAN12	AZD4547	-0.0336867	0.00279872	0.0258543
SH2D4A	AZD4547	-0.033667	0.00254828	0.0242553
PLCL1	AZD4547	-0.0336234	0.00329807	0.0288814
FAM81A	AZD4547	-0.0334217	0.00106928	0.0133985
PPFIBP2	AZD4547	-0.033298	0.000885723	0.0117759
CAPN14	AZD4547	-0.0332006	0.000484904	0.00776565
KLHL23	AZD4547	-0.033145	0.000215794	0.00440598
BMP4	AZD4547	-0.0331344	0.00165009	0.0180408
FAAH	AZD4547	-0.0330809	0.00148745	0.0168098
WNT10B	AZD4547	-0.0330047	4.03333e-07	4.3086e-05
ACMSD	AZD4547	-0.0324875	0.00482696	0.0373343
POU4F3	AZD4547	-0.0324131	0.00263531	0.0248146
COL24A1	AZD4547	-0.0323664	7.53481e-06	0.000388195
KCNH8	AZD4547	-0.0323454	0.000689637	0.00992072
IL5RA	AZD4547	-0.0322929	0.00455016	0.0358737
CYB5R2	AZD4547	-0.0322596	0.00664352	0.0461588
GNAT3	AZD4547	-0.0320898	0.000780992	0.0108074
SLC26A9	AZD4547	-0.0319184	0.00630114	0.0445656
SDK2	AZD4547	-0.0318317	1.8522e-06	0.000136713
ENAM	AZD4547	-0.0317673	0.00142565	0.0163266
DCHS2	AZD4547	-0.0317615	0.00609191	0.0435817
OCLN	AZD4547	-0.0317254	0.000277803	0.00526115
SPIRE2	AZD4547	-0.0315477	0.00678599	0.0468082
NOS1AP	AZD4547	-0.0315276	0.0026235	0.0247384
KIF25	AZD4547	-0.0314344	4.8182e-05	0.00150986
DPF1	AZD4547	-0.0313023	0.00365978	0.030979
CD36	AZD4547	-0.0310805	3.13986e-05	0.00110746
ACRV1	AZD4547	-0.0310629	0.00335571	0.0292115
MAST1	AZD4547	-0.0310409	0.00251565	0.0240422
UNC13C	AZD4547	-0.0309552	0.00526767	0.0395616
CORO2B	AZD4547	-0.0309528	0.00158702	0.0175668
OFCC1	AZD4547	-0.0309335	0.00433514	0.0347285
RDH10	AZD4547	-0.0308179	0.00214649	0.0215746
OXCT2	AZD4547	-0.0305592	0.000248946	0.00487158
SMOX	AZD4547	-0.0305368	0.00434742	0.0347964
TMPRSS5	AZD4547	-0.0305348	0.000875264	0.0116802
BNIPL	AZD4547	-0.0305186	0.00516004	0.0390311
ASRGL1	AZD4547	-0.0301502	0.00598843	0.0430885
SAMD11	AZD4547	-0.0298999	2.11627e-05	0.000830858
MAOA	AZD4547	-0.0298334	0.00254684	0.0242455
AK5	AZD4547	-0.0296715	0.00279258	0.0258166
CHN2	AZD4547	-0.0296223	0.000254127	0.00494219
DLX5	AZD4547	-0.0294574	0.00295826	0.0268321
BMP8B	AZD4547	-0.0294291	1.95983e-05	0.000784895
KIF12	AZD4547	-0.0292988	0.000377583	0.00652517
CCNE1	AZD4547	-0.0292599	0.000143492	0.00329722
C10orf67	AZD4547	-0.0292171	0.00297513	0.0269378
C9orf153	AZD4547	-0.0291632	0.00296012	0.0268448
CPNE5	AZD4547	-0.029105	0.00099189	0.0127274
SMAD9	AZD4547	-0.0290556	0.0026637	0.0249963
LOX	AZD4547	-0.0290527	0.0036184	0.0307446
SLC16A8	AZD4547	-0.028901	5.12361e-06	0.000291712
CHRNA3	AZD4547	-0.0287936	0.0045907	0.0360842
GADL1	AZD4547	-0.0286926	0.00341567	0.0295659
ITPKA	AZD4547	-0.0286819	0.00637742	0.0449185
PLA2G4F	AZD4547	-0.0285094	0.00130675	0.0153746
PRSS35	AZD4547	-0.0284831	6.62668e-06	0.000353049
CBLC	AZD4547	-0.0283032	0.00675863	0.0466805
COL13A1	AZD4547	-0.0282833	0.000368816	0.00641934
HOMER2	AZD4547	-0.0282798	0.000159435	0.00355499
KIAA0895	AZD4547	-0.0282784	0.00680202	0.0468827
NODAL	AZD4547	-0.0282475	0.00742784	0.0497213
FXYD6	AZD4547	-0.0280814	6.23092e-05	0.00181567
NAALAD2	AZD4547	-0.0280189	0.000344415	0.00611409
APCDD1	AZD4547	-0.0280041	3.5125e-05	0.00120104
SLC16A12	AZD4547	-0.0279726	0.00718471	0.0486215
MBL2	AZD4547	-0.0279157	0.001723	0.0185777
APOBEC1	AZD4547	-0.0279047	0.00503018	0.0383709
ABCB4	AZD4547	-0.0278008	0.000526736	0.00822409
ACVR1C	AZD4547	-0.0277481	0.00477041	0.0370345
ACBD7	AZD4547	-0.0277421	0.00056919	0.00868121
BAMBI	AZD4547	-0.027681	1.96873e-05	0.000787548
RHBDL2	AZD4547	-0.0276778	3.09991e-06	0.000201263
MYB	AZD4547	-0.027649	0.00638566	0.0449603
BAIAP2L2	AZD4547	-0.0274649	8.48995e-05	0.00226686
ROPN1B	AZD4547	-0.0273714	0.00223081	0.022155
CGREF1	AZD4547	-0.0273405	4.42632e-05	0.00142125
CXADR	AZD4547	-0.0273281	3.87531e-05	0.0012901
BMP8A	AZD4547	-0.027185	0.000399652	0.00678755
ABCC8	AZD4547	-0.027175	0.00259501	0.0245587
PCOLCE2	AZD4547	-0.0271717	1.97878e-05	0.000790607
MMP16	AZD4547	-0.0271634	0.00272841	0.0254138
WDR64	AZD4547	-0.0269176	0.000453289	0.00740882
APLP1	AZD4547	-0.0269148	0.00724598	0.0489039
TRIM36	AZD4547	-0.0269018	0.00160341	0.0176902
RND2	AZD4547	-0.0266406	0.000660803	0.00963132
DNAH10	AZD4547	-0.026494	0.00197368	0.0203766
SCIN	AZD4547	-0.0264884	8.97023e-05	0.00235635
FGL1	AZD4547	-0.0264583	0.000967031	0.012506
REEP1	AZD4547	-0.0264443	0.00014225	0.00327692
ERBB4	AZD4547	-0.0263689	0.000146722	0.00334971
ZNF695	AZD4547	-0.0262644	0.00444805	0.0353396
MMP20	AZD4547	-0.0262358	1.64195e-05	0.000689239
MLANA	AZD4547	-0.0261546	0.00744639	0.0498021
PHOSPHO1	AZD4547	-0.0260628	4.06004e-07	4.33045e-05
HNF4G	AZD4547	-0.0259238	0.00339437	0.0294396
CORT	AZD4547	-0.0258723	0.000162931	0.0036108
APOH	AZD4547	-0.0257966	0.00329239	0.0288482
NDST4	AZD4547	-0.0257076	7.29938e-05	0.00203445
CPE	AZD4547	-0.0256415	0.000121396	0.00292648
CD24	AZD4547	-0.0256169	8.27999e-06	0.000416409
HOXD13	AZD4547	-0.0252903	0.00218951	0.0218705
OPN3	AZD4547	-0.0252495	0.000345484	0.00612746
CHST6	AZD4547	-0.0252424	0.00370973	0.0312599
APOBEC3B	AZD4547	-0.025216	0.000527521	0.00823191
TG	AZD4547	-0.025173	0.00526918	0.0395695
DLX3	AZD4547	-0.0251029	3.46922e-07	3.84133e-05
CACNB4	AZD4547	-0.0250738	0.00427643	0.0344161
CMTM5	AZD4547	-0.0250651	0.00275869	0.0256077
SLC8A3	AZD4547	-0.0250458	6.00158e-07	5.84377e-05
PCDH9	AZD4547	-0.0247944	0.00311819	0.0278029
DMC1	AZD4547	-0.0247289	0.000352896	0.00622008
SYT15	AZD4547	-0.0246779	0.00223148	0.0221596
NR5A1	AZD4547	-0.0245435	0.00335938	0.0292347
KCNA2	AZD4547	-0.0243694	0.00185988	0.0195691
GRTP1	AZD4547	-0.0242553	0.00144432	0.0164742
RASGEF1A	AZD4547	-0.024241	0.00332904	0.0290553
TSPAN11	AZD4547	-0.0241934	0.00567559	0.0415724
PLEKHB1	AZD4547	-0.0241878	0.00647406	0.0453748
LTK	AZD4547	-0.0241196	0.000353911	0.00623252
GPRC5A	AZD4547	-0.0240635	0.000156961	0.00351524
PDGFD	AZD4547	-0.0239177	0.00487357	0.0375771
KCNH3	AZD4547	-0.0238645	0.00180533	0.0191785
KCNG1	AZD4547	-0.0237411	0.00377485	0.0316326
MYO3A	AZD4547	-0.0236998	1.1528e-06	9.57485e-05
NPNT	AZD4547	-0.023693	0.00363411	0.0308367
KLHL13	AZD4547	-0.0236851	0.00430781	0.0345894
COL9A2	AZD4547	-0.0236405	0.000748275	0.0104981
ABCA4	AZD4547	-0.0235557	0.00100173	0.0128141
FAT3	AZD4547	-0.0234969	0.00133172	0.0155776
TMEM38A	AZD4547	-0.0234658	0.00515126	0.0389882
ENTPD2	AZD4547	-0.0233343	0.0047792	0.0370803
FGFR3	AZD4547	-0.0233053	0.00022274	0.00450511
DLX2	AZD4547	-0.0231313	0.0014291	0.0163525
TCP11	AZD4547	-0.0229766	0.00163126	0.0178978
CTNND2	AZD4547	-0.0229197	0.00132732	0.0155415
PGR	AZD4547	-0.0227838	0.00419032	0.0339487
SP7	AZD4547	-0.0220618	2.35776e-07	2.846e-05
DPPA2	AZD4547	-0.0219929	0.00368498	0.0311225
IRX6	AZD4547	-0.0218468	0.00340755	0.0295186
GALNT14	AZD4547	-0.0217698	0.00042631	0.00710078
CDH2	AZD4547	-0.0217695	0.00651677	0.0455713
TMPRSS9	AZD4547	-0.0216652	0.00725302	0.0489369
UCHL1	AZD4547	-0.0214398	0.000118223	0.0028704
CABP1	AZD4547	-0.0212842	0.00594329	0.0428756
CCNB3	AZD4547	-0.0210308	0.00502738	0.0383599
DLX4	AZD4547	-0.0210171	9.49709e-05	0.00245321
ANGPT1	AZD4547	-0.020933	0.00391195	0.0324099
NGEF	AZD4547	-0.0208881	0.000328338	0.00591178
GYG2	AZD4547	-0.0205894	0.00484689	0.0374395
KRT12	AZD4547	-0.0204782	0.00219667	0.0219216
CHST13	AZD4547	-0.020463	0.00164986	0.0180393
NBPF4	AZD4547	-0.0203984	0.00538231	0.0401346
BMP6	AZD4547	-0.0203612	0.004166	0.0338234
SLC36A2	AZD4547	-0.0202879	1.89502e-05	0.000765678
AOC2	AZD4547	-0.0202365	9.87921e-05	0.00252381
SMPD3	AZD4547	-0.0201316	5.76688e-05	0.00171811
CYFIP2	AZD4547	-0.0200952	0.00101939	0.0129729
SERPINI2	AZD4547	-0.0200941	0.00499421	0.0381929
ITGA10	AZD4547	-0.0200567	0.00533779	0.0399159
ALPL	AZD4547	-0.0200129	0.000567388	0.00866207
IGSF11	AZD4547	-0.0199596	0.000898206	0.0118892
IRX1	AZD4547	-0.0198131	0.00131446	0.0154385
FOLR1	AZD4547	-0.0197897	0.000655137	0.00957313
ZSWIM5	AZD4547	-0.0194601	0.00159036	0.0175932
VIT	AZD4547	-0.0193479	0.000210584	0.00433182
MYOM2	AZD4547	-0.0191297	0.00285215	0.026186
OR2W3	AZD4547	-0.0190624	0.00150577	0.0169513
QPCT	AZD4547	-0.0188281	0.00547134	0.0405755
CNFN	AZD4547	-0.0187912	0.00463282	0.0363065
LGR6	AZD4547	-0.0186914	0.000154828	0.00348082
PANX3	AZD4547	-0.0185774	3.7564e-07	4.08323e-05
EPHA6	AZD4547	-0.0185607	0.00495695	0.038003
FRMD1	AZD4547	-0.0185246	0.00244876	0.0236073
S100A1	AZD4547	-0.0184679	0.000807534	0.0110561
SALL1	AZD4547	-0.0183367	0.00374207	0.0314449
TRIM17	AZD4547	-0.0179943	0.00593496	0.0428365
PHOX2A	AZD4547	-0.0179541	0.00320734	0.0283468
WNT1	AZD4547	-0.0175323	0.000503256	0.00796793
PTPRZ1	AZD4547	-0.0173817	4.49026e-05	0.00143554
PAQR9	AZD4547	-0.0169961	0.00610799	0.0436614
CTCFL	AZD4547	-0.0168742	0.00346689	0.0298658
PPP1R14C	AZD4547	-0.0168218	0.0054985	0.0407103
CHMP4C	AZD4547	-0.0167516	0.000225402	0.00454204
ENTPD3	AZD4547	-0.0167403	0.00289334	0.0264387
COL11A2	AZD4547	-0.0165641	8.99618e-06	0.00044238
GNG4	AZD4547	-0.0158228	0.00444771	0.0353374
CA3	AZD4547	-0.0157521	2.17644e-05	0.000848392
MAL2	AZD4547	-0.0155467	0.00361181	0.0307059
FOXJ1	AZD4547	-0.0154172	0.00586648	0.0425065
NMU	AZD4547	-0.0152677	0.00128668	0.01521
COCH	AZD4547	-0.0150822	0.000498978	0.00792223
NOTUM	AZD4547	-0.0149062	0.00353389	0.0302592
MAB21L2	AZD4547	-0.0148832	0.00344043	0.0297082
IFITM5	AZD4547	-0.0144848	9.92443e-06	0.000474967
WDR72	AZD4547	-0.0142543	0.0021811	0.0218143
COL22A1	AZD4547	-0.0141938	0.00163459	0.0179224
DKK1	AZD4547	-0.0138602	0.00528138	0.0396308
TRIM58	AZD4547	-0.0134074	0.00408019	0.0333583
COL9A1	AZD4547	-0.0129209	0.00686949	0.0471996
SOST	AZD4547	-0.0116145	0.000137703	0.00320285
COL2A1	AZD4547	-0.011259	0.0072912	0.0491111
PRL	AZD4547	-0.0105018	0.0044927	0.0355711
AMBN	AZD4547	-0.00867198	0.00263325	0.0247995
UBE2D3	Cytarabine	-0.361589	1.2499e-05	0.000563622
CPSF6	Cytarabine	-0.346427	1.44073e-05	0.000626331
FSBP	Cytarabine	-0.332076	0.00525189	0.0394835
KHDRBS1	Cytarabine	-0.328275	4.08353e-07	4.3491e-05
UBE2N	Cytarabine	-0.317957	8.26211e-08	1.26328e-05
SF1	Cytarabine	-0.309256	0.000180142	0.00388152
YTHDF2	Cytarabine	-0.301983	2.76552e-05	0.00100971
SART3	Cytarabine	-0.299947	5.68714e-05	0.00170129
PPP2CA	Cytarabine	-0.29259	5.92158e-06	0.000324569
TCERG1	Cytarabine	-0.291814	5.33767e-08	8.98599e-06
PSMD12	Cytarabine	-0.28895	7.05476e-06	0.000369769
ESCO1	Cytarabine	-0.288918	3.10753e-08	5.87774e-06
TMEM68	Cytarabine	-0.287289	2.32299e-07	2.81341e-05
GAPVD1	Cytarabine	-0.28226	4.28506e-08	7.56019e-06
ZCCHC8	Cytarabine	-0.2821	4.14019e-06	0.000249277
MRPL42	Cytarabine	-0.275015	5.05658e-06	0.000288982
RBMX	Cytarabine	-0.271847	0.000106726	0.00266902
MGA	Cytarabine	-0.271729	8.41818e-08	1.28228e-05
PRPF39	Cytarabine	-0.271353	2.00399e-07	2.50833e-05
NR2C1	Cytarabine	-0.269873	1.55114e-06	0.000119684
BRAP	Cytarabine	-0.266868	0.000551346	0.00849005
BBS7	Cytarabine	-0.263768	5.28343e-05	0.00161372
ZNF652	Cytarabine	-0.263755	0.000107251	0.00267815
SMARCC1	Cytarabine	-0.263671	1.3427e-07	1.84503e-05
PPP4R2	Cytarabine	-0.262614	9.0193e-08	1.35344e-05
SMARCD1	Cytarabine	-0.261825	0.000112807	0.00277526
SF3B1	Cytarabine	-0.26166	5.85964e-05	0.00173799
PAFAH1B2	Cytarabine	-0.260014	1.56707e-06	0.000120687
C12orf29	Cytarabine	-0.258771	2.28941e-06	0.000160366
RNF2	Cytarabine	-0.255801	6.35569e-06	0.000341984
RAB14	Cytarabine	-0.255457	0.000258414	0.00500063
C18orf25	Cytarabine	-0.254796	8.52326e-08	1.2946e-05
PPP1CC	Cytarabine	-0.254696	7.89563e-06	0.00040207
YEATS4	Cytarabine	-0.25349	6.32593e-08	1.02535e-05
ATP2C1	Cytarabine	-0.253014	4.61044e-06	0.000269762
UTP15	Cytarabine	-0.25131	2.05102e-06	0.000147626
NUDCD1	Cytarabine	-0.250702	9.04432e-08	1.35641e-05
NSD1	Cytarabine	-0.250281	0.000110569	0.00273681
WDR26	Cytarabine	-0.250124	1.2172e-05	0.000553312
DYRK1A	Cytarabine	-0.248447	3.48779e-06	0.000219421
C1orf43	Cytarabine	-0.248395	3.13963e-06	0.00020312
PRPF38A	Cytarabine	-0.247573	1.73096e-05	0.000716214
ZMYM4	Cytarabine	-0.246677	2.36758e-05	0.00090174
NFX1	Cytarabine	-0.246398	1.17049e-05	0.000537294
SPATS2	Cytarabine	-0.246149	7.185e-05	0.00201163
NEDD1	Cytarabine	-0.245445	2.53123e-05	0.000946325
NKAP	Cytarabine	-0.244414	1.89321e-05	0.000765234
RBBP4	Cytarabine	-0.244217	1.21455e-05	0.000552364
VAPA	Cytarabine	-0.244172	0.000747473	0.0104895
NOM1	Cytarabine	-0.244114	4.60843e-05	0.00146201
DNTTIP2	Cytarabine	-0.243668	5.17539e-05	0.00159034
ZBTB2	Cytarabine	-0.243569	3.60276e-05	0.00122277
METTL2B	Cytarabine	-0.243293	6.41729e-06	0.000344441
SNX25	Cytarabine	-0.24265	9.65349e-07	8.38892e-05
DDX20	Cytarabine	-0.242464	2.19563e-05	0.000854272
XPO1	Cytarabine	-0.242405	3.62241e-06	0.000225384
RTTN	Cytarabine	-0.241991	7.21578e-09	1.83423e-06
ATF1	Cytarabine	-0.241822	2.11578e-06	0.000151143
GSPT1	Cytarabine	-0.241735	7.35901e-05	0.00204649
UBQLN1	Cytarabine	-0.241468	0.000451017	0.00738103
KIAA0753	Cytarabine	-0.240653	1.03941e-05	0.000491597
LRRC57	Cytarabine	-0.240455	2.98206e-06	0.000195696
KIF1B	Cytarabine	-0.240312	2.07857e-06	0.000149118
RAB21	Cytarabine	-0.240276	8.78423e-05	0.0023214
DNAJC10	Cytarabine	-0.238338	2.85915e-06	0.000189649
ACTR6	Cytarabine	-0.238064	8.30322e-07	7.48706e-05
TARDBP	Cytarabine	-0.237186	0.000395491	0.00673972
PPA2	Cytarabine	-0.236763	1.06222e-05	0.000499461
CCDC43	Cytarabine	-0.236439	2.42772e-05	0.000918371
SPATA5	Cytarabine	-0.236378	1.69994e-05	0.000706801
RAD54L2	Cytarabine	-0.236323	7.25742e-07	6.7672e-05
USP14	Cytarabine	-0.23522	2.25974e-07	2.75692e-05
UBE2E1	Cytarabine	-0.235185	1.537e-05	0.000656406
MIB1	Cytarabine	-0.234167	1.44716e-07	1.95519e-05
AKAP1	Cytarabine	-0.232964	1.97284e-05	0.000788851
POLR3F	Cytarabine	-0.232046	2.32231e-07	2.81279e-05
HSPA4	Cytarabine	-0.231106	7.04071e-06	0.000369231
USP15	Cytarabine	-0.231067	0.000295408	0.00549207
RBM12	Cytarabine	-0.230765	0.00109089	0.013583
ALMS1	Cytarabine	-0.230661	1.61835e-05	0.000682025
DENR	Cytarabine	-0.230389	3.74389e-05	0.00125762
ALS2	Cytarabine	-0.230192	1.14335e-07	1.62983e-05
YTHDC1	Cytarabine	-0.229987	0.00307369	0.0275372
C10orf88	Cytarabine	-0.229933	4.44753e-06	0.000262753
NARS2	Cytarabine	-0.229749	5.10735e-06	0.000291055
MRPL47	Cytarabine	-0.228985	1.23637e-05	0.00055956
SS18	Cytarabine	-0.228898	0.000418279	0.00700804
QRICH1	Cytarabine	-0.228477	0.00381894	0.03188
TCHP	Cytarabine	-0.228092	0.000227575	0.00457303
HCG18	Cytarabine	-0.228015	1.51162e-06	0.000117427
PAPOLA	Cytarabine	-0.227939	3.11783e-06	0.000202119
THOC1	Cytarabine	-0.227875	6.52059e-07	6.2303e-05
PPP1R15B	Cytarabine	-0.227429	2.37082e-05	0.000902607
BUB3	Cytarabine	-0.227422	7.29265e-06	0.000379006
PIK3C3	Cytarabine	-0.22739	3.23624e-07	3.63873e-05
RUFY2	Cytarabine	-0.226759	2.34536e-05	0.000895666
SURF6	Cytarabine	-0.226464	6.74562e-05	0.0019218
DDHD1	Cytarabine	-0.226273	5.62408e-06	0.000312458
HSP90B1	Cytarabine	-0.225945	0.000362741	0.00634428
DDX3X	Cytarabine	-0.225657	0.000228843	0.00459111
CDV3	Cytarabine	-0.225556	0.000938768	0.0122552
ENSA	Cytarabine	-0.225313	7.01402e-06	0.000368247
SP1	Cytarabine	-0.224856	0.00132758	0.015544
MSH2	Cytarabine	-0.224614	1.40712e-06	0.000111379
USP48	Cytarabine	-0.224311	0.000249219	0.00487479
SCYL2	Cytarabine	-0.223596	9.91664e-06	0.000474702
PELP1	Cytarabine	-0.223169	1.17656e-06	9.72163e-05
GTF3C3	Cytarabine	-0.22301	3.19618e-06	0.000205842
ZNF638	Cytarabine	-0.22278	0.000140799	0.00325278
SPOP	Cytarabine	-0.22272	0.00147373	0.0167026
FBXW11	Cytarabine	-0.222066	0.000448172	0.00734944
ADNP	Cytarabine	-0.221095	8.6739e-05	0.00230178
ZNF496	Cytarabine	-0.220535	0.000817513	0.0111498
DNAJB14	Cytarabine	-0.220326	2.04921e-05	0.000811019
GTF2H1	Cytarabine	-0.22023	1.31729e-05	0.000586263
SLC16A1	Cytarabine	-0.219885	9.31415e-07	8.16903e-05
DLAT	Cytarabine	-0.219589	8.71518e-08	1.31691e-05
UBE2R2	Cytarabine	-0.219351	0.00335871	0.0292303
SLTM	Cytarabine	-0.219221	0.000160898	0.00357823
KIF1C	Cytarabine	-0.218477	0.000701868	0.010043
RBBP6	Cytarabine	-0.218394	2.34771e-05	0.000896277
LIN7C	Cytarabine	-0.21832	7.76542e-05	0.00212672
COPS2	Cytarabine	-0.218184	2.01236e-07	2.51675e-05
CCNJ	Cytarabine	-0.218075	8.8189e-07	7.83875e-05
PSMD11	Cytarabine	-0.218035	0.000540131	0.00836856
TIAL1	Cytarabine	-0.217202	0.000749744	0.0105118
ZNF420	Cytarabine	-0.216957	1.61086e-07	2.12283e-05
FDX1	Cytarabine	-0.216626	1.90816e-06	0.00013977
ZBTB26	Cytarabine	-0.216509	8.25171e-06	0.000415282
LCN10	Cytarabine	-0.216431	0.000936852	0.0122387
LARP1	Cytarabine	-0.21612	0.000517234	0.00812066
STK3	Cytarabine	-0.215849	4.90788e-07	5.00719e-05
IMPA1	Cytarabine	-0.215706	5.92333e-09	1.56921e-06
IFRD1	Cytarabine	-0.215245	5.43071e-06	0.000304395
TRIT1	Cytarabine	-0.215193	2.49566e-07	2.97707e-05
PRKCI	Cytarabine	-0.214926	1.13705e-06	9.48228e-05
TERF1	Cytarabine	-0.21436	5.87048e-05	0.00174005
NAB1	Cytarabine	-0.214291	5.04102e-08	8.59026e-06
ZNF274	Cytarabine	-0.214289	0.000178243	0.00385204
ANGEL2	Cytarabine	-0.213921	6.71611e-07	6.37413e-05
POLG2	Cytarabine	-0.213894	7.27326e-05	0.00202963
ECHDC1	Cytarabine	-0.213802	0.000660708	0.00963046
C12orf43	Cytarabine	-0.213734	0.000128543	0.00304855
ZNF432	Cytarabine	-0.213343	0.0001049	0.00263512
PSMD6	Cytarabine	-0.212601	8.40372e-05	0.00225127
YWHAQ	Cytarabine	-0.212582	1.94279e-05	0.000779983
ZNF644	Cytarabine	-0.212527	5.79652e-05	0.00172477
TIMM8A	Cytarabine	-0.211726	2.81814e-05	0.00102385
TRIM24	Cytarabine	-0.211524	0.000192774	0.004072
NRF1	Cytarabine	-0.210537	0.00748837	0.0499903
ORMDL1	Cytarabine	-0.210409	5.1293e-06	0.000291867
NUP88	Cytarabine	-0.210247	9.71838e-06	0.000467757
SMAD5	Cytarabine	-0.210185	0.000372839	0.0064681
TLK1	Cytarabine	-0.210007	1.8498e-06	0.000136576
METTL2A	Cytarabine	-0.209972	0.000403739	0.00683604
EIF2S1	Cytarabine	-0.209896	9.38327e-05	0.00243205
LYSMD3	Cytarabine	-0.209767	2.76223e-06	0.000184732
MRPL50	Cytarabine	-0.209656	1.29239e-05	0.000577793
DDX46	Cytarabine	-0.209498	0.000586248	0.00885928
C9orf85	Cytarabine	-0.209371	0.000101304	0.00257037
NKRF	Cytarabine	-0.209265	0.000331625	0.00595202
U2AF2	Cytarabine	-0.209142	0.00133317	0.0155889
TLK2	Cytarabine	-0.209115	0.00162376	0.0178439
SUDS3	Cytarabine	-0.209093	0.000671363	0.00973859
CEP57	Cytarabine	-0.209089	3.56637e-06	0.000222928
CHORDC1	Cytarabine	-0.208599	2.46103e-09	7.7961e-07
ZBTB11	Cytarabine	-0.208445	1.61844e-05	0.00068205
SNRPD1	Cytarabine	-0.208215	4.80469e-06	0.000278317
ANP32E	Cytarabine	-0.20817	4.66972e-07	4.81658e-05
SUPV3L1	Cytarabine	-0.207971	8.80035e-06	0.000435081
ZNF75A	Cytarabine	-0.207867	3.09384e-05	0.00109539
RIC8B	Cytarabine	-0.207804	0.000302242	0.00558081
NUDT4	Cytarabine	-0.207586	0.000132143	0.00310969
DHX15	Cytarabine	-0.207542	8.5454e-06	0.000426001
DBF4	Cytarabine	-0.207404	4.66002e-06	0.00027186
LUC7L2	Cytarabine	-0.20738	0.000207285	0.00428388
SNAPC3	Cytarabine	-0.206673	1.49503e-07	2.00594e-05
PPP1R12A	Cytarabine	-0.206391	5.42349e-07	5.40461e-05
VPS37A	Cytarabine	-0.206308	9.29495e-06	0.000452929
SCRN3	Cytarabine	-0.20594	6.26359e-05	0.00182228
RANBP2	Cytarabine	-0.205824	7.77763e-05	0.00212943
DNAJC7	Cytarabine	-0.205617	0.000243235	0.00479371
POT1	Cytarabine	-0.205413	0.000298855	0.00553739
OTUD4	Cytarabine	-0.205231	9.13098e-05	0.00238656
ARID2	Cytarabine	-0.204809	0.000359451	0.00630301
FOXJ3	Cytarabine	-0.204723	0.000941905	0.0122839
RPGR	Cytarabine	-0.204706	1.05587e-06	8.98004e-05
CS	Cytarabine	-0.204643	0.00178656	0.0190412
PPHLN1	Cytarabine	-0.204598	0.00463607	0.0363245
E2F3	Cytarabine	-0.204531	9.60106e-08	1.42187e-05
OR5T1	Cytarabine	-0.203905	0.00688284	0.0472611
FUBP1	Cytarabine	-0.203495	0.000299681	0.00554775
POU4F2	Cytarabine	-0.203278	0.000256739	0.0049772
NOL11	Cytarabine	-0.203094	5.04413e-05	0.00156082
ZNF383	Cytarabine	-0.202998	5.67481e-06	0.000314598
RASSF3	Cytarabine	-0.20294	0.000102605	0.00259384
SFXN1	Cytarabine	-0.202781	1.00168e-05	0.000478481
RNF138	Cytarabine	-0.202577	2.96466e-06	0.0001948
PLA2G12A	Cytarabine	-0.202315	0.000375085	0.00649516
ADD3	Cytarabine	-0.202265	9.06944e-07	8.01156e-05
HCFC2	Cytarabine	-0.202159	5.8586e-05	0.00173783
CASP6	Cytarabine	-0.202065	0.000132368	0.0031132
PPP6C	Cytarabine	-0.201819	0.00456992	0.0359766
TUBE1	Cytarabine	-0.201723	1.13415e-06	9.46662e-05
OSBPL11	Cytarabine	-0.20111	0.000209209	0.00431274
PPP2R1B	Cytarabine	-0.201105	9.15035e-05	0.00238981
TAF1B	Cytarabine	-0.201085	0.000721016	0.0102317
SEC63	Cytarabine	-0.200968	0.000605374	0.00906117
SLC22A8	Cytarabine	-0.200925	7.29334e-05	0.00203338
TAF7	Cytarabine	-0.20076	4.50411e-05	0.00143867
WAC	Cytarabine	-0.200692	0.000904241	0.0119439
WWTR1	Cytarabine	-0.200646	8.60007e-06	0.000427948
RAB6A	Cytarabine	-0.200636	0.000544287	0.00841461
RUNDC1	Cytarabine	-0.200374	0.00247948	0.0238087
GFM1	Cytarabine	-0.200372	0.000706072	0.0100838
RNF111	Cytarabine	-0.200182	0.000788456	0.010879
PMS1	Cytarabine	-0.200127	1.07734e-06	9.11695e-05
ZNF431	Cytarabine	-0.199943	4.58252e-05	0.00145647
CDC23	Cytarabine	-0.199923	0.00458364	0.0360481
R3HDM1	Cytarabine	-0.199777	0.000505834	0.00799557
IFNA7	Cytarabine	-0.19973	0.00264582	0.0248833
NLK	Cytarabine	-0.199083	0.000144843	0.00331908
AMD1	Cytarabine	-0.199036	0.000177756	0.0038451
NCK1	Cytarabine	-0.199031	0.000428258	0.00712197
METAP1	Cytarabine	-0.198844	0.00118681	0.0143921
ZNF551	Cytarabine	-0.198788	4.55513e-06	0.000267433
SMARCAD1	Cytarabine	-0.198685	6.1834e-05	0.0018061
DYNC1LI1	Cytarabine	-0.198302	0.000339046	0.00604751
TSN	Cytarabine	-0.198125	0.000373651	0.00647767
SLC25A32	Cytarabine	-0.197656	0.00022066	0.00447586
SRPK2	Cytarabine	-0.197655	9.28387e-05	0.00241392
FAM104A	Cytarabine	-0.197271	8.97305e-07	7.94775e-05
LRRC59	Cytarabine	-0.197231	0.000833879	0.0112988
WWC2	Cytarabine	-0.196935	1.68213e-05	0.000701178
TEX9	Cytarabine	-0.196817	2.32354e-10	1.12814e-07
THAP9	Cytarabine	-0.19664	0.000165781	0.00365604
ABI2	Cytarabine	-0.196575	0.0002786	0.0052725
FUBP3	Cytarabine	-0.196235	0.000227028	0.0045651
ARL5B	Cytarabine	-0.195424	2.88374e-05	0.0010409
PNPT1	Cytarabine	-0.195028	1.95658e-05	0.000783937
SLC39A10	Cytarabine	-0.194827	8.45265e-08	1.28645e-05
SLC5A7	Cytarabine	-0.194534	0.000680917	0.00983464
CSNK2A1	Cytarabine	-0.194273	0.000671599	0.00974111
CNOT3	Cytarabine	-0.194209	0.000822091	0.0111925
SFPQ	Cytarabine	-0.194048	7.23855e-06	0.000376881
NCKIPSD	Cytarabine	-0.193615	0.000450324	0.00737315
LRBA	Cytarabine	-0.193593	2.3448e-05	0.00089551
SRRM1	Cytarabine	-0.193456	0.000689298	0.00991778
UBA2	Cytarabine	-0.19337	4.17504e-05	0.00136211
USP47	Cytarabine	-0.193304	0.00121459	0.014622
ZBTB40	Cytarabine	-0.193169	0.000456747	0.00744743
GNA13	Cytarabine	-0.193007	0.000212314	0.00435601
ABCB10	Cytarabine	-0.192612	2.38763e-05	0.000907372
CCNL1	Cytarabine	-0.19235	3.44942e-05	0.00118547
USP30	Cytarabine	-0.192272	0.000564343	0.00862901
GPD2	Cytarabine	-0.192075	2.07415e-05	0.000818198
NIPSNAP3A	Cytarabine	-0.191864	0.000536229	0.00832613
ZMYND11	Cytarabine	-0.191819	2.36921e-05	0.000902137
CEBPZ	Cytarabine	-0.19178	4.42433e-05	0.00142099
CLCN3	Cytarabine	-0.191761	0.000420543	0.00703422
SMNDC1	Cytarabine	-0.191251	1.11707e-07	1.59983e-05
PTP4A1	Cytarabine	-0.191186	6.25586e-05	0.00182071
MRPL9	Cytarabine	-0.191121	0.000359574	0.0063046
UHMK1	Cytarabine	-0.191044	0.000200132	0.00418004
PIGA	Cytarabine	-0.190958	0.000134103	0.00314317
ZNF543	Cytarabine	-0.190921	4.36429e-05	0.00140693
OSGEPL1	Cytarabine	-0.190889	2.86497e-06	0.00018993
RNF14	Cytarabine	-0.190835	0.00315759	0.0280446
USP28	Cytarabine	-0.190199	0.000471222	0.00760998
GLMN	Cytarabine	-0.189946	6.93577e-05	0.00196109
ZFP1	Cytarabine	-0.189935	7.99014e-05	0.00217144
ITGB3BP	Cytarabine	-0.18978	3.96192e-05	0.00131105
ARHGAP11A	Cytarabine	-0.189743	9.64255e-06	0.000465159
CDC73	Cytarabine	-0.189722	8.4645e-05	0.00226211
NDUFA5	Cytarabine	-0.189654	0.000562115	0.00860684
RBM25	Cytarabine	-0.189635	4.45045e-06	0.000262889
HSDL2	Cytarabine	-0.189448	4.12778e-05	0.001351
IFNA8	Cytarabine	-0.189377	0.00735589	0.0494008
THUMPD3	Cytarabine	-0.189161	0.000651639	0.00953653
PHIP	Cytarabine	-0.188977	8.36931e-06	0.000419697
ASB7	Cytarabine	-0.18864	0.000662459	0.00964842
GPR179	Cytarabine	-0.188228	0.00042796	0.00711848
GATAD2B	Cytarabine	-0.187402	9.48167e-05	0.00245022
TAF11	Cytarabine	-0.187302	0.00181272	0.0192336
LATS1	Cytarabine	-0.187299	0.000177535	0.00384152
PPP4R1	Cytarabine	-0.187274	0.000429327	0.00713411
POLR2K	Cytarabine	-0.18725	0.000162398	0.00360226
SSBP3	Cytarabine	-0.187028	0.000497492	0.00790481
VPS13A	Cytarabine	-0.186991	5.48849e-08	9.17133e-06
PIK3CA	Cytarabine	-0.186986	3.85882e-05	0.00128645
RIOK3	Cytarabine	-0.186877	0.00240664	0.0233279
IMMT	Cytarabine	-0.186657	5.06958e-05	0.00156629
PCDHAC1	Cytarabine	-0.186631	0.000101751	0.00257856
HIVEP2	Cytarabine	-0.186618	8.41599e-06	0.000421426
KRTAP10.1	Cytarabine	-0.186575	0.00574446	0.0419119
USP38	Cytarabine	-0.186548	4.96901e-05	0.00154385
PHACTR4	Cytarabine	-0.186458	0.00237896	0.0231461
ARSK	Cytarabine	-0.186437	0.000288582	0.00540472
MBD2	Cytarabine	-0.185721	0.000890765	0.0118215
PLCZ1	Cytarabine	-0.185467	1.53071e-05	0.00065462
ATP2B1	Cytarabine	-0.18523	0.000178153	0.00385092
CAMSAP1	Cytarabine	-0.184923	0.000118497	0.00287499
ZNF525	Cytarabine	-0.184896	1.77349e-05	0.000728882
CNOT6	Cytarabine	-0.184892	0.000599334	0.00899702
ZDHHC17	Cytarabine	-0.184862	0.000500995	0.00794384
USP8	Cytarabine	-0.18481	0.00130734	0.0153798
NUP54	Cytarabine	-0.184632	1.86092e-05	0.000755243
RFC5	Cytarabine	-0.184498	0.003002	0.0271043
DENND1A	Cytarabine	-0.184236	0.00145839	0.0165845
RABGAP1	Cytarabine	-0.184078	9.25974e-05	0.00240941
MORF4L1	Cytarabine	-0.184074	0.000500952	0.00794339
FDPS	Cytarabine	-0.183912	1.04771e-05	0.000494491
SVOP	Cytarabine	-0.183755	0.00044671	0.00733322
PNN	Cytarabine	-0.18351	1.16151e-06	9.62892e-05
LMNB1	Cytarabine	-0.183495	2.11466e-06	0.000151089
CHD7	Cytarabine	-0.183415	1.68678e-10	8.71174e-08
UBE3B	Cytarabine	-0.18325	0.00157694	0.0174902
PURA	Cytarabine	-0.183236	7.90603e-05	0.00215458
ZNF675	Cytarabine	-0.183163	1.97582e-05	0.00078969
ZDHHC21	Cytarabine	-0.182657	2.0339e-07	2.53935e-05
GPRC6A	Cytarabine	-0.181901	2.6703e-05	0.000984247
DDX6	Cytarabine	-0.181896	0.000816569	0.0111409
LSM14B	Cytarabine	-0.181779	0.00188341	0.0197373
MRPL19	Cytarabine	-0.181684	1.22731e-05	0.000556498
SRPK1	Cytarabine	-0.181586	1.04318e-06	8.89796e-05
UHRF2	Cytarabine	-0.181576	3.45161e-05	0.00118587
PSME4	Cytarabine	-0.181499	0.000582254	0.00881711
ZNF236	Cytarabine	-0.181457	7.62569e-05	0.00209904
TAB3	Cytarabine	-0.181228	0.000393313	0.00671347
OSBPL9	Cytarabine	-0.180757	0.000503461	0.00796988
C18orf21	Cytarabine	-0.180557	0.00103379	0.0130957
CEP290	Cytarabine	-0.180294	8.57154e-06	0.000426966
GTF3C2	Cytarabine	-0.180187	0.000506911	0.00800814
PSG1	Cytarabine	-0.180139	0.00314721	0.0279829
GRIN1	Cytarabine	-0.180062	1.51071e-06	0.000117378
MTO1	Cytarabine	-0.180022	0.00306924	0.0275106
SEC23B	Cytarabine	-0.179978	0.000343354	0.00610136
PLAA	Cytarabine	-0.179927	0.000808213	0.0110628
MAGEF1	Cytarabine	-0.179325	0.000603539	0.00904105
TUBGCP3	Cytarabine	-0.179325	7.70154e-07	7.06714e-05
XRCC2	Cytarabine	-0.179109	2.83746e-06	0.000188614
CYP8B1	Cytarabine	-0.17905	6.31961e-05	0.00183394
CCDC50	Cytarabine	-0.178961	0.000224825	0.00453445
AZI2	Cytarabine	-0.178618	0.0021443	0.0215594
MBNL1	Cytarabine	-0.178408	0.00331873	0.0289969
DMXL1	Cytarabine	-0.178348	0.000213156	0.00436833
RBM18	Cytarabine	-0.178325	0.00182795	0.0193385
AHCTF1	Cytarabine	-0.178249	0.00115741	0.0141498
TRIM33	Cytarabine	-0.178105	0.00013493	0.00315648
IPO9	Cytarabine	-0.177789	0.000381321	0.00657039
ST7L	Cytarabine	-0.177698	0.00112402	0.0138638
HMGB1	Cytarabine	-0.177547	0.000316321	0.00575958
PARS2	Cytarabine	-0.177519	0.000747882	0.0104937
KPNB1	Cytarabine	-0.177451	6.19813e-06	0.000335741
ABCE1	Cytarabine	-0.177284	6.51451e-05	0.00187401
OR5K1	Cytarabine	-0.177143	0.00323982	0.0285396
RBM7	Cytarabine	-0.177061	1.5406e-06	0.00011906
SMG7	Cytarabine	-0.176609	0.0022545	0.0223185
CRTC2	Cytarabine	-0.176592	0.000646661	0.00948471
KRTAP4.4	Cytarabine	-0.176225	0.00432685	0.034688
NMD3	Cytarabine	-0.176222	4.24292e-06	0.000253903
ELK4	Cytarabine	-0.176067	0.00134686	0.0156979
ARMC1	Cytarabine	-0.175974	4.49514e-05	0.00143659
DNAJB4	Cytarabine	-0.175888	4.66908e-07	4.81616e-05
SEMG1	Cytarabine	-0.175818	0.00470268	0.0366733
TCF12	Cytarabine	-0.175799	6.64766e-05	0.00190218
CCT6A	Cytarabine	-0.175786	0.000202032	0.00420832
SMN1	Cytarabine	-0.17573	0.000245292	0.00482166
MALT1	Cytarabine	-0.175705	0.000533642	0.00829801
SLC41A1	Cytarabine	-0.175654	0.000693907	0.00996232
CHD1L	Cytarabine	-0.175556	9.52241e-05	0.00245784
YAF2	Cytarabine	-0.175539	0.00126602	0.0150392
BCAS2	Cytarabine	-0.17552	0.000934017	0.0122135
PPWD1	Cytarabine	-0.175511	0.000342793	0.00609448
SET	Cytarabine	-0.175409	0.00259172	0.0245393
NDUFS1	Cytarabine	-0.175389	0.00665503	0.0462082
EI24	Cytarabine	-0.175197	0.0010878	0.0135571
BAHD1	Cytarabine	-0.17519	0.00178884	0.0190592
SGK3	Cytarabine	-0.175052	1.241e-05	0.000561006
OR6B3	Cytarabine	-0.175028	0.00450755	0.0356464
BRCA1	Cytarabine	-0.174981	0.000331012	0.00594431
MTHFD2L	Cytarabine	-0.174863	1.8501e-05	0.000752144
LMTK2	Cytarabine	-0.174839	0.000493424	0.00786019
PSG8	Cytarabine	-0.17479	0.00135588	0.015771
USP33	Cytarabine	-0.174675	0.000142123	0.00327446
ATF7	Cytarabine	-0.174636	0.00650639	0.0455239
NAP1L1	Cytarabine	-0.174584	1.53007e-05	0.000654397
SIRT1	Cytarabine	-0.174584	2.56875e-05	0.000956794
NSUN2	Cytarabine	-0.174485	0.00051321	0.00807758
OR4L1	Cytarabine	-0.174473	0.00640156	0.0450325
KRTAP10.2	Cytarabine	-0.174387	0.00161086	0.0177468
FANCB	Cytarabine	-0.17421	2.77225e-06	0.000185235
MATR3	Cytarabine	-0.173996	2.5204e-05	0.000943497
METAP2	Cytarabine	-0.173984	0.00319467	0.0282715
SKIL	Cytarabine	-0.17394	1.45215e-05	0.000629951
HDHD2	Cytarabine	-0.17393	0.000377537	0.00652452
UBE3A	Cytarabine	-0.173836	0.000786939	0.0108649
AK2	Cytarabine	-0.17383	0.00632544	0.044676
SLC33A1	Cytarabine	-0.173795	0.000520528	0.00815688
DCTN4	Cytarabine	-0.173767	4.85367e-06	0.000280302
STIL	Cytarabine	-0.173752	2.88797e-07	3.33551e-05
MIS12	Cytarabine	-0.173731	0.000115757	0.00282718
ZFR	Cytarabine	-0.173558	0.00042984	0.00713989
TAF5	Cytarabine	-0.17334	0.00180766	0.0191957
MCFD2	Cytarabine	-0.173323	0.00727517	0.0490363
SCOC	Cytarabine	-0.17332	0.000347349	0.00615156
GRPEL2	Cytarabine	-0.173154	0.000592685	0.00892814
CHD1	Cytarabine	-0.172958	1.54164e-07	2.0544e-05
OR5AC2	Cytarabine	-0.172856	0.00384108	0.0320059
PRPF38B	Cytarabine	-0.172726	0.0013329	0.0155869
RSAD1	Cytarabine	-0.172721	0.00263078	0.0247851
THUMPD1	Cytarabine	-0.172718	0.00079615	0.0109488
ZWILCH	Cytarabine	-0.172688	0.000560003	0.00858393
RDX	Cytarabine	-0.172668	8.16893e-05	0.00220688
RBMXL1	Cytarabine	-0.172585	0.00340779	0.0295201
DCP2	Cytarabine	-0.17251	8.02797e-05	0.0021787
FAM83A	Cytarabine	-0.172488	2.74552e-06	0.000183902
OVOL1	Cytarabine	-0.172134	0.000502969	0.00796557
WBP11	Cytarabine	-0.171826	0.00198101	0.0204282
CUL3	Cytarabine	-0.171645	0.00458972	0.0360804
ATG16L1	Cytarabine	-0.171621	0.00187003	0.0196442
ARL13B	Cytarabine	-0.17146	0.000131375	0.00309658
UBE3C	Cytarabine	-0.171264	0.00154092	0.0172164
SMARCA5	Cytarabine	-0.171215	0.000518393	0.00813386
PSIP1	Cytarabine	-0.171111	2.73718e-07	3.2018e-05
UBE4B	Cytarabine	-0.171069	0.00055664	0.00854832
FANCC	Cytarabine	-0.170936	0.000673764	0.00976382
ZNF445	Cytarabine	-0.170902	0.000654646	0.00956759
USP25	Cytarabine	-0.170886	1.5621e-06	0.0001204
SLMAP	Cytarabine	-0.170866	0.00330856	0.0289395
PEX3	Cytarabine	-0.170853	0.00125445	0.0149481
ZNRF2	Cytarabine	-0.17077	0.000586804	0.00886498
OR2T6	Cytarabine	-0.170365	0.00254465	0.0242315
IFT81	Cytarabine	-0.170202	0.000271837	0.00518129
NOL10	Cytarabine	-0.170097	0.00689944	0.047338
RAD1	Cytarabine	-0.17006	0.00398741	0.0328364
RALBP1	Cytarabine	-0.17002	0.00140786	0.016185
EAF1	Cytarabine	-0.169961	9.56915e-06	0.000462602
FAM76B	Cytarabine	-0.16995	6.65951e-05	0.00190437
RRN3	Cytarabine	-0.169777	0.000356317	0.0062633
USP54	Cytarabine	-0.169661	0.000176235	0.00382171
RCHY1	Cytarabine	-0.169425	0.00184945	0.0194942
PRKRA	Cytarabine	-0.169164	5.76318e-06	0.000318194
ZNF561	Cytarabine	-0.169127	0.00314163	0.0279486
ZNF529	Cytarabine	-0.169063	7.70409e-05	0.00211506
LIN9	Cytarabine	-0.168935	2.53319e-05	0.000946862
PPM1D	Cytarabine	-0.168805	0.000596839	0.00896945
HDAC2	Cytarabine	-0.168777	6.14803e-06	0.000333658
FKBP3	Cytarabine	-0.168712	0.000889004	0.0118061
UGCG	Cytarabine	-0.168195	1.42666e-05	0.000621795
ZNF430	Cytarabine	-0.168186	7.52343e-05	0.00207891
PIAS2	Cytarabine	-0.168083	0.000327037	0.00589496
UBE2H	Cytarabine	-0.167919	0.00323529	0.0285129
ZC3H11A	Cytarabine	-0.167892	0.00636062	0.0448365
FGFR1OP2	Cytarabine	-0.167824	0.000676636	0.00979296
PARP1	Cytarabine	-0.167767	0.000647934	0.00949792
OR8G1	Cytarabine	-0.16776	0.00453313	0.0357792
BCLAF1	Cytarabine	-0.167759	0.00496866	0.0380628
SLC2A2	Cytarabine	-0.167672	0.00643688	0.0451954
ATF4	Cytarabine	-0.167573	0.00186853	0.0196332
EEA1	Cytarabine	-0.167365	7.66482e-05	0.00210685
BRAF	Cytarabine	-0.167334	0.00326465	0.0286837
USP12	Cytarabine	-0.167003	0.00150917	0.0169796
MTBP	Cytarabine	-0.166791	4.52943e-06	0.000266312
GNL2	Cytarabine	-0.166786	0.00217915	0.0218004
SNX7	Cytarabine	-0.166689	0.0041972	0.0339875
MBTD1	Cytarabine	-0.16662	0.00303876	0.027327
CDC42SE2	Cytarabine	-0.166403	0.00538049	0.040126
RHOA	Cytarabine	-0.166395	0.00124031	0.0148305
PIK3R4	Cytarabine	-0.166384	0.0060012	0.0431517
FGD6	Cytarabine	-0.166223	0.000298197	0.00552916
TRAF5	Cytarabine	-0.166178	2.9754e-05	0.00106496
DMTF1	Cytarabine	-0.166163	0.000731696	0.0103379
RPP14	Cytarabine	-0.166073	0.00484563	0.0374335
ETNK1	Cytarabine	-0.166018	0.000254867	0.0049517
OR13C5	Cytarabine	-0.165867	0.00497009	0.0380685
TEAD3	Cytarabine	-0.165825	0.000318279	0.0057849
SNRPC	Cytarabine	-0.165738	0.000599784	0.00900189
ATP1A1	Cytarabine	-0.16567	0.00232864	0.022817
CAND1	Cytarabine	-0.165578	0.000836989	0.0113282
MSH6	Cytarabine	-0.16557	0.00020014	0.00418017
ZNF222	Cytarabine	-0.165556	0.00108452	0.0135284
ESCO2	Cytarabine	-0.165453	2.20112e-06	0.000155639
MRPL13	Cytarabine	-0.165393	5.53878e-05	0.00166935
PAQR3	Cytarabine	-0.165386	5.17107e-05	0.00158942
TMEM41B	Cytarabine	-0.165322	0.000815599	0.0111322
RNF38	Cytarabine	-0.165319	0.000540407	0.00837168
ROBO1	Cytarabine	-0.165252	2.65823e-07	3.12826e-05
CTDSPL2	Cytarabine	-0.165214	0.000465558	0.00754617
PSG3	Cytarabine	-0.165207	0.000824446	0.0112143
TOPORS	Cytarabine	-0.16512	0.002321	0.0227659
GOPC	Cytarabine	-0.165101	0.000345875	0.00613257
OR2D3	Cytarabine	-0.16507	0.00084518	0.0114056
OR13C8	Cytarabine	-0.164998	0.000494646	0.00787318
ATOH1	Cytarabine	-0.164971	0.000793715	0.010927
FBXL2	Cytarabine	-0.164928	4.80764e-05	0.00150752
PHF3	Cytarabine	-0.164911	7.48733e-05	0.00207124
SP3	Cytarabine	-0.164762	0.00141663	0.0162555
CASC4	Cytarabine	-0.164658	0.00129175	0.0152508
DHX37	Cytarabine	-0.164612	0.0063721	0.0448938
DR1	Cytarabine	-0.1646	0.000385784	0.00662354
RAP1B	Cytarabine	-0.164342	0.000123881	0.00297002
POLR3E	Cytarabine	-0.16433	0.00409921	0.0334622
ZNF611	Cytarabine	-0.164319	0.000682549	0.00985108
SOAT1	Cytarabine	-0.164177	0.0008355	0.0113141
ZBTB41	Cytarabine	-0.1641	2.98829e-05	0.00106816
SCRIB	Cytarabine	-0.164084	0.00119753	0.0144818
OR13F1	Cytarabine	-0.164041	0.000339533	0.00605394
TUBD1	Cytarabine	-0.16403	0.000288209	0.00539948
YWHAG	Cytarabine	-0.163804	8.92548e-06	0.000439672
TMED7	Cytarabine	-0.163726	0.000516008	0.00810824
ZNF121	Cytarabine	-0.163656	0.00192775	0.0200491
SERBP1	Cytarabine	-0.163593	0.00526315	0.0395388
WDR75	Cytarabine	-0.163533	0.000465793	0.00754912
SNX14	Cytarabine	-0.163495	0.00130409	0.0153533
ATM	Cytarabine	-0.163447	0.000177037	0.0038342
RAPGEFL1	Cytarabine	-0.163275	1.1009e-05	0.000513087
HCFC1	Cytarabine	-0.163265	0.000349831	0.0061818
KLHL2	Cytarabine	-0.163099	2.45794e-06	0.000169255
RPS6KB1	Cytarabine	-0.163094	0.00261291	0.0246706
TOPBP1	Cytarabine	-0.163077	0.000135782	0.00317034
ARHGEF7	Cytarabine	-0.163036	0.000390885	0.00668494
PSPC1	Cytarabine	-0.163018	0.00403694	0.0331145
BTAF1	Cytarabine	-0.162687	2.57478e-06	0.000175222
TRIAP1	Cytarabine	-0.162639	0.00486382	0.0375281
NUDCD2	Cytarabine	-0.162631	1.73951e-05	0.000718826
SUB1	Cytarabine	-0.162528	0.000727234	0.0102937
MCM3AP	Cytarabine	-0.162326	0.00131593	0.0154491
SNRPE	Cytarabine	-0.162194	0.000369885	0.0064324
VRK2	Cytarabine	-0.162095	0.000427426	0.00711233
DNAJA2	Cytarabine	-0.162089	0.00653339	0.0456483
LZTFL1	Cytarabine	-0.161994	0.000936689	0.0122374
GTF3C4	Cytarabine	-0.16157	0.002786	0.0257765
POLI	Cytarabine	-0.161427	0.000475219	0.00765579
GPR151	Cytarabine	-0.160961	0.000689345	0.00991813
ZNF195	Cytarabine	-0.160945	0.00108842	0.0135626
ZNF614	Cytarabine	-0.160925	0.000185841	0.0039673
MTF2	Cytarabine	-0.160911	5.65396e-05	0.0016943
BMPR2	Cytarabine	-0.16074	6.07407e-05	0.00178295
RRM2B	Cytarabine	-0.16073	0.000688729	0.00991299
ZNF354A	Cytarabine	-0.160416	0.000454168	0.00741871
SF3B4	Cytarabine	-0.160314	0.00122054	0.0146699
ZNF582	Cytarabine	-0.160189	6.46207e-06	0.000346193
SLC36A4	Cytarabine	-0.160057	5.34933e-06	0.000301018
KATNA1	Cytarabine	-0.160042	0.00458525	0.0360574
ZNF354B	Cytarabine	-0.160005	0.000471606	0.0076139
CNIH4	Cytarabine	-0.159744	0.000342239	0.00608773
SYNCRIP	Cytarabine	-0.159607	0.00353994	0.0302949
PKN2	Cytarabine	-0.159587	9.26774e-05	0.00241087
NIPBL	Cytarabine	-0.159562	0.00109861	0.0136472
CDC37L1	Cytarabine	-0.159414	0.000183826	0.00393676
SOCS7	Cytarabine	-0.159399	0.00248568	0.02385
MAP3K13	Cytarabine	-0.159382	0.00192426	0.0200253
PLEKHA1	Cytarabine	-0.159255	2.7082e-05	0.000994447
KRIT1	Cytarabine	-0.159165	0.00272947	0.0254206
C1D	Cytarabine	-0.159111	0.00488389	0.0376333
ZNF609	Cytarabine	-0.15901	0.00445258	0.0353611
SUV39H2	Cytarabine	-0.158963	0.00694309	0.0475338
PIGM	Cytarabine	-0.158922	4.9808e-05	0.0015465
BRD2	Cytarabine	-0.158901	0.002872	0.0263057
STAG1	Cytarabine	-0.158865	6.26355e-05	0.00182228
HELZ	Cytarabine	-0.158513	0.00199967	0.0205584
CLDN12	Cytarabine	-0.158488	0.000246761	0.00484191
ZNF440	Cytarabine	-0.158361	0.00166146	0.0181237
ADIPOR2	Cytarabine	-0.158327	0.00288738	0.0264022
MAP4K5	Cytarabine	-0.15825	0.000488392	0.0078034
ZNF26	Cytarabine	-0.158142	0.000109045	0.00271032
EIF1AX	Cytarabine	-0.158129	4.43976e-06	0.000262403
NDUFS2	Cytarabine	-0.158115	0.00736539	0.0494453
ZNF620	Cytarabine	-0.158102	1.01247e-06	8.69907e-05
FBXO11	Cytarabine	-0.15782	0.00497811	0.0381094
GKAP1	Cytarabine	-0.157769	3.78645e-09	1.09936e-06
PHF10	Cytarabine	-0.157739	0.000102019	0.00258315
ZNF140	Cytarabine	-0.157568	2.45839e-05	0.000926512
POGZ	Cytarabine	-0.15754	0.00148884	0.0168196
KPNA5	Cytarabine	-0.157393	0.00014015	0.00324255
HS2ST1	Cytarabine	-0.157206	0.000966626	0.0125024
MTPN	Cytarabine	-0.156953	1.31494e-05	0.00058541
SAMD8	Cytarabine	-0.156843	0.00513278	0.0388962
SACS	Cytarabine	-0.156837	2.35926e-05	0.000899465
DISP1	Cytarabine	-0.156812	0.00030871	0.00566387
ENOSF1	Cytarabine	-0.156625	1.06167e-05	0.000499296
PLSCR5	Cytarabine	-0.156312	0.00445338	0.0353651
PGAM5	Cytarabine	-0.156116	0.00402433	0.033045
CHSY1	Cytarabine	-0.156005	9.08443e-07	8.01885e-05
PGBD4	Cytarabine	-0.155925	0.000660266	0.00962622
CDC25A	Cytarabine	-0.155911	0.000103968	0.00261837
ZNF268	Cytarabine	-0.155822	0.000171632	0.00374853
VPS36	Cytarabine	-0.155702	0.000149422	0.00339454
SH3TC2	Cytarabine	-0.155674	0.000202099	0.00420904
SLC24A5	Cytarabine	-0.155642	0.0056889	0.0416369
FDFT1	Cytarabine	-0.155392	5.32503e-05	0.00162264
SH3GLB1	Cytarabine	-0.155351	0.00613724	0.043803
ZNF708	Cytarabine	-0.15522	0.000508407	0.00802408
HAT1	Cytarabine	-0.155146	7.57944e-05	0.00208994
FBXO21	Cytarabine	-0.155134	0.00692288	0.0474453
MSTO1	Cytarabine	-0.155017	3.68404e-05	0.00124308
USP1	Cytarabine	-0.154915	9.04606e-05	0.00237111
AVEN	Cytarabine	-0.154758	0.000194919	0.0041039
HMGN1	Cytarabine	-0.154606	0.000817334	0.011148
CDKL1	Cytarabine	-0.154578	1.07695e-05	0.000504643
TRMT12	Cytarabine	-0.154465	3.73832e-05	0.00125613
ZNF701	Cytarabine	-0.154422	0.000575163	0.00874146
ADAM10	Cytarabine	-0.154275	0.00155905	0.0173558
C15orf41	Cytarabine	-0.154005	0.000884635	0.0117659
RDH11	Cytarabine	-0.153902	0.00023225	0.00463847
OFD1	Cytarabine	-0.153883	8.08489e-05	0.00219043
SNX4	Cytarabine	-0.153744	2.78408e-05	0.00101466
RLF	Cytarabine	-0.153657	0.00231713	0.0227412
SENP1	Cytarabine	-0.153645	0.00706785	0.0481039
PTGES3	Cytarabine	-0.153568	1.66027e-09	5.65108e-07
DLD	Cytarabine	-0.153504	0.000143592	0.00329892
ZNF544	Cytarabine	-0.153444	0.00379227	0.0317301
ZBTB39	Cytarabine	-0.153265	0.00416505	0.0338184
CLIC4	Cytarabine	-0.153079	7.91114e-05	0.00215564
RCC2	Cytarabine	-0.15291	0.006328	0.0446868
THAP5	Cytarabine	-0.152888	0.00201935	0.0206948
OGT	Cytarabine	-0.152884	0.000641536	0.00943024
G6PC2	Cytarabine	-0.152859	0.000173532	0.0037784
IFT74	Cytarabine	-0.152581	2.65084e-05	0.000978882
PUS7	Cytarabine	-0.152578	0.00134282	0.0156673
ARID4B	Cytarabine	-0.152549	0.00155599	0.0173337
NGLY1	Cytarabine	-0.152443	0.00360476	0.0306677
SMARCA4	Cytarabine	-0.152421	0.00140396	0.016155
SCAMP3	Cytarabine	-0.152311	0.00257616	0.0244386
ZNF493	Cytarabine	-0.152136	0.000131064	0.00309135
PCNA	Cytarabine	-0.152087	0.000481314	0.00772568
PHF23	Cytarabine	-0.15199	0.001301	0.0153286
EXOSC9	Cytarabine	-0.151788	0.00660982	0.0460042
ARID4A	Cytarabine	-0.151773	0.000555355	0.00853496
TDG	Cytarabine	-0.151728	0.00377026	0.0316063
HBS1L	Cytarabine	-0.15171	0.00266712	0.0250176
SLC12A6	Cytarabine	-0.151172	0.000775533	0.0107564
KCNG4	Cytarabine	-0.151122	0.00414103	0.033689
NUDT21	Cytarabine	-0.151027	0.00496854	0.0380621
FGFR1OP	Cytarabine	-0.151024	0.000925311	0.0121346
WSB2	Cytarabine	-0.150883	1.80294e-06	0.000133985
SPATA5L1	Cytarabine	-0.150878	0.00558618	0.0411335
EXOSC8	Cytarabine	-0.150857	0.00248774	0.023862
LSM6	Cytarabine	-0.150683	0.000793004	0.010921
BRIP1	Cytarabine	-0.150657	0.000196344	0.00412625
ZNF684	Cytarabine	-0.150652	0.00122594	0.0147153
USPL1	Cytarabine	-0.150429	0.00159412	0.0176207
USP6	Cytarabine	-0.150351	1.25071e-05	0.000563893
STRC	Cytarabine	-0.15028	0.00745359	0.0498343
OR1M1	Cytarabine	-0.150212	0.00265995	0.0249737
ZNF331	Cytarabine	-0.150209	6.34391e-05	0.00183888
TIFA	Cytarabine	-0.150153	0.00204433	0.0208711
CNOT7	Cytarabine	-0.149868	0.00309922	0.0276882
MDC1	Cytarabine	-0.14977	0.00010698	0.0026734
TXNL1	Cytarabine	-0.149699	3.63145e-05	0.00122985
RNF168	Cytarabine	-0.149416	0.00593096	0.0428173
C6orf120	Cytarabine	-0.149401	0.00179447	0.0190993
ZNF142	Cytarabine	-0.149323	0.00446714	0.0354372
RAP2C	Cytarabine	-0.149315	0.00111406	0.0137788
MINPP1	Cytarabine	-0.149143	0.000197546	0.0041433
PPIG	Cytarabine	-0.149118	0.000227422	0.0045709
CDC7	Cytarabine	-0.149115	4.71064e-05	0.00148528
OR2L13	Cytarabine	-0.148806	0.00412562	0.0336034
CCT3	Cytarabine	-0.148801	2.41576e-05	0.000915135
ASPH	Cytarabine	-0.148653	0.00113612	0.0139655
SLC11A2	Cytarabine	-0.148451	0.00286435	0.0262596
PJA2	Cytarabine	-0.14845	0.00137136	0.0158947
RAB33B	Cytarabine	-0.148425	0.000180482	0.0038868
ZXDB	Cytarabine	-0.148388	2.55733e-05	0.000953434
GTPBP4	Cytarabine	-0.148289	0.00109395	0.0136078
YRDC	Cytarabine	-0.148087	6.00792e-05	0.00176915
SRP19	Cytarabine	-0.147885	0.00487523	0.0375854
MCM8	Cytarabine	-0.147757	0.000129682	0.00306693
HYOU1	Cytarabine	-0.14769	0.000624549	0.00925603
KIAA0232	Cytarabine	-0.147354	0.00474648	0.0369114
OR52D1	Cytarabine	-0.147351	0.0028761	0.0263316
ZSWIM2	Cytarabine	-0.147323	0.000204134	0.0042388
IVNS1ABP	Cytarabine	-0.147139	0.00461492	0.0362117
BTBD3	Cytarabine	-0.147051	0.000270558	0.00516403
ANP32A	Cytarabine	-0.147042	0.00360767	0.0306853
ARL8B	Cytarabine	-0.146996	0.00269786	0.0252158
PREPL	Cytarabine	-0.146981	6.79037e-05	0.00193067
PIK3C2G	Cytarabine	-0.146687	7.25336e-05	0.00202543
CLK4	Cytarabine	-0.146609	0.000823058	0.0112015
ZNF628	Cytarabine	-0.146458	0.0040052	0.0329403
ZNF700	Cytarabine	-0.146368	0.000585468	0.00885074
CD164L2	Cytarabine	-0.146249	0.000471318	0.0076111
TCEA1	Cytarabine	-0.146119	0.00563562	0.0413779
CDC16	Cytarabine	-0.146036	0.000399255	0.00678291
ZSWIM6	Cytarabine	-0.145982	0.00125649	0.0149636
PRKCA	Cytarabine	-0.145733	1.96603e-07	2.47283e-05
OSBPL8	Cytarabine	-0.145467	9.54611e-07	8.31803e-05
CCDC58	Cytarabine	-0.145402	0.000367436	0.00640217
KLHL8	Cytarabine	-0.145398	0.000769418	0.0106985
CBX1	Cytarabine	-0.145373	0.00123479	0.0147844
NOL7	Cytarabine	-0.145318	0.00668547	0.0463461
BHLHB9	Cytarabine	-0.145206	5.73684e-05	0.00171189
HDGF	Cytarabine	-0.144952	0.00372865	0.0313695
L3MBTL3	Cytarabine	-0.144894	0.000530638	0.00826641
TACR3	Cytarabine	-0.144574	0.00453012	0.0357656
ALG9	Cytarabine	-0.144548	0.00328491	0.0288039
ASZ1	Cytarabine	-0.144384	0.00128994	0.0152376
PSMC5	Cytarabine	-0.144362	0.000721264	0.010234
SNRPA1	Cytarabine	-0.144358	0.000572104	0.00871199
AMMECR1	Cytarabine	-0.144331	0.000686065	0.00988663
KRTAP5.10	Cytarabine	-0.144231	0.00549184	0.040677
USH2A	Cytarabine	-0.144177	0.00124138	0.0148398
ARMCX5	Cytarabine	-0.144136	0.000316412	0.00576085
NBEAL1	Cytarabine	-0.144043	0.00108845	0.0135629
PYGO2	Cytarabine	-0.143995	0.00465678	0.0364286
ATP6V1G1	Cytarabine	-0.143847	0.00171106	0.0184899
MRPS7	Cytarabine	-0.14373	0.00507939	0.0386262
FCHO2	Cytarabine	-0.143719	0.000312617	0.00571436
LGR4	Cytarabine	-0.143675	4.43095e-09	1.2428e-06
MBNL2	Cytarabine	-0.143515	0.000477419	0.00768202
DNAJC1	Cytarabine	-0.143511	0.000961435	0.0124547
TMEM17	Cytarabine	-0.14342	0.00463414	0.0363137
LILRP2	Cytarabine	-0.143396	0.00147577	0.0167191
ACAD8	Cytarabine	-0.143299	0.00132708	0.0155399
UGP2	Cytarabine	-0.143252	0.00327588	0.0287509
TRPS1	Cytarabine	-0.14312	5.18384e-05	0.00159224
NUCKS1	Cytarabine	-0.142977	0.000296548	0.00550724
NUP35	Cytarabine	-0.142928	0.00254649	0.024243
OR5B3	Cytarabine	-0.142719	0.00680562	0.0468984
SDHD	Cytarabine	-0.142673	0.000856092	0.011508
ZC3H8	Cytarabine	-0.142595	0.000526015	0.00821692
KIF27	Cytarabine	-0.142507	0.000331391	0.00594897
ST13	Cytarabine	-0.142506	0.00273841	0.0254787
EFCAB2	Cytarabine	-0.142204	0.000116917	0.00284829
PICALM	Cytarabine	-0.142184	0.00178377	0.0190207
ATP4A	Cytarabine	-0.142074	0.00670634	0.0464382
POU6F1	Cytarabine	-0.142039	0.00130623	0.0153698
LNX2	Cytarabine	-0.141978	0.00659377	0.0459296
TMPO	Cytarabine	-0.141802	0.00359354	0.0306017
EML4	Cytarabine	-0.141753	0.0027482	0.0255421
GLRX2	Cytarabine	-0.141695	0.00226698	0.0224047
RICTOR	Cytarabine	-0.141477	0.000166139	0.00366188
LRP8	Cytarabine	-0.141441	5.91161e-05	0.00174885
NCOA3	Cytarabine	-0.141429	0.00433175	0.0347123
ZNF606	Cytarabine	-0.141411	0.00368564	0.0311268
FXR2	Cytarabine	-0.141362	0.00096697	0.0125056
WASF1	Cytarabine	-0.141359	1.60499e-06	0.000122794
LENG8	Cytarabine	-0.141292	0.00192306	0.0200172
CHAC2	Cytarabine	-0.141245	2.56966e-06	0.000174986
ZNF124	Cytarabine	-0.141199	0.000489942	0.00782174
PDIK1L	Cytarabine	-0.141157	0.00288372	0.0263792
CHRNB2	Cytarabine	-0.140797	0.00202287	0.0207205
ZNF91	Cytarabine	-0.140581	2.90736e-05	0.00104686
FAM72A	Cytarabine	-0.140365	2.10158e-05	0.00082658
PIGH	Cytarabine	-0.140199	0.00637281	0.0448968
KPNA3	Cytarabine	-0.140117	0.000547762	0.00845201
TBC1D12	Cytarabine	-0.140095	0.00117308	0.014281
REV3L	Cytarabine	-0.140018	8.10857e-05	0.00219531
BRCA2	Cytarabine	-0.14	0.0019296	0.0200628
POLR2A	Cytarabine	-0.139784	0.00256947	0.024395
ZNF664	Cytarabine	-0.139602	0.000546605	0.00843861
TCP1	Cytarabine	-0.139532	0.000132714	0.00311967
ZNF680	Cytarabine	-0.139243	8.59674e-05	0.00228662
HEATR1	Cytarabine	-0.139154	0.00291222	0.0265559
AFM	Cytarabine	-0.139081	0.00392038	0.0324586
FGF4	Cytarabine	-0.138668	0.00576827	0.0420232
NIPA1	Cytarabine	-0.138636	1.57769e-06	0.000121272
SNAPC1	Cytarabine	-0.138611	0.000736931	0.0103877
STRAP	Cytarabine	-0.138453	0.00233362	0.0228509
SLK	Cytarabine	-0.13843	0.00277525	0.0257065
UMOD	Cytarabine	-0.138249	0.00493559	0.0378903
C4orf17	Cytarabine	-0.138155	0.00683049	0.0470183
CATSPER2	Cytarabine	-0.138139	3.73018e-07	4.06306e-05
ABHD5	Cytarabine	-0.138045	0.00185159	0.0195089
FZD6	Cytarabine	-0.137888	9.8127e-08	1.44607e-05
KBTBD6	Cytarabine	-0.13782	0.00665213	0.0461952
DUSP19	Cytarabine	-0.137793	0.000444579	0.00730845
NEUROD1	Cytarabine	-0.137788	0.00461567	0.0362155
MTMR10	Cytarabine	-0.137682	0.00371736	0.0313049
ZNF12	Cytarabine	-0.137667	0.00162295	0.017838
SRP72	Cytarabine	-0.13758	0.00265814	0.0249632
OR10S1	Cytarabine	-0.137543	0.00640566	0.0450494
UPF3B	Cytarabine	-0.137406	0.000555517	0.00853684
TIAM2	Cytarabine	-0.137358	9.53613e-05	0.00246026
ZNF566	Cytarabine	-0.137274	0.00133296	0.0155869
ANKRD10	Cytarabine	-0.137207	4.92284e-05	0.00153306
FBXL3	Cytarabine	-0.137184	0.000735738	0.010377
IDI1	Cytarabine	-0.137102	0.00248871	0.0238682
EML5	Cytarabine	-0.137042	0.00147315	0.0166985
GMNN	Cytarabine	-0.136919	4.66332e-05	0.00147427
MTHFD2	Cytarabine	-0.136903	0.000496229	0.00788997
SPAG16	Cytarabine	-0.136783	0.000179379	0.00387013
FEM1C	Cytarabine	-0.136753	0.00549494	0.040693
AGTPBP1	Cytarabine	-0.136731	0.0002353	0.00468242
UBE4A	Cytarabine	-0.136603	2.96151e-05	0.00106103
VIL1	Cytarabine	-0.136483	0.00475422	0.0369545
AGL	Cytarabine	-0.13639	0.00082092	0.0111815
GNAT1	Cytarabine	-0.13626	0.000133828	0.00313877
CGB7	Cytarabine	-0.135895	9.2604e-05	0.00240946
FANCD2	Cytarabine	-0.135481	0.00116421	0.0142078
ZNF568	Cytarabine	-0.135449	0.0018362	0.0193968
B3GALNT2	Cytarabine	-0.135341	0.00263988	0.0248457
HSF2	Cytarabine	-0.135295	0.000547296	0.00844639
LYAR	Cytarabine	-0.135267	0.00260801	0.0246412
HRG	Cytarabine	-0.135223	0.00180742	0.0191942
ADAL	Cytarabine	-0.135068	0.0033262	0.0290383
ATP10B	Cytarabine	-0.134885	0.00147334	0.0166999
ARRDC3	Cytarabine	-0.134755	0.0002591	0.00501043
RBM34	Cytarabine	-0.13458	7.05379e-06	0.000369752
MTR	Cytarabine	-0.134552	0.0017167	0.018532
HSPE1	Cytarabine	-0.134548	0.000382101	0.00657984
CFL2	Cytarabine	-0.134382	0.00301282	0.0271739
CENPJ	Cytarabine	-0.134333	0.00124015	0.0148294
TIMM8B	Cytarabine	-0.134314	0.000260564	0.00502951
OR5B12	Cytarabine	-0.13408	0.00743915	0.0497687
DCUN1D4	Cytarabine	-0.134021	0.00341786	0.0295782
ZNF248	Cytarabine	-0.134018	0.00443413	0.0352679
RAB18	Cytarabine	-0.133844	0.00395042	0.0326306
STXBP4	Cytarabine	-0.133755	0.00722181	0.0487935
SNAPC5	Cytarabine	-0.133692	0.000617753	0.00918733
ALPI	Cytarabine	-0.133642	0.00342459	0.0296156
PSMA6	Cytarabine	-0.133633	0.000528301	0.00824043
OR51V1	Cytarabine	-0.133483	0.00215114	0.0216041
BAG2	Cytarabine	-0.133429	0.000704861	0.010072
RAP2A	Cytarabine	-0.133347	0.000227457	0.00457134
FAM91A1	Cytarabine	-0.133169	0.000446859	0.00733471
MTDH	Cytarabine	-0.13305	3.05193e-05	0.00108486
REL	Cytarabine	-0.133044	0.000729512	0.0103167
UCHL5	Cytarabine	-0.1329	0.00489371	0.0376807
CCDC18	Cytarabine	-0.13283	0.000931023	0.0121874
FANCA	Cytarabine	-0.132822	0.000363228	0.00635034
FNBP1L	Cytarabine	-0.132731	0.0008737	0.0116669
FBXL13	Cytarabine	-0.132569	1.04172e-05	0.000492449
ZNF302	Cytarabine	-0.132343	0.00105392	0.0132652
JMJD1C	Cytarabine	-0.132304	0.00285582	0.026209
NFIL3	Cytarabine	-0.132234	0.0003619	0.00633344
MCAM	Cytarabine	-0.132179	1.8876e-05	0.000763559
CEP152	Cytarabine	-0.132169	0.000440839	0.00726523
HSPD1	Cytarabine	-0.132161	0.00429606	0.0345251
PCDHB1	Cytarabine	-0.132103	0.000462406	0.00751175
HOMER1	Cytarabine	-0.132084	1.66585e-05	0.000696364
APAF1	Cytarabine	-0.132069	0.00414353	0.0337021
CUL5	Cytarabine	-0.131962	0.00255234	0.0242826
CFTR	Cytarabine	-0.131931	0.0014751	0.0167141
ZNF527	Cytarabine	-0.131689	0.00303334	0.0272947
ZNF83	Cytarabine	-0.131633	0.000770962	0.0107132
MRPL38	Cytarabine	-0.131536	0.00685674	0.0471384
DTWD2	Cytarabine	-0.131477	0.000639783	0.0094132
PYGO1	Cytarabine	-0.131168	0.000732494	0.0103456
KLHL24	Cytarabine	-0.131167	0.00216561	0.0217061
PRPF18	Cytarabine	-0.131057	0.000904256	0.011944
BRWD3	Cytarabine	-0.131042	0.0029245	0.0266287
OR10A7	Cytarabine	-0.131007	0.00342845	0.0296388
HOXC6	Cytarabine	-0.130985	0.000735765	0.0103773
PTBP2	Cytarabine	-0.130978	0.000130277	0.00307756
HIF1A	Cytarabine	-0.130947	0.00402075	0.0330252
CD2AP	Cytarabine	-0.130803	0.000655641	0.00957876
SLC39A5	Cytarabine	-0.130602	0.000249795	0.00488275
CHRM5	Cytarabine	-0.130575	5.65962e-05	0.0016955
PFDN4	Cytarabine	-0.130545	0.00326483	0.0286845
EXO1	Cytarabine	-0.130518	0.00532251	0.0398383
NEK1	Cytarabine	-0.130494	0.00238784	0.0232014
CHEK1	Cytarabine	-0.130409	0.000727234	0.0102937
RSBN1L	Cytarabine	-0.130403	0.00157454	0.017472
GOLPH3	Cytarabine	-0.13038	0.000439174	0.00724599
TCF7L2	Cytarabine	-0.130173	0.00052164	0.00816922
CETN3	Cytarabine	-0.130041	0.00157197	0.0174542
KPNA2	Cytarabine	-0.129919	1.42067e-06	0.000112197
ZNF567	Cytarabine	-0.129891	0.000615313	0.0091616
TAF4B	Cytarabine	-0.129887	8.81256e-05	0.00232689
PDILT	Cytarabine	-0.129715	0.00230581	0.022665
SYNJ1	Cytarabine	-0.129699	0.00176911	0.0189149
UAP1	Cytarabine	-0.129626	1.9542e-05	0.000783274
WDR4	Cytarabine	-0.129564	0.00650385	0.0455126
RB1CC1	Cytarabine	-0.129339	0.00064766	0.0094952
PTMA	Cytarabine	-0.129339	2.16694e-08	4.41007e-06
RABGAP1L	Cytarabine	-0.129316	0.00112543	0.0138751
HECA	Cytarabine	-0.129217	0.0031142	0.0277803
NANOS2	Cytarabine	-0.129084	1.87338e-05	0.000759164
CCAR1	Cytarabine	-0.128894	0.00105073	0.0132382
CNDP1	Cytarabine	-0.128864	0.000186097	0.00397137
SLC1A5	Cytarabine	-0.128741	0.00551874	0.0408064
ARL15	Cytarabine	-0.128661	0.000165615	0.00365343
RGSL1	Cytarabine	-0.128477	0.00280781	0.0259101
ZNF669	Cytarabine	-0.128307	0.00741856	0.0496843
PMAIP1	Cytarabine	-0.128282	2.61552e-06	0.000177293
BCL7A	Cytarabine	-0.128194	0.000281028	0.00530495
TATDN1	Cytarabine	-0.128145	5.37637e-05	0.00163396
FYTTD1	Cytarabine	-0.128125	0.00486561	0.0375361
GAS5	Cytarabine	-0.128037	0.000542024	0.00838984
TAS2R9	Cytarabine	-0.127999	0.00453595	0.0357951
NFXL1	Cytarabine	-0.127981	0.00652157	0.0455928
ATP1B3	Cytarabine	-0.127679	0.0012592	0.0149851
ZNF273	Cytarabine	-0.127668	0.000403938	0.00683831
MCM10	Cytarabine	-0.127512	0.00256155	0.024343
MAP3K4	Cytarabine	-0.127462	0.00396173	0.0326951
RPSA	Cytarabine	-0.127452	0.00418034	0.0338947
PPAT	Cytarabine	-0.127264	0.00554827	0.0409507
SH3GLB2	Cytarabine	-0.127223	0.00130464	0.0153576
BACH1	Cytarabine	-0.12719	0.0015019	0.0169203
POLQ	Cytarabine	-0.127066	0.00120119	0.0145123
USP13	Cytarabine	-0.127025	0.00240339	0.023306
FA2H	Cytarabine	-0.127016	0.0013784	0.0159508
TASP1	Cytarabine	-0.12695	0.00248289	0.0238312
DDAH1	Cytarabine	-0.126941	0.000121045	0.00292055
HDAC4	Cytarabine	-0.126811	0.00120735	0.014563
AGPAT5	Cytarabine	-0.126774	1.92124e-06	0.000140464
ZNF85	Cytarabine	-0.126705	0.000371549	0.00645236
IER3IP1	Cytarabine	-0.126482	0.000144826	0.0033188
KLHDC4	Cytarabine	-0.126404	0.00369099	0.0311557
CRB1	Cytarabine	-0.126403	0.00487171	0.0375671
C21orf91	Cytarabine	-0.126395	0.000109277	0.00271447
CCNG1	Cytarabine	-0.126219	0.00136366	0.0158343
CPN1	Cytarabine	-0.126043	0.0016107	0.017746
EXOSC3	Cytarabine	-0.125995	0.00415131	0.0337463
SLC7A14	Cytarabine	-0.125885	0.00126846	0.0150602
SLC38A2	Cytarabine	-0.125875	5.58613e-05	0.00167941
PPID	Cytarabine	-0.125806	0.00624235	0.0442874
TMEM65	Cytarabine	-0.125735	0.00256623	0.0243742
DEPDC1	Cytarabine	-0.125599	0.000195817	0.00411831
ALPK3	Cytarabine	-0.125349	1.23874e-07	1.73634e-05
SP4	Cytarabine	-0.125336	0.00578205	0.0420905
OR6C2	Cytarabine	-0.125294	0.00110921	0.0137364
KIF14	Cytarabine	-0.125128	0.000415883	0.00697856
SACM1L	Cytarabine	-0.125113	0.000235654	0.00468756
GP6	Cytarabine	-0.125085	1.51642e-06	0.000117697
DLEU1	Cytarabine	-0.125064	0.000578236	0.00877353
PLA2G3	Cytarabine	-0.124485	0.00339206	0.0294261
CCNB1	Cytarabine	-0.124282	0.000575635	0.00874622
STRBP	Cytarabine	-0.124138	0.000413171	0.00694612
CACHD1	Cytarabine	-0.124001	3.48628e-06	0.000219351
CBL	Cytarabine	-0.123971	0.00543488	0.0403953
UCK2	Cytarabine	-0.123962	0.00334581	0.0291547
BUB1	Cytarabine	-0.12387	0.000384495	0.00660862
KBTBD7	Cytarabine	-0.12385	0.00191609	0.0199682
PTPRG	Cytarabine	-0.123848	0.000160103	0.0035653
CYP2W1	Cytarabine	-0.12383	0.000355709	0.00625582
MDM1	Cytarabine	-0.123769	0.00492362	0.0378289
IL2	Cytarabine	-0.123579	0.00427818	0.0344267
KIDINS220	Cytarabine	-0.123281	0.000775432	0.0107553
[truncated: 4,998 more rows]
