# Supplementary material for: An Auto-RS Signature for Prognostic Stratification and Drug Sensitivity Prediction in Osteosarcoma
Source: Genes (Basel). 2026 Jun 26;17(7):737. doi: 10.3390/genes17070737 (PMC13408425; doi:10.3390/genes17070737)
Supplement: Supplementary file 1 [file genes-17-00737-s001.zip › Table S14.xlsx]

## Sheet: Sheet1
Table S14: Significant statistical table of immune cells.
Cell_Type	n_high	n_low	mean_high	mean_low	median_high	median_low	p_value	direction	fold	p_BH	sig_raw	sig_BH
Macrophages.M2	64	70	0.190296	0.237444	0.19276	0.22876	7.16e-05	low > high	1.24777	0.0015742	***	**
T.cells.CD8	64	70	0.0192921	0.03989	0	0.00168267	0.027142	low > high	2.06769	0.187217	*	ns
Macrophages.M0	64	70	0.176798	0.146468	0.171829	0.151593	0.0411194	high > low	1.20708	0.187217	*	ns
B.cells.memory	64	70	0.00460507	0.00811062	0	0	0.0478281	low > high	1.76124	0.187217	*	ns
T.cells.CD4.memory.activated	64	70	0.0131047	0.0145668	0	0	0.0502753	low > high	1.11158	0.187217	ns	ns
B.cells.naive	64	70	0.0353161	0.0193589	0.00764772	0	0.0510592	high > low	1.82428	0.187217	ns	ns
T.cells.CD4.naive	64	70	0.0145505	0.00646574	0	0	0.0622016	high > low	2.25041	0.195491	ns	ns
Macrophages.M1	64	70	0.0430981	0.0523373	0.049591	0.0524373	0.0916852	low > high	1.21437	0.252134	ns	ns
T.cells.follicular.helper	64	70	0.0397998	0.0488748	0.0255733	0.0452352	0.173167	low > high	1.22802	0.423297	ns	ns
Neutrophils	64	70	0.0102997	0.00702628	0	0	0.247376	high > low	1.46588	0.544227	ns	ns
Plasma.cells	64	70	0.0498172	0.0363585	0.0328507	0.0134335	0.35885	high > low	1.37016	0.621533	ns	ns
Dendritic.cells.activated	64	70	0.0168373	0.0230442	0.00682468	0.0128049	0.378248	low > high	1.36864	0.621533	ns	ns
Dendritic.cells.resting	64	70	0.0395758	0.0259859	0.0138645	0.0119799	0.42156	high > low	1.52297	0.621533	ns	ns
T.cells.regulatory..Tregs.	64	70	0.0193411	0.0207608	0.000139863	0.00261877	0.431462	low > high	1.07341	0.621533	ns	ns
Mast.cells.resting	64	70	0.0563951	0.060508	0.0451575	0.0557702	0.438971	low > high	1.07293	0.621533	ns	ns
Eosinophils	64	70	4.02e-05	0.000241797	0	0	0.452024	low > high	6.0104	0.621533	ns	ns
T.cells.CD4.memory.resting	64	70	0.143006	0.133983	0.151783	0.124899	0.501178	high > low	1.06734	0.648584	ns	ns
Mast.cells.activated	64	70	0.000530887	0.000625178	0	0	0.601481	low > high	1.17761	0.735143	ns	ns
NK.cells.resting	64	70	0.00662161	0.00669828	0	0	0.682042	low > high	1.01158	0.789733	ns	ns
Monocytes	64	70	0.0397409	0.0353547	0.0335687	0.0299729	0.733793	high > low	1.12406	0.807173	ns	ns
NK.cells.activated	64	70	0.0522559	0.0511645	0.0529038	0.0492015	0.773845	high > low	1.02133	0.810695	ns	ns
T.cells.gamma.delta	64	70	0.0286782	0.0247321	0.00772919	0.0074733	0.953462	high > low	1.15955	0.953462	ns	ns
