# Supplementary material for: An Auto-RS Signature for Prognostic Stratification and Drug Sensitivity Prediction in Osteosarcoma
Source: Genes (Basel). 2026 Jun 26;17(7):737. doi: 10.3390/genes17070737 (PMC13408425; doi:10.3390/genes17070737)
Supplement: Supplementary file 1 [file genes-17-00737-s001.zip › Table S15.xlsx]

## Sheet: Sheet1
TableS15: The drug prediction results of the independent cohort.
cohort	drug	median_high	median_low	p	more_sensitive
GSE21257	Gemcitabine	-3.0824	-2.9388	0.000893269	High-risk
GSE21257	Cytarabine	-0.8941	-0.4907	0.000496877	High-risk
GSE21257	Staurosporine	-3.8281	-3.8785	0.0666251	Low-risk
GSE21257	Obatoclax Mesylate	0.7504	0.79985	0.0588134	High-risk
GSE21257	AZD4547	1.83	1.85355	0.329662	High-risk
GSE21257	Vinorelbine	-4.4305	-4.44835	0.978398	Low-risk
GSE21257	Vincristine	-3.5483	-3.5654	0.992863	Low-risk
GSE21257	Vinblastine	-4.7405	-4.75035	0.992863	Low-risk
GSE21257	Sepantronium bromide	-4.9782	-4.96005	0.435611	High-risk
TARGET	Gemcitabine	-3.0084	-2.9951	0.316381	High-risk
TARGET	Cytarabine	-0.7312	-0.6475	0.293887	High-risk
TARGET	Staurosporine	-3.8302	-3.8718	9.46972e-05	Low-risk
TARGET	Obatoclax Mesylate	0.7586	0.7671	0.447832	High-risk
TARGET	AZD4547	1.848	1.8139	0.421767	Low-risk
TARGET	Vinorelbine	-4.4228	-4.4068	0.395259	High-risk
TARGET	Vincristine	-3.5323	-3.5329	0.463554	Low-risk
TARGET	Vinblastine	-4.7168	-4.7244	0.466203	Low-risk
TARGET	Sepantronium bromide	-4.9757	-4.9572	0.210029	High-risk
