# Supplementary material for: An Auto-RS Signature for Prognostic Stratification and Drug Sensitivity Prediction in Osteosarcoma
Source: Genes (Basel). 2026 Jun 26;17(7):737. doi: 10.3390/genes17070737 (PMC13408425; doi:10.3390/genes17070737)
Supplement: Supplementary file 1 [file genes-17-00737-s001.zip › Table S7.xlsx]

## Sheet: Sheet1
Table S7.Filtering the optimal grouping based on the calculation formula.
Cycle-index	AIC	C-index		Calculate ΔAIC	Cycle-index	AIC	ΔAIC	Whether to retain (ΔAIC ≤ 10)		Sort by C-index	Cycle-index	C-index
1	184.76	0.68			1	184.76	11.37	No			6	0.76
2	176.94	0.75			10	183.42	10.03	No			2	0.75
6	183.06	0.76			11	205.29	31.9	No			14	0.72
10	183.42	0.77			20	184.27	10.88	No			18	0.72
11	205.29	0.72			2	176.94	3.55	Yes
14	178.55	0.72			6	183.06	9.67	Yes
18	173.39	0.72			14	178.55	5.16	Yes
20	184.27	0.83			18	173.39	0	Yes
